# Supplementary material for: Integrative analysis of transcriptome and metabolome revealed the mechanisms by which flavonoids and phytohormones regulated the adaptation of alfalfa roots to NaCl stress
Source: Front Plant Sci. 2023 Feb 3;14:1117868. doi: 10.3389/fpls.2023.1117868 (PMC9936617; doi:10.3389/fpls.2023.1117868)
Supplement: Supplementary file 1 [file DataSheet_1.zip]

Archive with 17 entries (15 files):
- Figures/
- Figures/FigureS1.tif
- Figures/FigureS2.tif
- Figures/FigureS3.tif
- Supplementary_Material.docx
- Tables/
- Tables/Table S1. Transcriptome Sequencing results.FPKM..xls
- Tables/Table S10. Gene and metabolite related networks..xlsx
- Tables/Table S11. RT-qPCR primer sequence..xlsx
- Tables/Table S2. PLS-DA model parameter..xlsx
- Tables/Table S3. Differential metabolite test results.xlsx
- Tables/Table S4 Annotation information of differential metabolites.xlsx
- Tables/Table S5. Changes of six biochemical indexes in alfalfa roots under NaCl stress..xlsx
- Tables/Table S6. Expression of genes related to flavonoid biosynthesis..xlsx
- Tables/Table S7. Expression of metabolites related to flavonoid biosynthesis..xlsx
- Tables/Table S8. Expression of genes involved in the synthesis and transactivation of phytohormone..xlsx
- Tables/Table S9. Expression of relevant metabolites in the synthesis and transactivation of phytohormone..xlsx
