# Supplementary material for: Integrative analysis of transcriptome and metabolome revealed the mechanisms by which flavonoids and phytohormones regulated the adaptation of alfalfa roots to NaCl stress
Source: Front Plant Sci. 2023 Feb 3;14:1117868. doi: 10.3389/fpls.2023.1117868 (PMC9936617; doi:10.3389/fpls.2023.1117868)
Supplement: Supplementary file 1 [file DataSheet_1.zip › Tables/Table S1. Transcriptome Sequencing results.FPKM..xls]

gene_id	fpkm_A_01	fpkm_A_02	fpkm_A_03	fpkm_A_11	fpkm_A_12	fpkm_A_13	fpkm_A_241	fpkm_A_242	fpkm_A_243	fpkm_A_61	fpkm_A_62	fpkm_A_63
MsG0580027776.01	26766.87	29362.77	34458.99	23205.68	18419.30	27295.31	28145.00	21500.22	21483.78	10111.10	9232.60	14058.04
MsG0780041015.01	7328.25	6384.21	8278.95	6171.10	4220.34	6360.39	6176.10	6362.53	5492.98	4726.68	4855.97	2721.40
MsG0480019325.01	7146.84	8359.24	9503.30	6812.37	5294.64	9794.95	9062.46	8377.88	10104.44	3849.40	3352.58	5293.02
MsG0280010303.01	5201.78	4637.07	4752.30	4537.89	4425.87	4503.75	1930.59	1830.01	1758.77	658.49	875.35	1884.23
MsG0680031376.01	5160.00	5672.21	4823.40	5118.00	4564.62	4192.92	3698.69	4325.57	3314.53	4404.48	4582.27	3072.19
MsG0180005143.01	4769.81	4470.19	5501.87	5449.52	2938.46	4020.08	8027.43	7690.55	7943.19	3274.25	2726.61	3258.42
MsG0580029158.01	3843.77	2918.91	4390.50	3657.37	3690.25	3894.05	6197.99	5629.32	5301.55	2750.27	2367.76	2180.65
MsG0380018013.01	3509.59	3911.92	3625.34	4169.37	2932.74	4685.79	2684.42	2678.77	2537.21	4231.23	4800.44	4575.54
MsG0180005669.01	3121.43	3590.79	3957.27	3884.63	3850.66	4020.59	3403.95	3121.05	3129.87	2966.56	2579.03	3665.15
MsG0180006253.01	2688.00	2713.91	3286.51	3958.03	2165.88	3583.73	2294.87	2733.12	1742.52	1020.35	924.47	1172.78
MsG0680032461.01	2571.47	2062.95	2630.32	1877.15	2190.31	1717.27	3542.85	3325.39	3853.81	1705.35	1143.33	1827.59
MsG0280006700.01	2465.44	3037.88	2031.41	4351.41	6107.71	5744.16	848.79	494.16	913.92	3192.44	4079.61	1481.09
BGI_novel_G004758	2392.38	2341.20	2007.13	1959.26	2014.53	1964.85	1780.12	1720.56	1979.20	2190.91	1905.39	2391.17
MsG0180006020.01	2380.40	1735.28	2213.15	1372.14	1557.64	1158.52	1581.83	1556.11	1406.70	399.98	405.69	259.53
MsG0580029132.01	2328.47	2158.55	1759.64	1942.40	1459.15	1283.84	998.11	1220.70	1027.02	1580.53	1394.22	1002.73
MsG0280007677.01	2314.76	1909.94	2682.53	2058.58	2916.18	2346.09	4662.21	4647.20	5009.55	2141.15	1793.09	1793.90
BGI_novel_G000782	2193.41	4333.10	1783.66	2270.74	938.24	1102.53	459.36	358.52	348.66	1050.51	1067.11	432.67
MsG0780041058.01	2172.22	1842.05	1694.11	1658.39	1575.12	1290.24	1136.22	1186.33	1038.90	1274.30	1106.33	990.88
MsG0280007908.01	2056.75	2334.86	3569.96	5005.84	4513.50	3748.28	9164.06	7484.20	6495.77	4378.11	3194.30	3723.07
MsG0580029548.01	2014.60	1830.76	1884.12	1835.76	1529.04	1506.80	1628.58	1678.41	1635.93	1585.36	1486.87	1316.70
MsG0780040230.01	1978.11	2468.95	1950.82	1960.99	1853.36	1545.97	1648.04	1830.87	1720.48	2439.49	2401.46	2987.20
MsG0380015447.01	1975.26	1758.19	2255.75	2466.57	2044.31	2091.67	3233.59	2835.19	2521.49	1579.62	1396.11	1030.52
MsG0880043076.01	1902.05	1663.66	1491.89	1635.10	1376.84	1178.53	1059.84	1084.19	1066.12	1336.95	1244.65	935.08
MsG0580025670.01	1843.24	2460.61	2239.25	1858.24	714.07	1350.51	1865.70	2065.07	1765.83	1398.87	891.47	774.17
MsG0080048507.01	1811.53	2254.22	2895.73	3256.37	1694.64	2753.58	1043.87	1312.71	812.14	1389.36	1136.62	1112.06
MsG0280008640.01	1807.07	1831.95	1838.40	1956.93	2119.46	1794.29	1538.57	1568.44	2055.58	1867.62	1874.52	3143.95
MsG0280007906.01	1765.94	1512.23	2347.76	1142.27	263.47	286.45	4980.43	3283.57	3976.17	776.49	1102.21	409.75
MsG0380016732.01	1757.64	1562.97	1359.54	1568.72	1094.59	1101.48	893.94	838.72	870.26	1160.04	1162.53	844.86
MsG0180003897.01	1755.66	1495.27	1385.40	1436.28	1193.51	1101.24	1082.76	1013.02	985.58	1198.80	1042.06	900.34
MsG0280008180.01	1751.56	1588.64	3346.90	540.74	766.93	469.72	8411.67	6162.55	7893.55	2165.93	671.17	2828.08
MsG0580030135.01	1735.17	1329.68	1517.40	2343.96	3499.59	2126.92	777.05	568.27	706.88	1380.59	1444.53	1217.58
MsG0280008176.01	1730.60	1115.20	2575.48	503.52	752.53	545.70	3624.15	2769.63	3126.76	1433.70	663.78	2368.43
MsG0480020858.01	1728.68	1438.52	1455.37	1497.71	1411.52	1229.27	1361.19	1273.60	1331.91	1288.23	1308.61	1229.41
MsG0380016577.01	1714.46	1520.84	1329.94	1208.40	1027.31	932.99	859.05	864.95	732.84	1135.22	998.20	787.90
MsG0380016201.01	1700.62	1630.07	1392.37	1191.66	1275.04	1094.48	1192.21	1164.56	1156.00	1428.77	1291.39	1072.46
MsG0380016823.01	1679.01	1226.30	1709.44	1073.58	1491.96	1139.59	1794.41	1818.72	1749.69	315.15	379.19	691.49
MsG0780036966.01	1677.56	1708.88	1512.56	1645.08	1659.13	1263.58	1090.42	1235.84	1161.14	1630.26	1578.73	3127.88
MsG0280008178.01	1655.01	1507.49	2655.46	252.02	291.39	194.82	5334.44	4554.28	5660.93	1302.71	273.97	1852.48
MsG0380016463.01	1647.41	1076.25	1103.55	534.65	1841.44	804.17	237.42	254.58	290.24	109.80	123.69	110.01
MsG0680032019.01	1629.14	1977.10	2017.19	1341.65	745.32	1430.65	2743.04	2576.02	1856.32	1324.87	1409.74	2220.23
MsG0780035993.01	1606.90	1285.62	1692.16	1427.00	1624.59	1561.15	1113.96	1110.16	842.43	629.63	632.76	543.18
MsG0580028450.01	1597.16	1463.51	1732.23	1573.10	2142.76	1452.93	1834.43	1870.77	1485.38	406.71	454.66	275.68
MsG0380015056.01	1538.13	1672.81	1524.09	1851.93	1785.39	1965.74	977.88	969.24	1101.16	1468.72	1459.34	1909.85
MsG0580027884.01	1500.24	1462.13	1523.27	1518.99	1262.77	1445.57	1196.86	1128.76	1062.30	1319.67	1369.41	1001.05
MsG0380017394.01	1477.61	1592.52	1152.87	788.92	771.80	931.62	691.77	848.17	754.27	3302.17	4081.37	6834.57
MsG0780041076.01	1476.39	1445.13	1307.28	1312.46	1289.56	1038.62	1167.47	1202.38	1105.58	1290.17	1149.05	1000.18
MsG0380016678.01	1447.86	1302.78	1200.98	1157.51	1080.87	900.07	903.87	1033.22	895.20	1074.42	919.04	794.78
MsG0380015217.01	1441.79	1026.76	1491.16	987.77	1356.36	1030.63	1202.31	1196.92	1191.68	379.69	332.36	297.93
MsG0580030003.01	1438.93	1356.24	1236.06	1213.95	1171.83	930.11	939.07	1050.37	916.73	1369.70	1262.40	1852.11
MsG0380012168.01	1419.41	1544.01	1982.32	315.36	355.21	248.24	6385.53	8961.87	8633.80	692.66	378.96	1240.98
MsG0280008283.01	1409.31	1112.99	1000.94	1101.07	1035.40	815.48	743.73	741.20	702.61	1000.55	893.43	674.71
MsG0580024986.01	1408.75	962.99	1627.52	2103.85	2203.27	1460.12	1016.47	666.57	896.70	756.03	489.47	622.61
MsG0280007995.01	1392.56	1178.09	999.06	1147.77	1121.82	975.74	892.06	845.34	1087.95	1119.92	903.20	948.63
MsG0380015847.01	1384.59	1437.32	1355.58	1146.55	685.40	1170.53	801.17	692.34	816.47	648.89	724.63	613.68
MsG0580029703.01	1383.99	1127.74	992.39	693.98	790.27	649.64	529.23	563.44	544.74	668.38	664.08	493.22
MsG0580028118.01	1381.26	1584.95	1264.85	1331.27	1090.32	934.70	1059.72	1153.51	1108.33	1189.10	1064.03	856.66
MsG0780036538.01	1371.61	1037.81	1385.72	1687.40	1047.19	1160.94	1699.96	1700.35	1984.92	690.99	600.60	612.34
MsG0580024894.01	1357.21	1205.01	1102.06	1056.08	1096.62	921.41	943.35	984.94	841.53	1092.62	999.43	735.28
MsG0280009375.01	1356.44	1323.37	1055.62	1489.96	1290.38	1176.25	975.32	964.97	996.80	1247.28	1030.03	921.88
MsG0380011692.01	1355.11	1570.59	1493.60	786.11	595.65	958.54	402.61	406.23	357.24	433.17	473.44	329.52
MsG0780041311.01	1312.55	1329.04	1138.97	1109.65	1101.88	959.89	872.10	920.61	842.77	1121.00	999.89	803.15
MsG0480018084.01	1312.35	1118.20	961.41	1078.41	863.96	773.94	651.32	697.28	632.57	836.32	713.02	537.48
MsG0480020895.01	1308.84	1255.39	996.86	1166.88	1153.32	835.36	852.85	907.15	782.90	1198.92	1007.85	726.37
MsG0380015641.01	1306.18	1093.40	1037.75	1140.51	871.28	857.88	1014.22	1134.56	1125.72	1049.02	1103.57	774.31
MsG0680030408.01	1303.95	1269.77	1190.76	1109.93	1355.52	1108.83	1107.05	1069.17	1223.65	1199.49	1133.05	1318.42
BGI_novel_G004412	1302.95	1245.98	1110.14	1234.15	1111.18	1104.46	1209.59	1082.27	1105.52	1505.08	1368.15	1131.16
MsG0580024369.01	1284.69	1073.71	1006.61	905.45	805.68	736.52	664.05	628.99	632.75	838.55	679.96	679.38
MsG0680030613.01	1284.64	1354.86	1160.69	1183.47	1674.42	1435.89	473.31	465.60	387.44	1782.33	2028.22	1631.34
MsG0880047312.01	1270.49	1039.38	1257.56	1511.32	1827.15	1185.77	1351.41	1386.63	1152.90	439.76	562.15	388.58
MsG0680035611.01	1268.99	1159.55	997.46	1081.83	989.32	840.74	852.13	825.16	755.42	1067.46	950.38	781.37
MsG0480022363.01	1262.41	1217.47	1074.20	1038.65	910.93	849.20	862.24	890.54	800.31	1017.71	909.86	720.06
MsG0180005426.01	1254.42	1116.53	994.17	974.91	882.90	709.30	657.98	713.35	615.33	695.18	617.07	560.20
MsG0880044204.01	1223.53	1203.44	1036.00	1020.69	1020.34	826.14	757.27	768.54	692.82	941.98	886.52	630.45
MsG0380013212.01	1219.78	1136.79	1414.69	2620.38	3872.04	2988.17	607.93	763.28	410.89	452.70	538.13	2177.69
MsG0380015857.01	1214.92	1233.74	1057.21	1022.35	845.55	875.08	883.98	899.95	815.46	1105.22	1007.77	788.87
MsG0780038400.01	1210.67	1153.78	1009.94	907.73	713.37	727.35	609.38	655.09	593.57	716.76	605.75	492.84
MsG0680031368.01	1210.06	1133.42	979.86	971.87	752.01	704.92	658.03	690.81	570.43	704.83	702.32	475.35
MsG0480023149.01	1207.66	1067.01	976.30	926.00	721.67	677.84	846.96	872.73	762.14	950.03	848.02	683.42
MsG0080048185.01	1201.65	1058.26	1227.29	1009.35	1062.74	1076.46	1200.25	1103.67	1197.63	1082.00	1016.14	853.71
MsG0880041941.01	1188.30	1064.47	885.78	962.50	765.80	683.93	591.61	601.12	592.77	781.91	685.05	608.46
MsG0280010801.01	1181.60	1066.87	953.93	977.77	860.11	768.24	686.94	724.34	652.65	970.56	806.44	705.32
MsG0680032027.01	1176.89	1760.62	1619.72	994.81	542.99	1132.45	2667.64	2354.39	1811.30	1137.52	1028.31	1867.54
MsG0280008184.01	1168.12	858.20	2375.11	561.50	1545.27	811.44	10789.16	7518.62	6000.15	1630.73	503.53	1474.37
MsG0680031301.01	1148.27	1330.37	1310.53	628.24	597.75	1482.64	970.86	680.16	719.37	1670.46	1583.92	1101.83
MsG0280010495.01	1144.81	1006.80	884.90	923.59	811.02	736.29	468.12	522.23	451.18	757.52	733.32	434.88
MsG0180004129.01	1132.25	1088.15	899.61	876.33	689.74	680.67	595.03	595.04	588.98	679.56	588.75	471.96
BGI_novel_G001265	1131.89	1157.67	1026.40	999.71	907.28	830.70	796.51	924.74	856.83	955.84	863.24	822.27
BGI_novel_G004585	1130.51	926.06	976.00	957.57	984.20	925.79	1223.69	1108.02	1147.11	1308.84	1269.71	1247.40
MsG0580025759.01	1130.37	1059.77	974.34	813.35	757.48	738.42	850.31	837.90	827.03	878.95	793.05	734.60
MsG0180004652.01	1115.96	976.25	939.19	930.29	855.76	698.62	1073.03	1139.13	1065.44	915.06	727.76	804.81
MsG0480018522.01	1110.30	780.34	1487.90	1516.09	1452.35	1268.08	2130.46	1812.27	1913.60	1340.48	926.60	1213.31
MsG0480018995.01	1101.93	1126.91	1223.34	1430.93	1439.32	1312.40	2029.91	1383.43	1294.75	1072.71	1084.41	1950.67
MsG0780039668.01	1096.75	1058.00	998.64	959.56	846.29	788.79	824.83	901.38	715.87	930.37	840.92	728.64
MsG0580026157.01	1091.66	1117.78	935.25	834.04	776.40	723.46	703.92	708.94	781.56	898.91	795.64	770.17
MsG0280007634.01	1086.92	833.00	749.80	800.14	924.34	611.33	609.36	663.81	654.59	617.62	595.21	497.99
MsG0480022006.01	1082.81	933.52	836.86	942.38	769.12	631.89	622.50	629.48	585.72	789.32	725.98	489.67
MsG0780041403.01	1081.50	1125.78	1099.12	1027.06	1025.78	827.26	991.53	954.16	1041.05	1324.38	1361.66	1415.08
MsG0780039228.01	1075.71	935.46	954.94	794.40	911.99	843.14	770.11	702.51	894.65	643.13	653.61	752.65
MsG0880043517.01	1059.72	906.55	808.76	823.44	808.90	670.09	676.48	655.21	593.86	795.02	706.36	585.36
MsG0480020911.01	1051.14	1016.51	815.37	905.71	758.43	694.46	744.61	787.52	668.90	902.65	801.59	563.91
MsG0280007689.01	1045.91	730.36	1835.69	427.90	446.57	382.13	4646.07	4379.56	3730.68	1168.14	702.80	897.16
MsG0280007916.01	1030.59	748.66	1101.16	800.57	800.06	937.69	1530.25	1818.50	1948.07	795.34	495.74	1252.00
MsG0480022955.01	1027.57	957.33	836.57	752.48	709.24	547.30	578.48	573.67	465.37	667.41	570.48	437.64
MsG0780036240.01	1026.79	983.36	792.21	1021.48	1025.64	848.02	766.18	826.88	829.80	1189.23	1068.74	772.43
MsG0280011028.01	1020.35	968.96	959.91	931.34	846.29	782.59	857.45	800.89	797.15	947.85	893.74	759.58
MsG0880046933.01	1015.64	845.30	753.32	747.77	748.96	592.53	564.31	549.51	503.24	725.55	612.98	513.94
MsG0380016031.01	1010.50	808.49	664.31	1236.32	881.52	1041.44	679.68	645.59	460.11	325.83	419.90	201.92
MsG0780038383.01	1009.83	935.90	804.70	756.51	679.86	617.36	559.13	565.64	551.53	724.48	653.74	501.27
MsG0780037097.01	1009.28	936.13	774.55	812.12	762.52	708.77	608.23	600.55	608.44	734.53	646.60	574.01
BGI_novel_G004016	992.50	1002.42	1004.18	1015.27	1161.89	1228.00	1186.96	733.91	1019.86	718.76	939.78	580.36
MsG0880046247.01	986.69	994.99	993.12	1020.35	929.07	859.64	750.82	747.19	690.21	934.36	897.02	683.20
MsG0080048202.01	984.17	901.77	999.71	628.53	905.12	708.17	726.31	994.91	826.89	562.71	558.62	680.39
MsG0780041729.01	982.01	908.70	961.61	829.92	884.77	937.92	934.62	771.50	910.76	829.28	777.86	825.51
MsG0380017708.01	981.72	921.61	908.51	842.13	628.61	577.40	778.35	745.71	576.97	755.39	606.29	518.48
MsG0180000118.01	974.60	922.24	775.85	835.25	746.74	679.95	652.13	673.06	651.04	710.17	646.61	463.18
MsG0380012073.01	958.40	911.54	797.71	779.22	612.80	498.95	671.97	705.99	606.36	877.56	746.95	669.29
MsG0780041332.01	956.92	919.95	856.86	800.21	728.24	647.19	909.36	967.50	767.84	901.59	868.08	684.30
MsG0480023380.01	956.60	833.53	743.90	740.07	669.54	568.32	600.13	584.59	557.98	695.60	608.79	530.27
MsG0180004829.01	949.58	952.39	814.97	838.83	707.52	730.33	553.20	591.13	511.61	731.44	627.42	473.73
MsG0680032770.01	943.03	903.60	776.44	767.67	547.66	620.67	616.74	617.25	617.76	722.59	731.62	459.41
MsG0480023774.01	937.77	816.80	699.18	721.69	710.89	596.11	507.89	503.32	488.43	599.38	528.57	420.33
MsG0480019165.01	936.03	862.89	761.47	827.93	753.22	637.91	664.46	587.76	571.40	765.94	760.52	508.81
MsG0580029702.01	933.77	1017.00	798.49	957.76	691.19	665.95	547.26	567.68	520.79	644.73	560.27	474.97
MsG0380013295.01	918.91	832.04	804.42	713.55	715.50	669.63	897.10	793.74	821.15	783.94	718.25	766.33
MsG0280008185.01	916.55	691.41	1805.05	384.82	1201.90	515.49	868.37	0	0	1291.57	427.07	1222.24
MsG0480022543.01	913.60	720.84	999.69	969.40	979.07	828.23	1175.52	1109.83	1044.25	899.60	823.03	694.81
BGI_novel_G000722	912.95	760.72	734.60	699.75	769.35	600.24	590.98	554.55	535.91	640.64	497.53	479.57
MsG0780040900.01	898.04	716.77	697.38	674.03	548.23	517.26	595.85	599.48	542.95	684.53	618.97	470.19
MsG0280008118.01	893.83	726.62	674.62	663.21	487.42	478.57	459.28	453.74	458.14	501.82	450.17	377.56
BGI_novel_G000655	883.04	741.51	659.63	529.24	537.29	416.45	464.16	492.48	467.21	482.73	438.44	391.01
MsG0580024217.01	882.61	671.93	826.91	1636.54	2580.63	1526.30	495.01	317.61	603.97	401.73	301.54	613.92
MsG0880042517.01	880.83	717.20	612.65	659.88	572.71	484.45	616.89	720.55	628.01	726.33	577.61	626.44
MsG0380016733.01	876.15	883.37	783.19	858.77	754.89	685.40	704.39	712.69	691.36	914.08	890.96	726.57
BGI_novel_G002802	873.29	854.17	876.83	931.18	944.73	815.31	986.54	959.04	799.27	1206.46	1126.16	901.56
MsG0780040208.01	870.88	1102.40	1139.49	864.55	621.58	1546.85	559.66	419.63	528.51	1277.67	1341.53	1788.97
MsG0180005384.01	866.01	827.34	744.27	726.72	638.68	625.03	654.86	642.72	571.35	701.67	637.39	494.57
BGI_novel_G004270	864.88	764.78	889.62	756.80	338.46	810.99	519.22	456.38	354.68	354.03	406.16	748.86
MsG0480023996.01	857.91	823.67	740.52	769.18	681.43	627.34	707.86	676.61	607.96	753.89	702.09	512.46
MsG0480022693.01	851.68	966.86	793.98	209.62	563.99	407.09	858.75	698.61	744.73	685.97	508.80	625.19
MsG0180005573.01	849.42	810.04	656.82	703.98	591.99	541.31	521.97	527.48	437.69	758.66	719.49	413.95
MsG0580029168.01	847.12	817.16	749.15	654.57	489.41	531.60	505.44	548.42	517.48	441.13	465.22	375.59
MsG0280007055.01	846.60	852.54	723.26	720.31	647.42	679.40	686.83	658.36	646.08	802.48	727.00	596.61
MsG0180001829.01	844.67	851.88	741.63	761.24	657.65	630.12	612.49	610.84	579.28	799.78	716.93	546.67
MsG0880041925.01	843.62	451.78	1317.28	60.40	250.85	260.48	71.33	63.59	177.83	100.88	107.36	117.87
MsG0880046444.01	842.40	752.47	659.99	640.09	546.41	531.69	525.48	513.93	487.23	579.29	555.40	392.96
BGI_novel_G000377	834.42	762.36	658.26	581.16	527.05	392.44	461.79	477.66	460.43	573.00	445.37	522.99
MsG0780041147.01	828.31	741.40	621.73	705.48	461.53	546.74	578.98	580.16	573.53	720.92	714.83	477.27
MsG0280007911.01	826.40	591.33	670.31	1114.13	1336.48	959.08	635.55	501.04	645.55	782.19	607.73	576.06
MsG0480021159.01	826.25	765.59	591.84	670.45	465.50	512.18	488.44	449.66	459.59	665.64	495.34	440.63
MsG0480023467.01	823.25	703.64	639.02	687.57	569.95	543.75	499.87	505.34	493.52	589.11	504.88	477.07
BGI_novel_G004993	816.51	609.56	583.63	896.86	652.27	604.10	376.76	427.86	397.26	612.68	598.35	383.79
MsG0680034239.01	816.03	678.51	639.02	563.18	559.04	679.46	288.43	358.33	350.52	2501.47	2753.83	3533.54
MsG0580029684.01	814.73	551.23	788.24	615.74	466.77	459.00	499.77	452.36	430.85	412.16	321.94	269.31
MsG0180002022.01	813.02	841.56	773.70	781.91	738.96	686.93	647.02	732.42	659.65	706.99	710.03	522.33
MsG0180005366.01	812.87	807.50	717.25	708.03	820.04	552.84	699.19	689.42	642.69	813.72	833.96	445.10
MsG0680031377.01	808.19	889.21	753.87	586.97	529.22	622.09	967.51	893.71	978.71	1430.79	1198.75	1325.35
MsG0880042633.01	800.20	1148.03	755.21	808.44	709.89	721.10	1072.50	1246.40	970.08	2080.63	2414.06	4139.60
MsG0580027219.01	799.46	820.81	867.59	913.40	886.00	946.19	696.32	688.44	692.97	440.06	365.30	369.51
MsG0480021302.01	796.50	654.40	620.84	545.76	390.61	479.07	508.59	476.20	448.19	324.03	336.70	256.17
MsG0280009372.01	793.17	669.45	652.87	150.85	168.58	114.93	332.70	385.06	268.90	346.03	434.33	188.04
MsG0480023018.01	792.33	787.47	817.00	695.59	644.27	521.75	820.96	998.55	1138.37	782.35	764.47	1106.91
MsG0880043961.01	790.58	881.72	620.39	857.01	999.68	614.82	736.39	778.57	687.88	492.16	517.93	1205.55
MsG0880041833.01	787.10	584.67	816.36	384.95	113.27	382.79	839.63	716.35	1186.17	917.16	1507.84	438.02
MsG0180003117.01	783.51	716.47	607.91	592.81	504.88	417.53	418.06	483.47	378.13	488.79	423.39	384.48
MsG0280011110.01	779.91	649.48	716.20	499.04	436.93	563.49	329.74	311.58	296.54	248.77	256.37	194.57
MsG0080048889.01	776.48	909.14	767.04	600.18	665.15	700.55	626.94	631.55	689.26	1803.47	2182.41	1166.24
MsG0380016183.01	775.56	716.21	631.96	698.97	554.35	634.33	514.96	484.97	461.68	644.77	586.29	426.36
MsG0280010383.01	764.39	602.68	549.17	561.76	582.24	503.42	576.89	566.33	534.40	537.13	493.28	397.83
MsG0180003600.01	763.95	548.96	1332.21	270.38	509.23	326.55	2424.34	1768.50	2225.90	849.11	266.08	714.32
MsG0480018846.01	762.58	669.50	742.23	646.32	547.95	458.05	623.56	639.68	593.09	403.01	329.56	388.25
MsG0480023970.01	758.53	611.56	545.49	566.30	383.31	369.58	395.25	380.52	442.44	515.50	482.70	330.61
MsG0280007084.01	757.89	821.02	637.67	646.06	578.80	523.60	595.87	634.70	638.39	826.18	664.86	589.07
MsG0880046879.01	752.22	651.98	582.24	563.96	432.54	463.02	443.98	465.36	446.93	579.63	550.32	409.17
MsG0180004257.01	750.34	707.09	770.92	707.52	685.36	580.81	584.78	579.96	528.87	613.79	499.83	495.15
MsG0480021249.01	749.46	709.17	642.86	673.14	370.24	541.44	388.61	426.11	474.73	502.07	475.28	669.45
MsG0880046028.01	746.64	675.80	688.33	595.36	447.52	547.58	496.08	469.83	468.02	683.35	583.09	538.36
MsG0880047704.01	745.70	1204.61	717.16	703.89	284.69	473.68	73.42	84.78	66.70	217.27	314.59	31.37
MsG0080048922.01	743.41	584.70	585.92	574.22	432.76	399.93	450.05	419.92	428.69	410.37	393.15	339.67
MsG0480022789.01	740.22	747.97	625.28	611.22	533.56	410.89	435.17	486.84	389.17	600.51	518.57	427.28
MsG0480023931.01	735.97	679.05	632.10	702.61	618.36	569.60	482.32	486.70	520.20	618.08	536.40	478.51
MsG0680031538.01	733.36	721.77	697.32	864.44	743.36	827.81	412.00	423.74	449.00	776.72	777.75	826.19
BGI_novel_G001033	732.72	637.50	572.43	555.21	525.42	409.38	454.31	458.91	440.42	475.47	390.56	360.48
MsG0280010519.01	723.76	628.26	556.53	561.85	442.24	416.33	492.75	474.12	486.34	536.37	436.40	401.84
MsG0380016789.01	722.62	761.30	648.76	681.60	609.71	544.09	557.67	563.13	491.29	710.21	744.18	478.32
MsG0180004609.01	711.79	607.39	531.15	579.94	555.33	449.49	313.55	334.06	293.69	570.95	500.31	332.48
MsG0580024431.01	709.71	796.01	544.63	500.25	485.20	504.29	196.32	286.64	286.39	1852.49	2263.03	3162.69
BGI_novel_G001795	708.23	810.44	713.19	532.71	429.51	405.66	134.71	130.75	226.48	294.53	118.45	545.53
MsG0580029275.01	704.95	848.15	394.46	1084.65	1437.32	1756.62	313.67	204.05	398.45	1123.04	1348.92	650.54
MsG0280007912.01	695.19	690.74	794.97	1481.76	1026.57	935.24	4945.20	4222.16	6512.37	2774.15	2764.47	2748.25
MsG0580027064.01	690.53	745.05	792.60	859.75	769.62	855.13	565.69	588.99	531.08	372.81	327.84	311.91
MsG0180005048.01	690.21	541.97	548.14	633.41	488.32	557.24	566.52	539.20	425.71	253.65	235.82	225.96
MsG0180004846.01	685.57	582.69	742.39	387.32	587.31	569.37	573.92	501.64	686.10	176.97	155.58	170.54
MsG0880042125.01	683.97	657.65	573.65	555.27	456.24	408.80	443.64	461.71	377.78	585.67	482.37	448.13
MsG0580024535.01	682.03	417.39	1018.75	829.44	696.11	1055.92	1390.89	1163.96	1003.34	1013.32	1024.58	827.97
MsG0280006424.01	676.59	580.58	486.38	485.79	358.15	385.86	385.02	415.59	377.89	480.99	414.02	322.22
BGI_novel_G001576	676.24	583.94	567.88	566.21	627.81	484.10	509.12	480.17	494.50	613.77	497.27	555.69
MsG0480021279.01	674.57	649.14	556.06	563.27	450.63	451.28	367.64	388.92	367.38	469.02	401.41	349.19
MsG0380017781.01	671.10	616.77	696.61	862.45	972.29	787.82	993.63	1020.42	1130.77	669.06	623.20	1037.36
MsG0180005881.01	669.86	705.25	655.33	660.13	542.59	542.02	547.19	591.71	474.81	662.03	680.17	427.83
MsG0880043082.01	669.24	571.40	573.03	572.28	556.67	598.77	524.47	537.53	570.02	512.72	480.89	510.63
MsG0780040782.01	661.96	517.48	489.44	519.68	396.74	389.42	386.01	382.30	332.15	441.57	377.86	337.95
MsG0180002489.01	660.76	595.47	603.06	628.97	667.10	700.01	621.18	519.45	639.34	789.93	716.18	666.92
MsG0480021293.01	657.27	594.27	530.42	550.48	497.83	480.17	515.06	492.39	494.63	469.90	394.16	392.99
MsG0380016607.01	656.04	523.21	505.32	499.73	368.34	390.66	368.19	348.21	329.79	471.55	380.78	342.72
MsG0180001094.01	651.98	675.37	851.46	565.92	759.01	689.64	453.45	418.51	456.29	268.33	331.56	529.92
MsG0280011234.01	648.12	603.25	525.54	606.69	557.52	453.50	558.79	544.73	509.66	635.40	555.57	441.33
MsG0280011308.01	647.33	525.47	497.23	530.01	455.58	395.79	370.52	443.52	437.35	427.83	382.19	336.49
MsG0280006301.01	639.59	595.99	540.52	546.38	483.02	410.97	470.93	514.17	501.39	483.00	464.28	351.42
BGI_novel_G004951	638.99	687.03	534.21	619.21	463.64	506.67	358.62	335.76	394.72	724.80	507.00	532.28
MsG0380017516.01	637.91	689.54	577.38	422.22	482.52	418.19	324.84	351.23	265.03	387.69	342.85	298.34
MsG0780036726.01	637.13	601.77	627.64	779.53	706.21	614.02	463.65	443.43	484.37	533.84	478.37	502.62
MsG0180005209.01	636.76	648.77	602.38	833.98	664.35	607.33	1211.28	1384.09	1268.25	504.40	643.93	351.64
MsG0080048687.01	636.22	590.14	521.99	588.51	543.14	435.93	413.54	397.02	323.46	590.79	557.91	433.68
MsG0380017811.01	634.86	443.52	514.33	490.63	490.48	533.79	594.36	678.78	715.81	671.37	623.45	686.85
MsG0880046434.01	632.14	718.96	507.11	459.14	224.68	252.53	276.13	266.56	159.97	323.21	286.12	98.76
MsG0280011471.01	630.37	687.07	528.88	649.22	792.90	975.19	122.30	110.42	162.42	184.84	237.64	126.53
MsG0180000218.01	629.12	640.00	590.34	687.82	745.86	652.40	714.78	569.95	798.54	531.04	509.94	764.52
MsG0480019427.01	624.55	637.78	495.21	294.63	350.65	408.94	163.75	193.55	225.57	707.18	771.14	1904.44
MsG0180000575.01	624.51	549.83	519.57	572.04	452.69	385.61	358.46	347.12	302.70	525.45	446.28	370.60
MsG0380017382.01	621.99	528.61	476.06	483.65	368.25	355.51	376.77	389.46	344.59	452.01	356.81	375.73
MsG0880046760.01	620.61	487.06	454.61	449.53	433.44	306.89	349.53	340.54	297.25	313.43	289.14	237.89
MsG0780038307.01	620.18	705.24	623.86	513.09	691.79	660.15	210.31	231.49	314.82	353.26	287.96	656.50
MsG0780038914.01	597.35	433.94	676.05	479.69	431.62	488.16	858.61	753.77	631.23	328.96	313.43	609.85
MsG0180001784.01	597.07	653.68	549.00	598.94	503.60	463.62	599.91	599.88	534.90	800.13	705.73	476.93
MsG0580025750.01	596.15	490.66	460.43	422.55	305.02	331.88	391.06	405.57	330.56	411.73	369.82	297.17
MsG0480021450.01	595.59	465.16	427.23	450.74	270.90	343.98	301.77	315.44	310.45	306.49	262.92	224.41
MsG0180003540.01	594.58	642.33	556.25	675.94	566.54	399.33	637.05	691.82	724.67	733.12	669.06	981.27
MsG0680032631.01	593.69	509.85	481.00	219.81	225.31	188.11	233.27	188.97	123.77	434.50	375.74	74.95
MsG0480023794.01	591.24	532.07	486.31	517.56	470.45	464.58	481.50	458.13	469.55	445.15	450.32	350.24
MsG0580025348.01	584.68	556.83	464.98	533.98	435.65	389.91	348.36	365.74	304.87	457.14	418.49	310.20
BGI_novel_G000606	579.48	508.12	460.24	418.35	244.94	314.94	437.42	456.56	485.47	439.91	384.61	408.90
MsG0780040231.01	578.58	805.01	765.34	1039.70	523.65	1499.71	1572.85	1824.11	1514.27	967.24	1211.57	1347.12
MsG0680035702.01	576.89	561.36	544.35	544.15	515.52	430.02	653.85	589.08	523.95	655.95	575.94	574.88
BGI_novel_G004784	574.80	558.52	481.99	461.94	377.16	378.89	414.83	397.39	398.90	484.70	427.36	319.05
MsG0480021016.01	574.09	369.57	404.96	335.83	257.75	283.30	265.10	243.43	203.37	172.42	158.06	134.97
MsG0180001619.01	573.65	418.97	639.16	412.55	474.14	378.66	219.30	206.79	209.84	329.49	277.69	466.48
MsG0480021417.01	573.37	581.27	504.77	564.95	446.70	456.03	366.69	387.69	319.72	383.22	373.82	259.60
MsG0880047082.01	572.99	484.72	450.03	371.19	426.44	333.48	328.79	344.24	306.97	466.63	443.91	300.19
MsG0180005361.01	572.76	527.78	467.25	474.29	422.74	383.77	392.97	348.78	378.79	518.89	410.47	451.14
MsG0580030133.01	572.37	514.26	529.37	783.87	1133.92	760.41	254.65	238.75	302.71	427.10	476.77	366.68
MsG0780041223.01	570.80	525.40	457.68	521.40	411.58	381.90	381.74	390.88	341.01	450.11	397.82	335.38
MsG0880046243.01	568.25	467.61	436.51	474.43	443.87	365.53	351.89	371.96	351.55	358.83	344.52	299.40
BGI_novel_G003555	566.67	522.27	545.17	530.75	404.51	394.58	430.41	423.99	379.68	385.65	396.73	302.63
MsG0380016805.01	566.51	603.24	503.49	516.79	431.63	428.76	414.83	423.63	403.66	461.82	422.38	332.25
MsG0780039774.01	563.16	635.67	587.22	564.60	479.05	472.84	387.37	382.30	367.28	501.05	480.77	490.57
MsG0380016458.01	561.77	165.14	160.79	162.55	783.64	311.50	59.35	62.91	96.45	68.34	108.58	32.80
MsG0280010980.01	560.67	479.13	424.67	370.90	392.74	455.86	352.25	349.84	334.29	358.83	342.71	242.46
MsG0780036949.01	557.31	431.53	488.29	322.69	488.09	401.67	144.45	138.72	163.36	91.13	99.56	103.25
MsG0880042957.01	556.24	467.40	436.04	440.98	527.34	453.89	412.47	401.24	426.54	593.92	578.72	683.18
MsG0780040847.01	555.78	581.17	493.63	415.93	405.93	337.28	366.99	403.15	304.84	474.73	542.60	260.39
MsG0180004767.01	553.65	477.05	486.73	406.40	368.31	329.17	414.45	378.56	434.56	456.63	412.66	434.36
MsG0880043534.01	551.61	560.02	532.29	568.93	516.58	482.66	529.90	462.30	569.42	619.21	574.20	588.80
MsG0780036812.01	550.34	857.71	524.82	503.83	523.66	946.84	17.99	12.37	36.28	54.65	66.92	24.66
MsG0680033015.01	549.45	594.27	511.35	575.79	474.55	416.77	330.08	330.94	472.39	141.26	162.54	1521.03
MsG0380016086.01	549.31	418.67	463.54	466.09	1040.74	506.95	163.89	130.96	223.19	417.12	394.75	481.37
MsG0280011010.01	548.89	503.70	476.58	440.05	420.76	500.37	441.17	398.27	389.42	438.39	442.07	320.53
MsG0380016142.01	548.62	697.23	538.72	715.50	498.83	477.61	774.05	889.61	826.87	603.95	645.38	580.19
MsG0580026529.01	547.05	553.64	525.06	487.44	352.97	360.16	431.99	430.24	497.12	320.86	206.60	345.41
MsG0880047553.01	546.07	501.66	483.78	421.97	403.26	417.98	445.44	421.50	396.08	563.36	510.28	413.84
MsG0280007915.01	545.36	533.04	607.11	812.38	799.28	977.25	1128.90	1362.63	2475.49	891.55	1240.09	519.81
MsG0380011643.01	544.28	484.72	439.96	327.93	360.13	319.84	282.68	302.32	316.54	406.93	368.27	330.50
MsG0380016744.01	541.66	516.62	448.20	432.93	338.15	384.94	316.53	329.93	315.72	390.52	383.76	259.87
MsG0180003313.01	541.62	415.39	376.61	389.47	214.96	259.61	259.69	267.31	260.86	282.28	258.15	235.07
MsG0780041522.01	540.09	453.24	406.87	413.24	348.85	325.08	337.84	336.81	304.20	374.50	310.07	281.83
BGI_novel_G002433	539.13	293.09	528.73	244.38	262.85	200.72	141.71	102.12	255.81	154.11	89.63	155.56
MsG0480023842.01	535.44	377.54	458.04	420.24	377.30	315.06	359.94	325.17	228.61	221.61	203.93	183.45
MsG0480023947.01	535.40	426.06	518.33	493.02	515.41	471.01	562.71	503.07	503.41	529.67	495.38	580.16
MsG0280010389.01	532.52	460.28	471.73	439.92	450.18	500.01	523.49	513.10	636.73	560.10	516.61	521.71
MsG0480023662.01	531.69	405.76	528.21	480.64	376.53	326.49	375.26	423.04	348.52	153.39	140.77	94.97
MsG0780040329.01	530.00	456.29	452.62	407.29	369.86	343.32	391.02	385.07	364.31	401.25	322.03	337.07
MsG0480022245.01	529.13	561.89	517.14	649.79	558.88	682.98	206.95	165.31	185.20	198.48	209.68	243.87
MsG0780036879.01	528.60	446.64	544.48	277.34	258.45	214.13	308.33	350.25	270.09	63.96	68.56	39.83
MsG0780039937.01	523.72	483.01	463.48	500.81	391.91	379.49	371.46	355.11	355.74	393.06	379.04	293.26
BGI_novel_G003332	522.72	435.67	457.34	414.59	325.59	338.50	349.68	359.50	355.46	374.38	319.02	264.53
MsG0180004064.01	519.32	459.07	433.49	404.85	374.82	343.55	361.14	331.11	334.62	516.20	445.11	375.23
MsG0780036480.01	519.16	532.03	436.84	467.90	397.48	352.69	504.70	544.34	484.04	498.38	494.56	438.57
MsG0580027369.01	516.59	550.09	526.82	349.40	394.78	271.79	108.16	95.13	148.49	233.27	108.50	432.57
MsG0180005741.01	515.25	520.88	497.83	611.05	504.30	469.36	475.63	461.69	437.80	825.29	711.26	655.59
BGI_novel_G000576	514.99	408.69	382.47	379.87	303.12	281.06	208.04	242.86	228.52	309.22	303.56	191.55
BGI_novel_G003840	513.86	571.55	400.82	300.81	364.62	304.97	189.35	248.46	201.81	1071.40	1128.44	1998.59
MsG0480022763.01	509.54	460.38	370.73	369.08	379.79	302.06	279.15	288.55	262.74	325.74	325.09	203.23
MsG0380017053.01	509.22	364.01	474.61	606.36	655.11	579.10	402.48	337.81	341.21	390.34	360.48	363.48
MsG0680033548.01	504.45	436.28	500.67	431.66	386.02	342.84	468.15	392.70	544.13	600.22	565.33	615.22
MsG0280007227.01	503.75	489.67	485.11	487.64	483.12	469.62	478.71	456.10	457.32	584.68	586.95	503.62
MsG0480022833.01	503.22	420.48	620.38	689.90	929.84	632.25	450.27	321.57	464.06	532.23	328.49	704.55
MsG0180004854.01	498.44	413.03	362.20	317.44	306.13	295.97	235.24	250.05	215.17	312.93	297.35	248.30
MsG0680035848.01	498.01	438.97	391.71	356.34	279.22	280.41	305.41	337.41	302.79	365.58	316.61	269.87
MsG0380011504.01	494.54	432.12	428.60	192.24	202.83	252.14	177.60	218.42	243.23	372.01	432.73	644.45
MsG0480022309.01	493.49	378.46	534.32	806.70	1089.94	611.61	796.10	540.49	737.24	355.48	193.95	352.65
MsG0580030073.01	491.32	451.36	420.21	377.62	277.14	291.88	314.32	299.54	299.95	342.32	305.85	254.48
MsG0580028603.01	491.07	521.17	597.83	541.33	654.64	549.62	535.60	542.18	775.12	417.38	369.88	455.31
MsG0280006418.01	488.49	493.80	468.68	489.78	469.28	432.82	400.16	462.09	471.71	349.82	370.75	343.30
MsG0780041295.01	486.52	462.56	407.19	402.27	381.97	354.23	316.13	333.75	315.58	384.93	335.23	311.77
MsG0780039582.01	486.43	431.81	415.52	361.99	410.57	336.96	557.13	509.24	530.21	529.90	507.27	478.23
MsG0280006747.01	486.25	489.17	404.27	476.64	328.55	351.01	295.28	376.43	345.95	369.05	308.25	266.38
MsG0780040848.01	486.14	506.03	441.85	551.87	495.80	360.66	407.51	458.23	378.77	357.09	388.91	300.08
MsG0280007321.01	483.78	373.27	455.95	289.26	527.01	463.16	405.62	326.55	326.64	226.07	260.53	158.52
MsG0480020921.01	483.48	430.26	418.35	441.16	290.40	398.79	375.50	374.10	270.27	208.54	235.49	137.94
MsG0580024773.01	483.43	416.63	404.15	262.61	199.37	201.04	445.42	484.14	410.65	231.65	215.87	298.94
MsG0380015234.01	481.17	388.56	370.79	368.05	257.15	329.52	246.69	198.49	177.28	165.86	173.89	159.92
MsG0480018569.01	481.15	456.52	507.38	113.25	135.34	190.73	81.79	65.70	52.10	37.62	42.66	22.55
MsG0680032026.01	480.51	652.41	751.74	554.65	282.79	610.57	1374.68	1509.14	1610.38	408.19	335.12	277.80
MsG0380013843.01	478.48	353.91	432.44	427.18	473.26	373.21	318.48	302.48	278.02	245.96	253.65	213.51
MsG0880044455.01	476.59	504.33	457.57	406.39	382.90	343.01	430.13	429.15	337.38	522.44	467.36	372.88
MsG0280006741.01	475.30	440.06	384.50	415.68	346.00	287.57	331.30	337.33	308.90	345.76	318.72	252.24
MsG0480022307.01	474.21	403.84	389.59	367.87	250.03	352.73	377.55	353.63	270.09	222.23	195.57	224.98
MsG0380017449.01	473.44	429.68	378.65	384.56	338.20	402.19	374.36	349.10	396.91	385.21	382.48	307.21
MsG0480022378.01	472.79	481.47	431.41	473.09	352.95	455.83	229.52	257.67	191.43	193.60	241.75	326.38
MsG0280008327.01	472.58	430.68	404.59	443.47	368.46	348.53	425.08	419.45	468.32	354.87	346.68	342.27
MsG0480023179.01	472.04	482.71	472.44	501.35	482.08	417.64	470.49	423.55	408.99	458.01	436.35	360.99
MsG0280009541.01	471.66	435.15	392.20	356.90	374.36	293.38	339.23	368.15	367.33	436.22	410.77	301.97
MsG0380012279.01	471.28	387.76	335.45	424.44	380.53	318.42	334.07	326.91	322.31	359.07	387.58	268.15
MsG0780039830.01	471.06	523.21	486.26	463.65	474.04	436.22	425.76	407.73	395.32	542.79	591.43	505.58
MsG0080049045.01	470.78	323.07	439.73	190.92	240.30	186.90	137.44	126.95	230.47	238.19	233.25	207.31
MsG0480022615.01	469.55	494.74	480.64	431.15	399.56	379.53	352.23	324.05	342.38	474.19	458.47	382.08
MsG0480021962.01	467.29	480.47	420.65	454.40	458.24	386.37	344.55	338.98	312.45	424.31	412.68	278.87
MsG0780037290.01	462.80	441.13	385.86	346.03	158.57	261.94	260.86	278.66	295.92	271.21	261.12	173.91
MsG0480018252.01	461.48	441.78	339.04	292.21	295.22	232.51	247.85	293.26	266.62	361.19	330.56	276.72
MsG0480023725.01	460.72	481.04	407.45	429.55	392.98	314.59	494.05	582.28	569.11	504.64	398.22	522.93
MsG0880044804.01	457.68	369.78	387.42	364.62	377.01	417.29	392.62	318.75	362.96	390.55	359.38	431.81
MsG0580024990.01	456.88	375.45	617.02	1016.49	1426.82	914.97	563.42	411.85	595.61	578.27	365.65	462.37
MsG0580030171.01	456.20	559.88	474.81	379.14	281.43	316.06	276.08	324.43	282.55	207.03	158.88	120.74
MsG0380017079.01	455.93	513.62	337.66	411.61	255.28	176.46	213.99	231.55	144.54	142.21	128.45	35.75
MsG0780037710.01	455.48	433.89	437.73	392.42	304.25	409.51	568.76	540.58	644.45	437.65	447.01	409.20
MsG0680030625.01	455.24	442.30	388.71	311.86	336.19	321.41	440.73	570.29	1171.96	84.36	129.35	164.18
MsG0380012655.01	452.68	427.97	417.40	441.05	410.19	376.56	389.32	362.67	316.37	484.00	428.62	354.67
MsG0780040406.01	451.33	431.73	559.80	617.15	1076.41	718.37	255.62	212.07	312.76	222.56	249.57	332.97
MsG0580029300.01	449.91	375.12	358.77	375.80	287.08	272.48	427.01	417.86	434.72	420.26	352.69	468.19
MsG0280010203.01	449.36	363.61	351.49	341.23	298.09	281.37	238.82	210.92	232.88	294.71	253.16	205.51
MsG0180004815.01	447.91	495.69	423.08	437.32	392.69	345.06	455.78	518.38	554.93	544.44	501.63	610.55
MsG0180003623.01	446.07	443.47	384.43	411.98	349.05	315.82	291.24	324.03	265.70	312.52	307.84	232.93
MsG0880042640.01	444.10	400.33	416.31	286.07	303.34	246.75	378.51	370.93	182.01	977.03	1010.77	379.33
MsG0580027880.01	443.33	522.66	508.72	681.57	747.63	614.08	389.28	401.17	449.03	556.46	532.74	649.32
MsG0380017014.01	438.13	397.79	391.48	384.23	275.88	306.06	237.49	238.87	242.03	329.09	316.95	218.95
MsG0880047460.01	437.05	267.69	356.90	243.63	305.21	255.35	243.28	224.85	211.87	120.40	131.36	79.65
MsG0680035577.01	435.25	386.24	359.90	316.08	293.57	303.64	284.05	287.68	280.54	378.53	345.83	250.22
MsG0280006711.01	434.32	352.25	376.09	355.01	333.71	336.08	387.04	400.50	528.56	290.43	359.02	245.57
MsG0880046486.01	433.75	409.27	389.80	623.27	385.72	357.98	345.18	423.77	437.44	377.07	396.82	122.61
BGI_novel_G004818	432.87	384.21	330.07	364.11	304.39	272.80	275.05	275.02	253.27	278.10	256.81	173.45
MsG0380016928.01	432.02	464.85	418.81	444.97	385.23	347.38	534.67	612.36	583.88	533.99	406.90	667.07
BGI_novel_G004960	430.48	427.47	358.82	371.60	270.87	258.66	212.32	221.80	155.31	238.10	195.85	155.83
MsG0280010829.01	429.04	338.43	402.86	458.67	391.09	353.93	423.36	376.14	435.29	353.09	353.55	259.95
MsG0780040054.01	428.51	419.63	371.72	396.54	331.39	295.42	321.42	350.04	301.17	452.01	402.38	364.31
MsG0680034313.01	425.93	451.77	437.71	71.36	237.13	172.54	1647.76	818.07	933.67	654.96	706.73	1806.55
MsG0780040844.01	424.60	404.49	362.15	294.20	198.38	289.92	270.50	267.59	223.15	181.95	201.76	169.99
MsG0280007851.01	422.48	482.88	375.12	345.70	403.67	336.63	203.01	264.38	282.81	1241.11	1384.98	1871.21
MsG0380016390.01	421.10	444.28	416.35	285.70	254.36	343.88	211.68	142.60	249.50	425.03	463.59	359.60
MsG0480022657.01	421.03	596.49	507.72	383.02	501.64	588.55	138.86	120.68	143.41	255.31	323.88	425.79
MsG0880041880.01	420.14	279.04	462.94	36.98	102.80	70.22	347.16	303.66	361.95	177.30	142.74	169.98
MsG0580030162.01	419.97	420.72	336.63	264.38	227.79	240.53	136.70	158.72	149.03	969.50	1090.13	1984.57
MsG0780041447.01	419.86	325.84	504.28	597.49	392.02	522.56	626.98	543.32	493.68	420.66	383.47	359.72
MsG0780038495.01	419.82	351.25	362.84	347.59	372.33	343.37	245.98	212.31	218.12	281.40	243.39	268.15
BGI_novel_G004820	414.32	365.16	385.24	1204.45	1285.28	983.85	292.41	225.85	252.31	795.27	625.96	753.69
MsG0580024738.01	414.11	359.81	324.44	314.51	259.14	234.79	265.02	290.12	231.48	328.91	260.06	240.24
MsG0480022642.01	412.79	379.56	568.46	205.17	188.43	300.97	147.80	215.68	192.81	102.97	114.79	154.57
MsG0080048761.01	412.67	378.96	378.94	400.15	379.57	412.20	178.55	158.14	212.83	312.60	272.74	482.56
MsG0180003585.01	406.27	425.06	343.75	391.68	287.57	258.17	238.20	256.43	235.07	270.67	225.73	168.49
MsG0780041105.01	405.87	474.46	404.67	464.66	546.42	655.58	290.78	242.33	285.62	260.10	287.77	248.08
MsG0280007910.01	405.03	339.80	603.98	603.45	646.28	436.63	2753.64	1971.34	1768.31	1340.18	577.51	1313.70
MsG0180006187.01	402.39	348.85	463.68	598.23	815.03	513.91	581.41	385.73	496.33	601.35	161.76	516.02
BGI_novel_G003615	397.51	323.06	304.87	172.94	159.33	206.10	142.66	183.00	166.17	227.37	157.04	172.48
MsG0880046850.01	395.33	526.34	427.76	377.66	371.63	480.67	267.91	283.08	256.76	510.30	558.74	641.60
MsG0680031763.01	394.92	359.28	286.03	360.96	208.44	233.95	240.62	257.41	232.97	290.33	280.48	201.18
BGI_novel_G000392	394.83	374.90	328.84	313.13	282.76	311.03	275.19	286.20	268.28	335.74	349.98	286.20
MsG0480019426.01	394.72	402.04	342.18	149.46	161.34	177.33	124.39	172.53	225.35	420.33	457.41	917.51
BGI_novel_G001786	392.91	335.16	369.61	413.66	381.81	397.20	416.64	402.99	347.56	361.22	349.94	311.66
MsG0480018767.01	391.27	367.72	338.58	371.90	309.60	268.12	299.46	308.50	284.32	270.45	255.16	200.12
MsG0280010793.01	389.97	347.58	407.08	208.06	134.26	142.94	413.14	359.29	299.75	247.96	120.06	92.72
MsG0880045897.01	388.28	334.62	388.61	381.03	312.89	319.66	432.85	397.23	484.16	368.73	349.85	364.31
MsG0180004503.01	388.16	392.55	340.62	341.28	326.21	295.04	267.48	261.61	223.29	279.20	274.25	181.64
MsG0480022248.01	388.01	507.70	486.87	528.59	500.34	836.76	514.16	516.48	681.87	650.36	775.72	969.62
MsG0180000092.01	387.27	298.72	366.40	229.46	279.92	271.70	310.90	303.09	310.99	278.02	271.58	291.91
MsG0580027261.01	386.60	408.24	392.44	389.82	395.53	394.91	338.44	331.67	350.21	673.32	630.46	1440.21
MsG0880044342.01	386.15	377.74	352.01	423.34	416.63	354.36	381.96	415.35	428.83	427.76	413.19	380.37
MsG0280009526.01	385.53	344.12	327.41	342.31	367.46	281.37	238.42	260.75	227.73	220.96	201.58	223.85
MsG0180000047.01	382.98	345.37	336.58	391.92	348.03	275.32	487.45	547.40	624.81	454.43	312.54	484.38
MsG0180003379.01	381.40	432.67	465.20	476.61	511.57	458.65	655.52	606.01	662.33	526.63	474.06	544.31
MsG0680031840.01	381.36	398.77	472.47	335.80	331.67	226.28	391.59	398.16	457.97	170.96	96.75	151.86
MsG0280007605.01	380.69	381.16	401.64	396.60	390.13	373.33	492.94	501.12	537.44	424.13	453.46	374.95
MsG0280007875.01	380.64	363.71	331.66	321.72	293.89	279.52	274.66	292.66	273.20	296.33	287.31	324.04
MsG0080049008.01	378.39	342.12	297.02	275.54	176.92	249.41	221.56	204.66	162.91	152.02	180.95	173.14
MsG0480022849.01	377.87	367.40	338.18	344.69	376.29	299.26	357.42	299.86	295.62	383.58	358.31	288.78
MsG0780040511.01	377.49	298.15	305.18	305.76	286.72	294.71	247.02	226.46	223.54	375.24	331.75	230.22
MsG0480021063.01	377.02	708.40	575.73	205.58	576.55	354.81	235.41	238.45	236.68	164.02	51.57	365.44
MsG0780039874.01	376.83	359.40	311.57	307.20	191.12	265.66	224.60	231.42	169.82	240.43	291.34	301.76
BGI_novel_G003355	375.85	401.95	311.91	311.67	292.78	289.21	299.49	308.64	268.65	381.48	354.85	381.74
BGI_novel_G004569	374.77	356.62	380.37	320.95	318.65	288.28	460.86	467.86	429.14	327.31	335.83	300.54
MsG0880047645.01	373.72	341.43	363.43	319.30	207.87	211.73	819.27	887.76	711.00	457.77	448.26	311.74
BGI_novel_G004464	373.58	273.04	368.17	172.20	205.21	190.56	247.04	227.59	195.90	38.69	36.63	24.48
MsG0780038735.01	372.24	266.08	374.82	671.33	260.75	451.21	603.87	414.48	534.09	465.74	450.10	728.92
MsG0180000135.01	370.42	342.12	322.81	308.75	265.85	260.85	258.46	279.37	272.41	305.52	300.44	227.39
MsG0780039515.01	367.44	439.00	410.91	330.47	206.72	326.17	159.18	159.53	164.16	166.45	145.94	120.86
MsG0480018213.01	367.09	400.64	312.56	498.39	878.37	869.53	131.92	74.80	93.70	443.55	594.38	247.35
MsG0180003404.01	367.07	294.41	393.23	272.53	326.04	317.88	197.01	183.93	216.47	196.48	195.25	208.32
MsG0580024544.01	366.24	305.95	280.72	241.41	225.41	189.76	219.65	202.63	195.83	211.40	192.97	133.14
BGI_novel_G000854	366.09	261.70	358.46	192.87	184.14	239.49	305.55	282.49	295.70	239.86	239.11	280.29
BGI_novel_G000181	365.62	405.01	322.38	399.68	349.01	289.31	322.12	358.00	344.18	413.03	391.25	352.49
MsG0280007281.01	365.53	355.95	304.22	281.90	250.27	281.79	106.39	134.39	139.14	475.44	518.25	816.04
MsG0880046113.01	363.87	333.26	358.00	323.03	325.87	304.27	382.40	341.06	340.95	400.60	363.36	378.64
MsG0380016622.01	363.56	348.39	280.14	440.08	334.00	290.82	321.88	402.97	417.55	434.60	341.52	357.55
MsG0880046412.01	362.08	302.32	336.62	144.31	165.67	148.81	273.74	265.06	318.65	147.35	132.94	223.95
MsG0880046461.01	361.10	257.68	279.58	185.63	229.46	159.31	294.21	275.21	244.38	100.47	84.88	69.47
MsG0480018164.01	360.78	331.97	294.19	309.33	231.34	248.22	203.79	212.50	171.09	303.95	255.00	187.61
MsG0580025965.01	360.63	337.06	481.41	397.83	584.89	418.62	939.68	803.13	984.55	656.32	396.73	667.11
MsG0080048702.01	359.80	302.82	375.10	312.67	248.75	228.04	312.08	326.10	376.26	332.06	428.71	331.80
MsG0580024798.01	359.55	389.73	240.40	165.60	165.75	183.40	73.88	116.18	102.58	431.18	482.11	727.14
MsG0480023384.01	358.75	325.23	305.49	324.82	305.33	282.70	298.96	286.24	264.85	340.78	331.91	251.63
MsG0180005659.01	357.10	317.60	265.65	259.71	267.19	226.83	218.04	229.11	212.45	308.76	289.68	176.81
MsG0180003510.01	356.68	328.03	310.48	401.15	474.51	666.74	202.68	188.76	201.71	328.30	355.27	317.81
BGI_novel_G003846	356.35	360.24	352.06	364.58	348.27	338.46	337.80	312.59	313.31	357.50	335.02	391.19
MsG0380016449.01	355.38	330.24	263.97	235.55	286.80	288.13	117.65	144.26	221.48	113.75	187.29	199.53
MsG0680034061.01	355.00	381.74	334.65	330.08	362.36	286.79	269.61	308.61	274.47	276.12	261.75	243.92
MsG0280008268.01	353.37	304.51	304.02	398.74	304.20	366.77	310.12	293.41	312.67	378.84	321.19	334.22
MsG0480021250.01	352.72	314.32	271.87	361.63	228.54	377.69	300.48	347.48	323.56	404.34	394.67	384.33
MsG0080048971.01	350.93	331.90	237.66	152.05	73.91	139.10	158.78	205.11	208.85	276.75	141.94	192.04
MsG0280011149.01	349.77	309.04	297.77	239.49	215.46	192.89	310.84	312.77	341.30	294.80	266.65	247.12
MsG0380016315.01	349.75	411.77	373.74	506.45	333.38	395.96	211.92	223.82	209.96	178.79	171.65	132.38
MsG0880046177.01	347.92	298.16	270.90	269.67	212.38	210.40	190.02	176.00	164.29	228.77	228.24	166.46
MsG0380018046.01	347.55	310.73	307.37	296.74	273.30	245.89	348.14	357.49	342.00	341.75	329.77	263.71
MsG0280009528.01	346.41	379.30	398.00	608.58	372.02	384.82	353.07	387.48	289.58	84.00	84.62	133.93
MsG0480020597.01	345.83	403.11	390.34	329.96	348.02	265.62	458.80	526.40	506.02	554.91	521.26	548.03
MsG0180000362.01	345.67	316.68	239.21	165.89	205.97	205.73	91.92	115.58	124.77	210.37	204.00	437.26
MsG0480020797.01	345.49	389.40	506.97	588.73	342.89	562.08	682.73	590.13	557.68	279.85	305.37	117.87
MsG0280007914.01	345.26	317.98	397.23	656.42	674.38	613.23	1054.80	785.18	751.48	1987.66	1840.29	1612.44
MsG0280010567.01	343.08	338.05	334.40	262.81	302.69	247.03	284.83	296.32	326.51	408.06	402.95	593.65
MsG0180000611.01	343.01	315.32	294.15	259.75	249.56	211.84	252.54	252.89	214.10	281.84	208.19	276.50
MsG0880045952.01	342.93	351.29	346.25	306.06	271.34	272.40	301.02	254.84	268.28	242.83	290.51	196.23
MsG0280007199.01	342.63	248.49	377.73	162.34	187.44	178.37	629.17	647.45	807.82	305.43	169.22	169.87
MsG0780041240.01	341.32	357.05	306.27	305.83	294.07	244.89	282.21	304.52	208.60	252.19	364.82	84.10
MsG0580025193.01	340.85	793.96	479.61	300.34	567.88	613.06	44.59	47.47	46.87	693.43	929.37	1012.61
MsG0880045943.01	340.68	305.26	300.64	191.11	138.54	177.31	291.12	298.06	202.70	213.78	164.92	161.60
MsG0480019632.01	338.19	305.25	254.61	386.17	260.59	308.77	247.75	249.84	226.37	264.20	246.40	182.92
MsG0780040071.01	338.07	351.02	339.28	337.64	282.93	328.50	326.45	308.35	312.87	384.88	328.88	330.90
MsG0480020411.01	337.91	334.84	346.52	402.80	463.01	389.10	303.49	270.58	319.57	392.21	408.31	433.68
BGI_novel_G004908	337.51	214.81	288.05	203.84	253.62	279.31	207.18	185.16	282.65	110.65	121.63	153.07
MsG0480021301.01	336.15	240.96	273.89	164.26	148.48	155.00	203.66	203.55	132.53	120.28	104.50	95.66
MsG0580025134.01	335.90	281.47	292.78	314.00	324.02	333.15	295.64	243.99	282.99	408.67	382.06	343.38
MsG0580027043.01	335.83	296.98	250.32	296.30	248.50	260.58	158.18	139.78	143.80	174.27	143.11	134.16
MsG0880042811.01	335.69	432.37	408.82	456.43	517.17	551.33	392.09	329.14	382.42	293.00	333.78	233.02
MsG0380017568.01	334.85	311.75	310.62	305.24	254.22	286.34	290.80	275.56	274.80	285.09	292.73	205.40
MsG0580027886.01	334.75	323.91	302.73	384.56	321.45	344.11	289.86	273.32	270.82	355.60	313.06	295.04
MsG0880045072.01	334.61	298.38	275.74	262.37	252.35	223.44	245.87	237.89	236.86	311.26	256.13	242.32
MsG0380017447.01	333.99	290.43	281.10	313.98	243.68	232.82	269.65	260.12	284.26	197.88	196.11	205.60
MsG0880046946.01	333.46	538.65	285.97	245.45	252.21	253.05	134.56	118.57	78.84	1279.62	1026.70	748.96
MsG0180001837.01	332.68	317.56	290.10	358.07	333.28	304.68	269.32	243.22	251.00	324.80	313.72	245.00
MsG0780041510.01	332.66	302.71	384.16	307.17	273.68	311.17	477.02	425.51	431.11	374.36	326.40	276.14
BGI_novel_G004427	332.53	293.66	263.51	282.46	242.74	232.48	238.50	244.96	212.43	289.21	257.24	174.77
MsG0380017253.01	332.19	424.45	165.15	641.98	996.78	999.51	118.89	51.54	126.36	498.00	790.48	233.91
MsG0780036638.01	331.95	378.74	330.40	371.47	299.42	276.56	582.14	608.17	670.09	591.88	531.63	447.44
MsG0280007941.01	331.35	311.53	304.43	257.81	280.12	272.14	356.94	315.06	316.33	211.73	215.95	187.49
MsG0280011419.01	331.17	345.99	312.98	304.36	306.09	307.20	351.48	304.46	309.18	386.54	394.20	277.27
MsG0080048597.01	330.57	175.37	177.92	112.69	214.82	141.22	84.12	94.12	100.38	90.81	90.21	86.18
MsG0780040173.01	330.39	458.57	481.68	516.89	713.90	846.44	211.76	177.17	219.09	309.69	353.96	198.99
MsG0380015766.01	328.94	382.91	315.33	347.22	118.43	279.96	171.24	202.16	191.00	199.83	209.20	157.38
MsG0480021225.01	328.41	290.93	315.00	231.50	238.84	206.85	289.03	317.82	269.82	338.40	271.49	249.98
MsG0180005059.01	327.22	452.13	275.65	237.35	291.69	423.45	991.82	725.87	668.16	2648.84	3500.89	2979.51
MsG0380015688.01	326.66	317.99	296.34	304.58	296.68	269.67	267.30	266.35	256.44	316.87	303.25	238.55
MsG0180005906.01	326.00	380.46	330.77	354.26	305.42	288.62	314.91	340.78	323.06	353.96	309.40	321.73
MsG0380016141.01	325.50	365.76	330.16	293.91	275.00	250.70	422.50	478.51	507.36	376.44	408.15	475.69
MsG0380012609.01	325.47	183.90	239.06	147.68	318.25	222.32	175.00	159.59	169.55	72.76	68.71	60.92
MsG0880046123.01	325.46	296.26	364.14	254.94	302.92	308.94	222.74	207.53	252.67	110.59	114.13	120.67
MsG0580027678.01	325.42	262.08	326.25	151.35	125.19	130.76	112.84	119.61	137.63	91.85	127.74	101.13
MsG0480021335.01	325.40	309.27	274.34	211.14	180.63	159.06	299.13	246.45	273.00	176.41	170.57	143.28
MsG0880047273.01	324.74	324.65	351.56	309.14	232.95	242.70	223.48	215.99	275.48	406.31	427.49	453.36
MsG0280009575.01	324.70	304.98	283.00	309.56	290.53	252.43	252.97	257.40	241.45	260.92	252.45	216.03
MsG0480023810.01	324.11	266.86	373.01	343.50	351.49	342.12	424.76	377.18	387.27	312.28	294.13	295.76
MsG0580025746.01	323.76	318.25	325.21	321.89	363.66	279.13	229.03	229.16	230.41	264.52	266.26	252.13
MsG0380018031.01	322.79	291.60	290.54	267.54	228.93	240.62	237.09	215.54	207.19	267.38	252.70	191.03
MsG0480022039.01	322.33	219.72	330.92	366.24	431.51	337.09	101.85	124.76	119.09	17.51	26.03	89.48
MsG0880046194.01	320.70	372.66	285.01	286.46	215.97	206.94	224.66	232.77	183.26	352.23	340.20	179.63
MsG0580024792.01	320.06	280.72	267.46	292.32	245.95	225.61	280.11	244.27	250.51	295.05	258.12	211.29
MsG0480022736.01	320.00	243.07	476.93	316.11	331.31	286.46	492.09	475.63	518.63	295.92	171.54	253.96
MsG0480022174.01	319.86	269.89	347.95	309.27	356.50	316.02	338.90	315.83	331.29	151.26	153.62	131.84
MsG0880046499.01	319.42	275.24	273.55	149.13	205.35	172.50	334.03	305.46	266.67	324.15	201.45	345.58
BGI_novel_G004952	319.17	301.26	267.68	273.05	219.30	226.75	219.65	222.26	200.16	290.87	208.51	224.32
MsG0880042208.01	318.34	397.93	311.04	296.46	273.75	295.90	215.70	231.47	256.79	416.64	420.98	237.72
MsG0480018625.01	317.86	438.17	305.97	173.64	222.06	185.44	264.01	291.01	211.83	593.12	580.88	315.77
MsG0880047641.01	316.95	327.48	299.87	337.73	297.25	284.19	275.34	313.48	292.56	272.80	276.49	299.08
MsG0780036060.01	316.82	180.45	218.84	37.77	25.62	37.08	91.18	83.47	79.73	35.16	30.79	24.94
MsG0180000030.01	315.60	206.68	369.83	127.85	164.31	179.25	89.17	62.15	80.88	397.96	343.64	793.37
MsG0780040559.01	314.70	389.20	308.55	286.67	201.72	255.25	292.25	294.71	289.57	339.34	349.11	296.80
MsG0280006429.01	314.39	362.44	305.81	90.93	86.23	94.36	60.28	88.87	109.74	422.56	435.44	915.89
MsG0180003920.01	313.91	219.34	249.67	221.21	206.20	194.12	196.22	185.38	149.01	126.07	103.98	116.22
MsG0180006242.01	313.91	553.99	523.25	583.16	594.23	1203.59	836.04	1012.50	449.50	286.13	232.49	363.52
MsG0580024138.01	313.70	255.17	403.84	184.55	126.43	162.11	194.32	197.02	208.38	119.23	116.06	86.20
MsG0480021015.01	313.64	246.40	275.55	209.86	215.18	300.60	225.10	214.33	195.25	163.59	146.80	141.24
MsG0880045479.01	312.87	353.58	406.15	443.00	448.25	635.91	254.60	237.30	233.32	275.33	330.18	262.74
MsG0880042896.01	312.30	247.38	212.22	254.22	176.16	140.88	126.36	158.53	118.39	142.78	119.52	75.76
MsG0280007105.01	312.22	284.74	345.94	336.31	717.85	587.92	127.59	115.44	125.00	136.94	167.89	113.31
MsG0580028613.01	310.84	265.62	283.16	332.84	303.00	298.68	214.31	195.09	215.27	237.81	228.33	214.74
MsG0580025203.01	310.32	227.36	252.36	224.44	221.60	185.89	309.16	305.71	251.08	111.66	102.06	115.85
MsG0380011707.01	310.28	288.99	287.24	286.73	283.02	264.41	304.12	284.76	296.44	282.41	273.95	237.57
MsG0780040010.01	310.20	299.38	267.22	195.65	182.27	167.53	219.12	241.55	229.87	257.51	218.46	233.48
MsG0780041490.01	309.75	251.40	266.73	237.64	210.33	234.29	233.88	253.43	240.93	206.12	224.64	204.07
MsG0680034415.01	309.53	391.05	286.41	212.35	210.62	313.71	194.56	192.91	218.89	1856.09	2419.58	2503.80
MsG0480023770.01	309.07	275.41	243.81	233.28	203.00	195.14	189.42	185.48	182.88	226.27	204.29	174.66
MsG0380016314.01	308.55	288.27	312.12	281.91	207.04	194.94	307.11	331.35	302.30	368.15	403.56	296.73
MsG0580024362.01	307.88	310.17	284.88	292.60	229.81	243.24	256.79	243.47	218.30	256.24	230.67	221.56
MsG0380016246.01	306.92	320.78	262.46	305.37	277.24	268.09	225.29	256.77	223.52	281.31	285.62	187.87
MsG0480022310.01	306.43	308.69	322.53	861.35	1033.17	613.06	405.12	270.29	420.88	386.69	231.09	356.53
MsG0880041967.01	306.36	243.46	205.11	200.63	144.89	146.89	152.42	135.50	137.89	194.16	194.71	110.99
MsG0280010232.01	306.29	272.46	274.48	270.05	188.81	166.82	234.46	246.86	216.86	203.91	182.09	147.26
MsG0380016717.01	306.09	250.86	280.84	340.74	385.97	315.64	147.09	149.80	127.42	226.96	204.68	197.87
MsG0480021832.01	305.66	278.02	266.18	220.74	200.88	218.26	229.71	225.46	247.06	281.65	219.56	276.15
MsG0680031139.01	303.98	384.82	276.30	248.08	334.34	269.85	155.97	142.89	144.99	86.08	70.23	69.02
MsG0780038395.01	303.06	384.36	324.18	314.10	298.61	287.55	239.15	245.50	219.35	295.81	280.66	225.61
MsG0480023064.01	302.60	449.40	341.41	480.96	349.93	315.26	356.83	373.79	306.44	291.69	273.65	171.90
MsG0380013541.01	302.33	248.55	307.19	231.79	277.83	227.12	288.62	272.69	322.03	242.43	230.99	411.97
MsG0280009206.01	301.10	229.55	176.54	42.45	59.40	60.07	88.13	150.41	197.00	104.07	69.83	270.09
MsG0380017200.01	300.66	297.92	478.69	305.69	283.37	335.55	354.71	320.99	344.14	158.90	185.86	296.04
MsG0180003744.01	300.54	282.45	296.43	276.04	275.33	237.20	297.34	291.38	266.68	257.17	252.48	234.21
MsG0380016567.01	299.26	294.67	245.26	318.38	247.10	242.50	245.17	286.50	236.76	184.92	168.84	165.29
MsG0780040338.01	298.67	262.87	228.49	246.71	191.19	204.23	159.09	157.61	166.83	213.21	174.81	168.03
MsG0280006813.01	298.25	125.88	150.27	50.35	105.25	56.25	53.70	50.05	59.01	15.85	20.07	6.04
MsG0480021319.01	296.72	410.65	261.03	177.98	185.89	264.40	71.54	97.29	92.56	434.40	484.97	960.73
MsG0180006027.01	296.51	352.18	276.98	246.14	259.84	252.93	172.08	196.91	168.75	1092.66	1239.52	1469.11
MsG0380017483.01	296.14	322.47	267.48	477.46	323.35	330.19	397.16	399.00	399.66	561.08	604.58	312.26
MsG0380014248.01	295.82	261.01	246.64	229.81	241.68	247.08	244.87	235.76	269.26	244.83	216.79	246.61
MsG0880042728.01	294.74	222.39	205.23	325.80	289.70	227.05	346.65	298.78	246.03	124.58	133.56	210.72
MsG0780038587.01	294.19	294.40	213.85	241.94	175.36	205.76	168.42	188.12	179.58	205.14	175.36	163.45
MsG0480019171.01	293.48	307.47	315.26	397.85	350.57	310.76	287.44	297.86	277.82	263.75	296.10	165.78
MsG0780041652.01	292.97	453.28	262.56	409.44	410.33	366.29	278.86	231.01	438.83	274.96	250.84	204.16
MsG0280010056.01	292.79	264.61	249.55	245.57	334.27	217.90	223.03	232.42	275.66	339.47	329.58	170.50
MsG0280006748.01	291.41	300.25	222.04	433.06	555.31	790.38	673.98	475.45	655.57	939.51	1009.61	1002.30
MsG0580025073.01	289.67	310.45	243.86	269.68	227.38	205.48	227.27	232.26	181.46	231.14	210.10	146.14
MsG0180003409.01	289.43	307.22	247.78	235.60	264.15	202.20	274.04	241.79	238.17	262.47	270.47	224.26
MsG0480023677.01	288.90	384.39	229.23	237.06	272.87	388.26	82.91	88.80	49.58	87.49	157.35	132.10
MsG0580024928.01	288.62	270.51	250.33	231.39	227.64	262.66	264.95	240.54	275.01	269.01	279.35	255.29
MsG0880042848.01	287.49	295.20	278.80	282.95	274.88	226.07	273.49	275.77	284.68	264.82	280.13	231.81
MsG0880046996.01	287.47	453.27	362.02	283.47	276.37	379.63	291.86	204.62	296.13	416.66	311.58	493.91
MsG0280007136.01	286.93	223.99	283.82	279.67	347.09	227.68	281.58	272.26	253.62	85.87	84.88	41.93
MsG0480023962.01	286.42	253.95	212.31	215.79	187.85	172.20	165.01	162.80	181.29	195.67	167.76	142.69
MsG0880042214.01	284.84	171.94	200.29	226.85	246.62	178.68	237.38	245.19	209.81	156.88	97.83	88.83
MsG0380017448.01	284.62	292.53	242.89	263.87	186.20	204.99	194.80	193.47	206.10	216.54	218.01	168.17
MsG0480022968.01	284.42	254.80	232.38	201.43	161.28	252.91	150.68	138.90	158.29	183.10	171.91	215.67
MsG0780036706.01	283.38	195.84	219.86	154.19	92.60	76.10	263.20	184.16	87.38	53.15	124.86	9.62
MsG0480018969.01	283.26	433.08	364.89	201.55	156.67	205.98	211.88	221.00	237.66	474.49	461.45	610.21
MsG0180005608.01	283.16	297.79	298.12	327.36	338.30	370.25	408.23	373.56	432.48	345.21	367.53	325.15
MsG0480018109.01	282.88	313.82	286.01	319.89	273.87	252.65	338.97	360.31	298.86	378.06	360.38	254.23
MsG0180002738.01	282.76	255.89	223.60	214.03	188.74	178.34	147.93	144.72	138.43	161.44	151.06	120.96
MsG0080048389.01	282.46	219.73	231.92	26.75	33.49	52.78	148.09	158.43	98.18	37.15	61.52	5.72
MsG0480023001.01	282.03	235.01	254.24	221.58	216.03	268.10	185.26	174.77	152.46	125.91	142.88	102.52
MsG0380013178.01	281.95	245.29	221.83	211.16	217.24	173.95	160.42	172.63	182.47	154.41	146.06	126.26
MsG0580024059.01	281.63	213.62	218.62	196.14	141.53	211.20	199.09	219.49	178.72	205.79	180.81	197.40
MsG0280011106.01	281.38	261.15	244.03	240.95	251.45	223.78	263.07	258.83	243.12	266.21	267.28	201.26
MsG0280010566.01	281.22	246.69	228.32	237.55	214.86	187.32	190.00	178.31	194.12	189.23	181.94	144.26
BGI_novel_G000386	279.84	257.19	224.23	204.16	178.93	154.14	167.77	172.24	134.59	207.01	177.28	142.91
MsG0180005442.01	279.63	436.15	404.70	219.98	159.07	419.51	82.16	88.78	84.09	86.41	110.43	90.87
MsG0480022639.01	279.04	268.36	442.58	78.82	107.63	118.12	101.87	119.60	133.57	36.13	26.21	43.58
MsG0480023769.01	278.88	229.38	229.92	182.57	169.15	175.58	172.10	152.67	157.11	205.67	187.91	130.80
MsG0580028481.01	278.72	256.64	221.87	252.22	250.45	209.47	157.72	160.54	175.73	206.50	180.98	200.20
MsG0480022960.01	278.55	245.07	238.85	201.09	185.18	203.86	220.16	197.59	223.56	247.28	201.85	183.09
MsG0880045951.01	278.33	271.27	269.20	287.67	242.75	278.32	156.68	149.05	176.46	124.36	112.71	156.05
MsG0280010053.01	278.10	194.23	214.38	162.54	184.68	116.88	43.76	65.82	82.34	79.22	63.77	65.89
MsG0780039271.01	277.89	241.80	211.36	211.36	202.80	169.26	178.40	180.53	174.15	153.97	145.52	139.89
MsG0180001169.01	277.65	269.81	241.99	241.31	200.89	200.11	202.58	205.32	194.39	236.72	209.67	172.74
MsG0480018521.01	277.47	213.01	384.32	296.67	408.19	241.21	528.34	422.98	523.60	519.64	256.09	473.97
MsG0780038963.01	277.14	212.88	384.76	219.69	228.75	189.15	359.98	283.57	449.36	186.02	134.88	174.76
MsG0180006029.01	276.89	249.81	251.30	244.05	211.57	240.32	231.38	210.61	214.07	294.30	278.20	224.43
MsG0880044838.01	276.85	247.81	230.45	262.58	215.80	213.11	222.94	236.47	187.44	298.67	263.87	227.65
MsG0880045882.01	275.17	240.05	307.70	398.49	338.14	314.62	275.39	333.47	265.15	304.38	357.79	139.77
MsG0880042433.01	275.03	364.76	235.85	191.00	169.31	276.65	141.35	167.92	185.12	744.76	733.99	2003.95
MsG0880044035.01	275.00	188.79	183.61	167.23	109.44	104.03	102.68	112.49	99.63	110.11	84.34	102.81
MsG0680034693.01	274.95	178.41	291.38	223.73	289.87	253.91	191.30	161.71	223.76	249.61	182.86	336.02
MsG0380017800.01	274.94	269.42	267.41	264.71	252.78	231.06	224.49	229.13	215.36	238.87	241.18	211.58
MsG0180004424.01	274.61	327.89	431.86	539.35	409.71	279.28	940.47	841.10	971.73	341.75	204.94	498.06
MsG0780041180.01	273.63	265.98	324.67	241.94	170.13	232.07	279.97	270.68	259.03	246.69	240.51	197.13
MsG0280007202.01	273.33	153.71	218.55	168.12	299.09	222.45	225.17	224.95	204.87	118.83	127.33	81.23
MsG0080048040.01	273.13	246.46	234.14	180.45	146.62	140.38	169.65	186.80	160.85	204.76	181.35	128.17
MsG0280006977.01	273.02	257.90	232.28	217.74	226.83	193.32	205.17	222.79	249.25	245.57	200.36	208.29
MsG0680031999.01	272.59	298.53	280.79	173.05	118.86	187.31	120.33	75.29	138.58	242.59	272.12	239.81
MsG0880046575.01	271.99	230.92	204.55	207.92	192.33	178.14	175.96	179.37	164.88	147.19	118.37	101.06
MsG0480020913.01	271.40	198.98	218.57	300.07	219.52	277.45	282.88	265.31	318.30	319.71	323.54	300.55
MsG0180004859.01	270.89	264.88	293.59	273.76	260.23	246.72	418.23	454.50	426.28	416.22	460.10	436.38
MsG0380011691.01	270.24	409.55	275.83	142.69	93.96	201.21	35.28	36.65	60.57	84.58	109.73	113.15
MsG0880045944.01	270.07	297.32	263.52	269.03	161.24	237.21	238.93	299.90	201.58	183.08	135.58	137.15
MsG0180004659.01	269.81	190.23	284.72	252.91	287.03	268.10	260.24	297.48	171.30	5.47	8.51	7.28
MsG0280008885.01	268.85	252.64	215.79	151.12	160.51	156.29	173.89	180.30	190.93	184.52	171.86	124.67
MsG0280009749.01	268.19	249.49	244.38	244.07	242.05	262.31	252.76	213.72	256.67	264.62	246.15	271.74
MsG0180004486.01	267.86	241.43	288.18	231.22	232.26	230.89	191.64	186.73	216.87	139.45	135.93	137.06
MsG0180002450.01	267.55	201.26	238.59	205.37	222.49	211.89	386.05	357.62	377.73	253.28	226.18	281.80
BGI_novel_G004006	267.43	259.76	324.99	294.64	321.95	327.32	512.12	456.79	448.75	479.07	476.76	486.13
MsG0280007255.01	266.89	250.07	281.94	292.73	239.32	273.63	237.59	235.18	225.38	176.90	178.61	168.59
MsG0480022910.01	265.87	208.69	203.16	170.36	109.11	142.07	159.36	160.12	158.62	164.12	107.94	157.09
MsG0280006629.01	265.35	212.74	240.94	316.30	262.74	249.37	345.32	356.46	315.93	303.52	242.01	288.25
MsG0480019275.01	265.33	181.07	209.95	145.29	132.12	124.13	250.77	256.07	304.29	289.70	203.64	382.90
MsG0380014166.01	263.63	335.19	289.66	290.45	330.58	398.43	260.68	236.85	385.49	155.62	160.76	273.86
MsG0580030234.01	263.07	240.45	254.55	237.93	246.58	294.43	166.48	159.83	170.32	197.07	198.18	185.73
MsG0180000762.01	262.90	274.07	301.74	432.57	471.98	416.74	292.89	325.12	293.66	124.25	112.62	145.94
MsG0780040555.01	262.90	284.38	178.58	105.85	90.71	142.57	85.15	90.06	88.83	339.29	447.75	588.46
MsG0880045977.01	262.34	271.64	340.78	233.29	282.30	230.48	209.76	181.44	176.19	160.43	160.06	187.40
MsG0180000138.01	262.30	218.44	253.45	222.45	388.08	394.92	231.51	177.47	174.05	249.94	187.26	253.13
MsG0180005471.01	261.79	235.22	237.59	195.16	205.88	186.13	240.65	229.11	244.32	264.94	241.87	297.45
BGI_novel_G002305	260.67	201.83	394.32	112.67	372.54	214.99	31.38	30.75	47.14	33.28	40.88	61.24
BGI_novel_G000255	260.54	190.18	501.64	111.43	204.73	128.16	988.58	726.60	930.85	382.82	106.31	316.16
MsG0880047470.01	260.00	219.87	195.56	168.66	131.98	183.60	163.50	133.76	120.06	103.71	110.88	72.53
MsG0780039973.01	259.20	260.16	314.31	266.38	266.19	327.54	739.07	833.65	1287.85	518.20	585.68	1127.70
MsG0580025099.01	258.44	211.07	298.78	215.32	322.06	346.90	111.23	93.48	131.41	78.42	89.84	82.91
MsG0780039576.01	258.11	204.56	270.31	498.55	642.19	484.97	220.90	175.54	184.67	200.20	183.79	152.47
BGI_novel_G002117	258.10	231.72	214.20	238.63	205.73	195.01	200.72	196.47	192.64	199.29	190.54	142.89
BGI_novel_G000212	257.27	242.00	209.21	195.37	153.31	142.53	131.27	145.33	134.98	146.09	144.03	103.47
MsG0280007052.01	257.10	262.37	242.98	257.32	298.54	242.65	247.85	235.78	233.38	212.46	205.36	190.39
MsG0180004791.01	256.88	202.40	194.74	180.97	162.92	210.64	175.76	147.22	141.38	172.11	149.44	158.56
MsG0380016734.01	256.66	247.61	247.79	258.40	275.97	216.90	265.39	260.53	233.86	238.49	214.14	204.40
MsG0580029284.01	256.50	228.27	190.74	200.82	168.88	151.00	119.54	125.48	112.12	152.44	120.96	88.65
MsG0080048549.01	256.46	325.28	295.08	360.89	270.09	338.81	126.44	131.92	152.61	115.00	137.94	111.72
MsG0580025524.01	255.52	145.97	219.84	224.37	134.85	128.02	150.02	204.67	111.42	31.47	69.50	18.68
MsG0380017610.01	255.41	200.75	209.09	215.48	215.26	191.19	211.60	202.49	190.49	216.54	216.46	180.74
MsG0580024540.01	255.21	227.24	203.57	195.37	175.00	146.84	170.35	165.25	159.51	198.05	169.53	145.23
MsG0880043948.01	254.70	246.90	192.86	221.12	174.74	135.49	297.45	359.57	325.24	28.45	53.60	109.49
MsG0280007934.01	253.81	310.80	282.16	424.99	818.31	344.55	1092.27	974.97	2075.77	477.53	126.62	483.65
MsG0880042642.01	253.75	218.54	273.14	730.95	393.51	552.49	168.18	129.89	90.78	121.88	217.80	87.56
MsG0480023361.01	253.67	244.33	274.88	440.57	512.05	490.62	520.60	525.84	558.99	418.24	391.92	603.59
MsG0180003115.01	253.57	229.75	194.71	255.57	204.26	183.51	154.61	179.56	170.61	209.09	176.36	169.06
MsG0380015818.01	252.64	237.51	224.34	275.23	237.92	238.98	193.17	208.80	211.81	238.60	217.22	209.13
MsG0280006419.01	252.64	223.92	218.48	210.29	177.93	205.47	172.39	162.12	159.83	199.83	178.57	170.62
MsG0880046790.01	252.25	221.07	241.01	219.95	233.54	248.54	278.80	282.80	280.41	257.21	294.48	228.35
MsG0780039235.01	252.14	268.15	239.31	262.21	321.18	278.16	99.04	89.39	72.14	549.63	595.70	893.46
MsG0480023074.01	251.01	277.56	215.64	183.07	167.83	149.13	183.74	199.64	172.09	285.19	254.85	214.95
MsG0480018697.01	250.75	515.46	383.15	142.60	511.09	178.75	312.21	257.20	369.82	507.54	118.98	942.83
MsG0480021740.01	250.31	271.28	216.08	204.24	139.18	116.04	208.53	221.09	141.68	314.86	266.76	170.83
MsG0880046976.01	250.29	224.08	303.37	218.32	315.51	323.67	142.14	114.81	150.53	175.42	184.48	209.20
MsG0580028616.01	250.14	209.17	234.55	202.23	80.08	203.67	188.92	184.48	195.41	256.00	239.22	275.63
MsG0480022814.01	250.05	184.75	227.27	120.59	179.30	148.35	112.40	104.50	132.48	130.56	100.81	139.19
MsG0380013974.01	249.80	214.70	232.70	235.41	270.04	274.05	371.26	418.46	325.07	399.20	304.62	429.70
MsG0380014778.01	249.24	258.39	205.04	211.36	192.80	148.14	206.04	218.66	175.92	147.23	166.12	90.19
MsG0280007598.01	249.14	287.50	306.13	235.64	205.33	217.99	285.35	317.11	287.87	196.94	194.88	170.86
MsG0580027652.01	248.84	243.90	206.42	311.73	324.87	322.05	352.37	368.95	340.53	237.65	307.87	357.70
MsG0880046253.01	248.60	211.40	209.66	189.64	178.81	175.25	186.97	176.63	168.06	187.19	175.66	159.85
BGI_novel_G003863	248.58	230.78	213.04	152.88	153.36	143.50	157.28	181.15	162.43	218.69	191.58	199.02
MsG0280010099.01	248.57	215.96	230.52	216.26	213.16	238.91	229.14	216.20	255.79	243.26	228.76	197.84
MsG0380016300.01	248.29	291.61	278.40	171.55	279.32	269.59	82.59	79.62	136.29	73.03	111.02	102.07
MsG0380014680.01	247.63	246.30	223.36	233.44	271.51	234.22	261.29	252.14	193.57	200.57	192.31	142.96
MsG0480022515.01	247.38	432.54	331.63	310.33	311.09	452.29	209.82	159.09	169.44	365.23	313.13	308.51
MsG0380017266.01	246.97	209.78	226.04	213.93	207.66	209.82	215.88	215.58	211.65	237.69	231.86	209.06
MsG0680031507.01	246.84	257.16	232.02	250.12	221.89	217.28	223.55	224.02	205.35	242.20	220.61	197.02
MsG0380017858.01	246.80	283.67	200.52	250.60	161.59	148.56	146.91	174.56	116.28	122.85	103.69	92.14
MsG0380017891.01	246.53	254.96	236.68	260.61	213.26	234.26	195.01	239.48	203.18	219.63	198.44	156.46
MsG0180006064.01	246.51	259.78	238.85	251.01	208.09	206.34	252.90	242.99	231.23	247.73	253.72	161.79
MsG0780039685.01	246.44	211.80	178.42	118.20	91.73	109.95	144.72	143.45	110.72	286.00	286.19	387.31
MsG0780039925.01	246.24	194.02	416.09	125.51	159.77	120.65	700.95	636.37	725.46	272.11	188.57	226.02
MsG0380013414.01	246.16	205.37	230.93	75.55	109.31	84.28	74.22	69.54	60.81	179.11	145.66	318.06
MsG0180003429.01	245.93	272.80	245.48	245.52	243.74	213.33	231.42	244.72	236.19	264.08	245.99	310.75
MsG0380014330.01	245.88	182.55	188.73	179.88	147.38	159.81	165.01	159.71	170.76	241.73	210.00	190.72
MsG0880043495.01	245.76	253.84	231.62	250.94	211.51	205.12	205.26	203.81	184.83	331.71	290.44	224.84
MsG0480022678.01	245.44	244.79	241.36	242.94	252.37	228.21	239.83	234.39	223.20	256.44	257.55	242.69
MsG0580029583.01	243.65	244.74	318.76	477.39	524.19	630.25	478.71	335.31	373.94	371.14	278.63	358.10
MsG0480021024.01	243.37	160.92	312.12	146.50	144.80	134.63	149.33	128.53	191.84	341.80	311.95	674.18
MsG0480018617.01	242.66	294.08	188.87	216.83	150.07	158.64	130.68	164.71	74.97	494.56	447.95	234.93
MsG0880042064.01	241.69	257.72	247.55	260.12	278.70	234.20	268.94	261.08	245.33	309.55	282.69	261.48
MsG0780040705.01	241.50	253.28	243.44	150.47	120.43	152.34	172.81	166.05	141.55	205.66	213.35	131.02
MsG0280006912.01	241.26	253.70	264.93	240.32	235.30	223.72	244.32	226.55	237.70	220.06	224.20	247.43
BGI_novel_G000592	241.02	192.86	235.27	191.73	217.82	210.34	256.78	234.40	266.25	229.71	249.97	233.09
MsG0880043095.01	240.18	172.96	186.98	174.65	145.88	106.66	179.75	195.67	171.64	152.06	133.92	115.09
MsG0880045441.01	239.66	199.52	226.04	319.37	389.85	259.16	136.81	112.83	166.03	227.68	192.99	239.27
MsG0780035919.01	239.62	218.32	229.74	220.96	214.85	206.35	226.74	230.41	209.88	262.48	279.35	244.93
MsG0480021265.01	239.53	218.28	216.53	214.99	187.28	191.81	240.54	235.23	213.14	219.57	215.29	200.65
MsG0180003309.01	239.53	204.38	221.36	223.43	208.23	189.59	200.68	182.51	196.23	213.85	187.68	212.42
MsG0580024994.01	239.33	225.62	249.83	269.34	280.80	302.18	272.56	260.79	303.91	215.95	226.12	158.61
MsG0580029635.01	238.38	192.01	219.01	225.05	229.85	218.45	222.54	205.35	216.71	224.86	228.52	205.19
MsG0180003157.01	238.09	206.39	180.99	234.76	182.64	303.13	82.13	62.42	97.96	95.52	94.65	108.84
MsG0580024056.01	237.49	204.72	255.33	316.45	392.06	388.37	335.57	298.90	404.93	249.66	281.36	305.98
MsG0480023687.01	237.33	182.96	173.15	136.72	177.99	209.31	120.70	122.54	100.52	104.56	115.39	78.85
MsG0780041790.01	236.92	153.93	166.42	151.06	200.99	199.10	72.10	114.39	207.37	99.41	110.87	42.54
MsG0280010596.01	236.84	248.08	233.25	240.93	328.60	301.72	271.88	210.64	269.32	314.38	338.91	271.15
MsG0880043790.01	236.71	227.45	238.21	293.84	255.21	295.66	354.41	331.30	322.45	183.40	223.76	240.62
MsG0580026019.01	236.64	213.35	237.14	140.85	259.17	262.11	217.92	186.83	247.81	140.35	82.06	121.42
MsG0380018060.01	236.51	199.11	193.96	163.79	153.64	158.56	231.14	214.03	218.85	200.53	200.82	168.09
MsG0280007513.01	236.39	274.83	172.83	203.79	90.50	86.48	100.66	100.63	69.21	197.19	103.92	58.66
MsG0780037360.01	236.39	213.89	211.49	219.36	189.58	180.12	207.10	193.07	177.93	200.40	195.48	155.14
MsG0780038755.01	236.21	219.21	221.85	256.31	299.54	248.87	179.45	175.71	164.99	194.68	162.00	176.19
MsG0280011235.01	234.86	230.42	239.09	223.10	256.23	246.49	235.10	223.65	254.23	220.93	253.47	246.30
MsG0380016667.01	234.73	209.91	283.65	282.61	255.27	239.18	392.86	405.10	475.84	340.30	314.90	395.64
BGI_novel_G000505	234.70	90.85	100.86	44.12	141.81	80.28	43.02	36.80	39.56	31.08	31.19	23.07
BGI_novel_G002496	234.65	158.63	245.35	165.47	167.25	189.01	285.52	255.60	219.96	140.13	131.75	79.76
MsG0580029525.01	234.61	216.11	252.89	190.23	238.57	210.32	226.68	221.32	253.28	190.05	209.63	192.83
BGI_novel_G004337	234.19	245.11	299.50	274.71	126.64	243.04	68.04	86.22	69.88	45.18	27.97	70.27
MsG0480020410.01	233.82	183.00	214.50	248.41	174.08	188.32	311.48	296.05	248.03	208.99	236.06	153.36
MsG0480021049.01	233.52	266.58	213.19	194.67	196.63	200.17	151.19	139.21	150.32	199.64	214.29	153.27
MsG0380016097.01	233.15	351.06	192.76	320.42	715.80	251.78	418.56	307.68	523.39	365.36	148.85	432.04
MsG0680030793.01	233.08	261.79	246.04	277.15	210.27	294.06	277.27	282.66	257.31	177.40	165.47	160.10
MsG0880047779.01	232.87	177.65	198.19	170.59	148.73	193.23	182.13	141.50	157.17	199.62	134.83	157.51
MsG0480021251.01	232.62	216.48	209.94	192.51	126.39	169.61	176.95	165.84	149.97	196.63	189.34	187.88
MsG0480021199.01	232.48	83.02	99.40	65.15	216.81	105.02	29.40	29.39	35.77	15.69	16.48	10.46
MsG0480020686.01	232.40	208.50	213.34	228.33	178.13	208.37	230.86	207.90	268.90	192.41	192.78	152.69
MsG0480023336.01	231.91	256.45	321.59	220.29	167.27	254.14	53.36	55.41	48.00	40.29	51.99	24.54
MsG0780036177.01	231.80	206.22	196.82	156.97	155.94	145.09	175.13	171.18	167.44	190.01	195.90	108.84
MsG0880042748.01	231.45	174.27	277.60	192.61	226.20	201.43	142.37	140.28	123.35	90.35	76.16	82.06
MsG0780038584.01	231.29	246.39	277.25	291.32	341.54	337.41	332.56	313.90	338.57	298.34	300.59	349.76
MsG0480023678.01	231.10	153.06	188.14	97.34	116.36	159.10	70.90	73.75	39.57	25.43	46.21	49.26
MsG0180005262.01	230.70	226.14	200.63	213.24	165.96	189.39	202.04	202.63	198.02	216.19	196.60	157.59
MsG0480022407.01	230.47	249.37	211.69	244.42	186.34	183.29	186.10	171.08	159.46	220.85	220.82	145.44
MsG0180000110.01	230.24	302.82	338.51	285.92	322.71	362.86	461.60	448.91	486.19	440.20	465.93	485.15
MsG0780039823.01	230.21	211.41	210.50	223.98	104.67	230.74	247.79	213.49	250.41	229.64	248.16	191.27
MsG0480020026.01	229.68	216.76	238.21	330.73	580.66	662.02	93.94	66.13	99.13	148.31	173.82	121.68
MsG0480022331.01	229.20	203.35	171.84	275.86	278.52	185.36	314.03	375.52	467.69	125.55	157.16	392.37
MsG0480021240.01	228.99	209.56	225.52	216.45	198.17	197.52	229.39	211.42	207.05	211.61	186.75	192.48
MsG0180002491.01	228.85	200.13	205.75	218.20	186.11	222.40	234.11	193.15	240.69	305.92	316.11	254.15
MsG0780041633.01	228.82	203.85	203.23	184.52	189.85	178.91	225.58	214.32	205.04	183.83	202.34	155.14
MsG0580027470.01	228.22	203.73	215.62	108.28	261.09	178.16	94.57	115.31	74.69	10.71	13.13	10.86
MsG0680030720.01	228.11	233.13	261.91	272.67	376.25	323.36	236.01	189.71	243.40	235.43	244.63	238.90
MsG0280007869.01	227.73	243.28	234.22	436.98	643.89	501.68	349.67	358.91	557.87	250.41	160.68	168.70
MsG0780040365.01	227.42	231.19	211.95	251.95	206.35	165.78	256.84	254.98	224.90	352.12	338.21	200.93
MsG0480023925.01	226.65	182.09	191.57	148.44	132.65	130.66	235.58	222.46	242.78	203.81	174.71	204.08
MsG0280010492.01	226.61	181.44	220.10	195.54	151.12	169.40	146.63	139.89	142.49	162.02	127.07	144.75
MsG0880047554.01	226.11	212.71	264.96	214.46	250.06	225.23	92.88	106.25	120.09	85.50	100.23	71.65
MsG0480021424.01	226.07	227.61	189.50	163.23	129.16	130.48	153.61	164.21	131.29	126.28	106.28	81.88
MsG0480023427.01	225.20	218.68	233.88	160.50	110.47	138.89	155.83	156.81	104.42	84.56	75.84	78.97
MsG0280011014.01	225.03	151.34	188.20	166.30	122.16	139.13	140.66	123.27	91.39	96.68	93.03	66.25
MsG0180003529.01	224.67	245.03	230.90	244.33	216.91	211.60	260.39	260.25	225.22	266.56	279.60	218.31
MsG0180006190.01	224.44	204.28	234.92	207.86	232.36	197.22	69.34	74.55	74.14	189.85	191.94	255.73
MsG0180005624.01	224.39	494.24	238.48	1273.80	1445.91	1833.33	243.84	130.60	217.16	819.71	1161.38	585.12
MsG0880043983.01	223.78	315.35	202.33	219.54	112.72	114.23	145.74	132.07	140.11	70.46	104.24	98.68
MsG0380016348.01	223.33	179.64	236.12	88.12	104.33	119.02	165.14	143.92	143.46	75.24	81.38	75.08
MsG0880045996.01	223.32	167.95	189.24	157.62	125.42	121.68	106.26	110.05	120.04	210.09	149.82	246.71
MsG0380014272.01	223.30	318.93	309.64	289.14	491.13	349.42	39.03	31.55	70.05	35.24	58.73	53.01
MsG0680030968.01	223.25	217.33	189.00	210.96	169.03	156.99	151.41	161.10	126.16	236.78	230.81	131.58
MsG0880046762.01	223.04	202.39	182.60	167.16	143.91	128.63	183.46	223.18	190.16	169.76	168.60	121.88
MsG0180000280.01	222.71	217.32	202.88	184.37	162.68	154.13	163.39	183.18	140.22	188.02	183.05	132.51
MsG0480022347.01	222.64	354.75	342.89	462.30	585.53	486.84	218.22	198.22	213.04	268.28	254.41	391.10
MsG0780041014.01	222.54	210.03	207.29	194.24	179.05	181.44	173.78	169.53	152.99	205.62	194.67	143.42
MsG0180005457.01	222.36	163.36	205.01	252.08	274.98	286.47	197.86	180.68	200.15	168.43	168.98	179.04
MsG0380016775.01	221.87	234.39	195.28	193.40	189.50	166.87	183.14	186.41	158.40	199.39	179.25	129.40
MsG0180002745.01	221.40	204.99	243.03	211.40	219.51	261.82	191.76	194.33	208.94	151.86	142.28	194.30
MsG0780040579.01	221.07	235.72	254.08	345.32	282.63	257.63	191.57	218.42	194.42	186.75	189.35	221.25
BGI_novel_G001448	221.06	204.34	296.45	207.18	221.79	170.48	267.58	263.90	261.13	315.37	307.02	432.69
MsG0680030662.01	221.05	175.57	193.73	57.30	75.64	70.57	72.39	69.94	78.74	62.83	75.59	41.21
MsG0180004875.01	219.68	178.64	175.01	168.74	161.86	152.31	182.41	164.86	175.12	199.49	208.51	184.72
MsG0880046122.01	219.24	182.96	244.37	124.58	157.11	141.25	98.05	90.97	98.33	103.24	105.24	95.13
MsG0780039985.01	219.14	212.19	220.99	207.05	225.89	183.20	272.48	266.98	264.47	310.55	296.15	280.80
MsG0180006179.01	219.03	208.70	192.44	214.21	203.32	198.51	217.58	230.71	261.01	206.59	206.70	408.30
MsG0580024316.01	219.01	187.81	170.08	179.09	161.35	134.04	157.94	137.99	124.72	180.68	184.98	130.81
BGI_novel_G002704	218.45	204.96	177.07	116.14	70.28	99.05	154.67	142.16	243.68	34.06	39.78	0
MsG0280011370.01	218.16	209.92	190.40	167.55	159.58	150.11	149.18	145.54	139.72	178.70	153.12	159.99
MsG0880044001.01	217.68	149.31	238.57	350.69	193.77	136.39	295.87	221.50	133.98	278.31	112.67	184.54
MsG0180004625.01	217.44	204.89	153.52	140.20	115.24	103.79	124.71	143.44	93.86	139.06	132.90	78.07
MsG0480023412.01	217.13	226.53	205.44	221.25	221.05	192.04	221.33	235.60	220.78	225.84	203.41	194.60
MsG0180005455.01	217.11	184.94	217.11	189.02	216.17	186.07	254.53	257.73	246.36	208.06	189.61	211.33
MsG0780038318.01	216.92	167.17	255.40	248.99	297.82	224.12	362.44	330.38	341.55	512.43	526.07	191.45
MsG0180005053.01	216.29	252.41	271.02	259.29	229.95	327.90	396.68	303.82	390.57	359.16	348.97	342.15
MsG0380014162.01	216.27	213.82	223.61	203.76	208.46	227.22	237.33	209.23	217.22	195.39	180.07	152.39
MsG0180005851.01	215.68	196.88	182.98	201.27	198.24	155.96	151.26	147.75	142.92	119.10	126.62	102.58
MsG0880046263.01	215.59	263.96	185.70	381.00	551.92	637.99	58.91	52.72	62.37	98.44	89.44	125.51
BGI_novel_G000694	215.57	199.33	182.73	151.68	159.34	133.82	178.97	179.66	187.95	147.03	143.10	120.00
MsG0180005813.01	215.25	214.75	239.42	203.33	213.56	197.70	401.23	446.98	553.85	394.51	474.79	470.50
MsG0780039872.01	215.22	212.32	170.17	197.70	157.54	182.14	171.74	151.60	184.37	191.27	220.26	135.60
MsG0880046317.01	214.70	182.78	199.12	166.10	167.36	173.41	200.70	189.81	202.89	179.47	164.29	172.65
MsG0880042495.01	214.64	242.40	223.44	212.48	197.72	236.46	108.68	107.46	131.74	149.38	196.12	71.76
MsG0180002394.01	214.45	223.58	274.92	262.34	414.28	235.92	105.64	90.00	113.51	270.98	363.93	307.21
MsG0180005551.01	214.43	205.05	207.66	203.83	184.53	173.40	262.54	243.18	251.91	229.33	194.95	286.30
MsG0580026644.01	213.74	472.86	187.33	496.78	508.23	826.32	18.37	17.44	57.05	125.43	154.68	69.49
BGI_novel_G002919	213.31	234.24	108.64	326.18	180.65	137.08	110.92	119.54	95.06	121.47	174.59	66.37
BGI_novel_G002236	213.28	159.13	210.60	145.16	174.55	169.69	126.74	127.81	122.14	41.49	41.45	53.14
MsG0880046164.01	213.25	178.90	184.71	158.35	133.85	143.62	130.90	142.92	129.86	176.53	151.74	147.94
MsG0280006664.01	213.25	260.58	221.08	52.63	62.02	45.02	31.26	31.95	83.57	38.55	64.63	0
MsG0380016221.01	212.85	202.26	185.62	132.53	89.79	117.96	132.25	129.54	136.60	136.93	132.73	116.10
MsG0480020928.01	212.83	207.92	200.79	241.41	257.58	236.03	196.84	184.34	171.76	235.19	241.61	194.32
MsG0580025606.01	212.62	115.59	192.56	110.61	102.42	70.18	140.59	189.51	172.84	89.54	37.04	51.10
MsG0380014802.01	212.32	299.37	364.85	314.18	577.48	482.24	430.79	350.22	402.06	1053.34	1040.20	1466.90
MsG0380017207.01	212.22	237.93	215.75	219.14	216.54	181.62	212.02	206.15	187.55	216.01	198.58	186.63
MsG0780037240.01	212.14	145.27	146.77	108.17	81.78	92.42	107.78	105.04	88.35	60.50	54.48	53.19
MsG0280006347.01	212.09	206.20	196.33	196.84	193.59	187.01	194.44	187.19	192.98	205.10	212.88	172.71
MsG0480018388.01	211.68	259.76	257.45	188.79	206.19	280.14	149.13	120.09	142.67	128.51	127.03	131.05
MsG0180006191.01	211.07	230.56	207.89	189.94	160.89	121.78	141.01	163.95	176.21	338.47	323.51	520.07
MsG0780040182.01	210.62	303.77	300.05	442.63	194.54	375.77	28.26	26.44	29.32	119.58	143.24	202.19
MsG0780036310.01	210.43	207.14	204.39	247.70	218.81	201.61	152.46	158.58	164.81	202.27	162.80	308.66
MsG0880047550.01	209.89	250.00	247.83	246.82	208.81	429.36	159.29	223.97	180.60	94.74	120.93	157.48
MsG0480019810.01	209.42	190.80	163.60	154.96	103.55	146.00	118.94	123.42	139.54	151.68	159.14	133.85
MsG0180005918.01	209.28	206.39	208.22	197.83	218.16	239.20	199.08	183.78	191.99	172.16	170.97	165.36
MsG0780038860.01	209.24	149.37	207.99	285.49	241.70	349.69	208.82	139.49	213.59	161.66	163.49	188.66
BGI_novel_G004889	208.56	160.19	153.16	147.24	148.28	129.14	119.43	123.87	106.21	104.44	90.42	74.49
MsG0580029291.01	208.37	92.39	208.18	58.12	72.53	56.25	336.57	344.80	556.03	422.29	228.86	354.58
MsG0080047999.01	208.33	241.59	312.23	202.83	299.41	355.39	249.97	210.85	269.67	420.63	560.10	391.64
MsG0780038645.01	208.28	241.81	187.77	226.01	175.43	159.05	167.16	162.54	200.25	181.85	191.12	198.18
MsG0180001887.01	208.08	187.48	201.18	192.03	207.40	188.70	223.02	197.81	221.31	199.94	199.89	177.59
MsG0780041454.01	207.64	168.34	168.33	132.39	112.48	163.73	323.53	367.00	331.03	304.55	343.88	269.22
MsG0180001670.01	207.39	168.49	221.43	123.46	170.11	127.06	150.14	164.36	183.15	53.45	55.63	73.55
MsG0480023688.01	207.06	276.48	198.59	311.72	255.92	261.97	172.27	170.04	125.08	290.26	251.58	146.68
MsG0280011397.01	207.01	192.33	190.91	187.21	152.91	154.74	215.42	220.56	244.36	237.10	242.74	262.61
MsG0580025007.01	206.81	212.33	298.68	388.41	278.74	320.55	439.82	451.68	505.45	243.61	209.40	268.42
MsG0180000339.01	206.63	172.38	154.00	177.22	138.27	136.40	137.25	137.34	132.83	109.42	104.77	78.93
MsG0180000583.01	206.42	184.35	201.43	202.25	185.32	162.52	230.60	219.56	223.87	222.78	202.74	193.59
MsG0880046187.01	206.32	205.39	194.27	207.40	188.64	153.73	181.68	163.11	127.98	197.16	178.88	141.25
MsG0080049041.01	206.31	183.74	135.28	149.79	74.75	119.72	97.74	108.94	89.78	85.80	105.34	100.50
BGI_novel_G001037	206.28	161.32	162.38	151.74	112.08	75.82	152.22	168.87	123.74	161.71	131.22	134.71
MsG0780036252.01	206.21	531.02	168.24	271.83	108.22	93.64	288.82	331.91	209.57	802.79	996.60	221.69
MsG0380015539.01	206.10	193.21	202.22	194.91	177.54	180.58	196.82	179.39	172.47	222.23	240.87	196.53
MsG0580029882.01	206.06	104.35	98.25	156.27	96.04	118.34	226.77	195.86	235.79	184.02	105.23	181.52
MsG0180002272.01	206.04	317.84	240.35	172.63	200.32	216.95	95.28	107.02	150.11	439.57	484.65	302.92
MsG0480020285.01	205.73	121.11	236.69	397.64	319.16	357.97	428.54	453.98	301.99	607.72	568.78	299.32
MsG0580025101.01	205.51	162.97	224.63	135.63	157.60	186.83	48.84	40.46	63.30	47.86	54.78	56.43
MsG0180000096.01	205.50	211.46	165.25	229.25	222.77	183.13	155.51	156.74	153.61	191.72	160.48	118.53
MsG0480021640.01	205.40	144.68	222.40	20.68	94.08	60.66	92.40	99.87	52.44	59.14	32.88	63.49
MsG0580025061.01	205.36	185.79	189.43	197.40	169.40	189.93	229.72	221.26	227.84	251.33	241.93	205.65
MsG0480021750.01	204.74	131.15	149.37	134.57	165.66	139.37	193.00	185.72	182.45	158.26	155.76	126.69
MsG0480020621.01	204.67	244.90	203.31	213.05	176.96	165.08	201.07	215.84	236.11	163.25	147.46	211.29
MsG0580028927.01	204.60	230.08	177.02	181.42	148.38	182.01	180.09	151.95	142.12	161.39	204.52	107.75
MsG0380016927.01	203.32	225.61	194.72	189.91	168.77	165.77	180.42	206.97	173.98	239.75	224.17	202.01
MsG0380015802.01	202.96	165.81	196.93	165.51	172.63	171.19	207.78	195.71	238.48	182.68	184.97	180.47
MsG0180006013.01	202.78	200.74	173.85	151.29	155.29	164.55	135.05	149.61	172.97	182.12	183.80	144.81
MsG0680032809.01	202.50	194.57	171.78	156.57	153.67	145.33	177.74	158.82	141.08	184.20	158.03	129.27
MsG0380016299.01	202.09	181.05	179.77	135.87	209.87	203.49	69.92	71.01	102.04	62.51	78.95	65.43
MsG0680035574.01	202.05	191.77	174.45	190.31	186.26	168.00	157.27	164.72	161.16	208.18	204.52	167.36
MsG0780040856.01	201.68	196.75	171.75	192.46	177.78	156.84	160.05	184.36	151.44	135.50	146.19	118.09
MsG0780036756.01	201.59	207.94	225.53	172.28	147.28	157.67	220.92	249.84	270.63	139.08	136.48	136.63
MsG0280007699.01	201.53	182.23	216.28	179.65	155.24	151.14	94.90	110.73	112.85	22.68	28.34	15.57
MsG0880043261.01	201.32	163.93	156.12	152.86	163.47	169.04	191.92	193.40	175.95	136.95	137.76	166.59
MsG0280008296.01	200.99	163.86	156.41	198.62	205.02	214.60	205.10	209.55	219.26	254.41	224.46	179.34
MsG0380013415.01	200.76	158.72	177.41	61.66	67.80	75.56	67.79	61.25	54.17	150.15	120.37	313.08
MsG0880047467.01	200.74	171.88	157.59	151.17	102.90	132.06	101.38	114.51	144.05	126.39	105.05	110.70
MsG0380012835.01	200.66	223.93	193.47	228.34	205.96	198.35	149.00	137.06	126.82	201.17	191.21	99.50
MsG0180006036.01	200.57	175.02	179.19	177.01	176.30	171.69	177.61	160.74	174.95	176.20	169.04	151.86
MsG0880043592.01	200.46	159.98	114.01	122.92	139.41	129.38	123.94	108.50	87.80	97.27	80.56	59.84
MsG0580030251.01	200.40	184.63	183.52	166.95	136.96	175.69	158.20	152.87	143.98	169.04	125.68	250.73
MsG0180001288.01	200.16	184.88	158.40	148.36	122.39	106.32	173.73	188.75	152.88	122.53	109.16	83.68
MsG0480021048.01	200.02	167.59	161.72	122.15	130.74	146.60	77.33	83.48	48.12	84.37	71.19	67.23
BGI_novel_G002167	200.00	165.41	174.52	227.84	148.73	225.65	113.38	109.58	94.08	31.62	33.73	64.30
MsG0580029502.01	199.99	198.79	156.22	166.52	154.04	132.54	113.45	131.16	108.77	138.52	131.34	88.59
MsG0180000296.01	199.95	224.58	164.60	145.48	134.95	165.63	88.67	91.00	53.05	268.66	210.05	147.54
MsG0580027462.01	198.91	176.44	188.88	200.14	228.26	193.07	174.56	173.01	166.07	191.35	171.14	210.45
MsG0180001294.01	198.91	183.88	178.68	132.82	121.37	130.67	175.36	173.51	153.66	162.77	151.88	146.35
MsG0580029421.01	198.85	197.17	156.97	143.76	129.72	189.82	78.01	89.84	108.66	152.41	173.91	284.04
MsG0380014681.01	198.73	207.87	171.58	93.65	78.15	124.52	161.09	185.58	99.92	109.94	97.23	79.53
MsG0380015434.01	198.70	164.17	182.15	198.60	162.12	181.22	116.15	121.32	111.46	107.04	110.60	91.26
MsG0380017581.01	198.41	202.48	175.57	167.78	160.06	150.49	171.23	181.74	170.27	184.57	175.55	154.89
MsG0380014293.01	198.13	152.65	194.06	213.22	259.15	233.83	209.99	164.25	233.27	204.44	202.59	103.32
MsG0780038322.01	197.71	198.45	192.42	196.95	184.48	186.84	178.91	181.59	155.02	222.00	183.38	184.91
MsG0180003996.01	197.32	187.07	205.60	154.35	182.28	141.14	209.41	174.39	224.14	173.18	150.75	122.28
MsG0380015450.01	196.89	235.97	308.43	316.19	564.93	447.23	59.33	51.10	73.44	186.06	203.62	209.55
MsG0580029997.01	196.30	178.92	165.58	181.69	159.62	151.26	156.46	158.81	154.00	165.06	160.47	162.86
MsG0280010196.01	196.05	208.22	181.14	196.00	193.65	176.48	217.73	222.72	240.73	267.76	286.14	186.68
MsG0780040615.01	196.05	185.97	293.61	235.81	181.60	190.20	867.12	709.09	718.42	590.43	330.94	657.29
MsG0880046227.01	196.01	229.71	139.97	248.57	363.78	438.32	111.64	88.43	106.28	218.64	275.43	150.83
MsG0280010425.01	195.88	259.34	136.97	190.50	208.43	262.99	116.25	117.31	109.41	834.65	1059.82	503.88
MsG0780036197.01	195.87	127.19	126.79	42.15	81.41	49.80	46.71	46.74	47.77	33.49	27.84	18.49
MsG0580028755.01	195.78	199.18	225.65	232.66	264.30	284.04	247.79	185.34	160.42	260.53	230.08	175.12
BGI_novel_G003560	195.44	168.80	147.98	160.71	129.01	120.19	133.75	140.15	153.80	111.15	105.05	87.89
MsG0180003542.01	195.25	194.71	224.26	456.04	641.45	438.26	148.88	148.54	191.06	281.38	317.17	276.18
MsG0780038305.01	195.09	227.27	185.78	203.87	188.73	212.19	246.72	235.87	281.76	619.77	638.54	598.00
MsG0380015495.01	194.93	187.91	170.72	146.34	137.09	137.27	153.74	163.78	142.49	148.70	150.96	144.75
MsG0480021252.01	194.56	130.96	153.49	116.71	84.49	107.71	110.08	81.82	70.89	64.20	54.50	45.72
MsG0380015827.01	194.49	167.80	164.36	181.71	170.06	174.70	161.07	143.66	162.91	194.05	174.28	180.16
MsG0480018440.01	194.08	112.63	175.94	121.79	107.07	108.09	376.96	424.84	286.62	219.00	199.65	267.41
MsG0480021914.01	193.45	191.79	181.27	182.01	166.03	162.62	177.10	164.82	151.61	172.98	167.60	142.03
BGI_novel_G003438	193.43	197.69	214.64	205.85	215.10	201.21	220.18	223.91	183.22	175.02	172.35	137.97
MsG0880046087.01	192.64	189.54	184.98	169.78	156.29	151.08	189.50	167.32	190.86	160.15	164.62	140.17
BGI_novel_G005005	192.50	167.71	183.21	143.33	133.15	153.16	150.31	154.66	144.34	183.65	155.49	141.94
MsG0780039431.01	192.48	144.76	205.72	137.84	179.72	181.10	164.80	129.40	181.41	80.04	90.88	84.51
MsG0880043194.01	192.28	242.85	190.42	301.96	170.12	206.79	55.79	52.50	46.85	59.42	66.59	89.78
MsG0880046752.01	192.02	169.44	139.60	149.55	146.38	117.04	126.57	134.66	131.84	176.19	158.17	122.72
MsG0580025504.01	191.89	132.20	170.47	144.81	123.33	109.45	185.70	132.81	104.01	92.45	81.11	78.02
MsG0780038919.01	191.88	105.10	172.10	148.40	180.42	248.25	401.16	384.30	250.06	111.60	129.94	249.08
MsG0580027650.01	191.72	163.02	145.84	179.45	249.87	176.15	201.55	174.59	105.60	75.87	85.52	72.87
MsG0780041244.01	191.71	173.71	162.47	135.47	100.65	125.96	126.47	132.59	135.49	117.54	106.06	102.32
MsG0280006625.01	191.55	178.81	181.12	204.52	200.09	170.39	191.88	172.96	161.88	206.74	243.44	171.56
MsG0280009385.01	191.41	194.45	186.72	191.21	203.43	190.29	168.57	171.71	166.00	468.14	553.86	569.53
MsG0480020935.01	191.10	179.06	172.90	151.90	139.58	133.91	153.08	146.69	146.06	153.40	155.49	160.84
MsG0280011017.01	191.06	199.66	183.27	208.39	234.61	186.93	153.27	147.07	156.76	161.85	167.30	167.12
MsG0280008039.01	190.83	162.42	180.96	178.49	143.70	136.53	176.04	168.81	130.38	103.01	78.39	88.19
MsG0780040174.01	190.83	207.83	170.92	193.52	154.13	152.72	104.97	113.05	98.23	151.93	112.21	87.22
MsG0580027408.01	190.82	287.17	220.33	329.57	325.50	400.19	107.44	91.79	101.60	112.67	99.33	95.54
MsG0780036795.01	190.78	182.40	195.93	165.28	153.01	115.98	167.61	173.46	156.55	156.52	154.70	108.72
BGI_novel_G003703	190.70	177.33	156.31	117.98	134.89	135.33	134.47	128.22	135.88	126.78	116.25	140.74
MsG0880045615.01	190.58	176.01	173.35	150.61	153.55	132.74	156.67	151.39	143.79	163.99	162.49	151.51
MsG0280010113.01	190.34	212.50	179.06	192.37	198.61	172.27	177.10	181.63	194.16	134.63	126.48	118.83
MsG0680035788.01	189.67	255.45	111.08	317.56	149.67	413.29	196.24	122.67	166.82	587.51	791.39	247.99
MsG0780036835.01	189.31	140.40	230.76	166.44	134.68	187.74	279.25	235.66	246.30	245.64	305.70	132.06
MsG0480020917.01	189.10	169.74	173.97	158.92	162.81	155.66	176.74	163.98	150.68	172.50	159.14	127.41
MsG0180006237.01	189.03	185.84	185.33	163.00	175.06	169.41	182.24	177.51	174.54	171.86	170.53	163.16
MsG0480020401.01	188.93	169.57	186.02	147.98	137.95	119.69	149.91	177.27	145.86	146.80	145.31	158.44
MsG0580025408.01	188.78	178.86	168.19	166.77	152.03	145.58	155.79	143.64	148.99	185.70	186.18	153.55
MsG0280008177.01	188.78	117.44	266.72	55.23	134.99	80.09	372.76	256.06	265.93	262.86	111.45	455.71
MsG0080048197.01	188.78	177.05	142.13	51.07	101.81	68.39	116.08	128.29	165.37	154.51	191.00	72.36
MsG0480022157.01	188.61	169.61	168.25	164.12	169.46	174.08	128.57	134.86	128.28	183.76	176.02	145.55
BGI_novel_G001868	188.55	94.81	150.03	12.90	28.04	39.60	23.13	45.70	97.34	72.91	40.09	107.83
MsG0580024575.01	188.21	152.53	201.59	178.88	228.82	214.93	215.99	186.97	223.82	221.00	183.75	283.21
BGI_novel_G001025	188.14	192.56	184.21	195.63	241.19	136.57	101.56	76.89	87.70	82.12	90.80	83.49
MsG0480019669.01	188.10	161.95	152.69	160.75	119.15	119.89	137.62	139.57	114.64	123.90	118.96	79.38
MsG0380017324.01	188.07	153.11	185.85	153.85	139.62	126.77	144.06	159.98	156.07	121.87	97.18	110.39
MsG0580024739.01	187.95	178.56	170.92	143.94	137.74	131.49	136.09	142.52	130.93	140.83	130.73	115.82
MsG0780036015.01	187.94	182.96	145.50	165.65	148.46	120.53	124.47	135.93	111.31	143.51	139.55	81.46
MsG0780041423.01	187.89	204.99	181.91	188.43	175.38	160.33	154.16	158.90	150.25	185.97	187.37	121.42
MsG0480023399.01	187.88	183.16	174.22	162.00	125.13	144.74	143.62	145.39	134.81	162.55	151.23	123.83
BGI_novel_G004062	187.77	175.96	177.93	191.50	159.58	209.31	104.76	111.33	111.00	93.18	107.92	198.55
MsG0680032555.01	187.65	169.71	184.56	227.72	235.66	234.34	275.41	266.18	341.39	275.54	281.62	363.65
MsG0180000452.01	187.61	222.62	166.67	289.85	485.70	490.92	132.29	60.37	106.31	292.05	342.07	253.41
BGI_novel_G001337	187.51	162.77	172.01	148.05	163.79	237.72	263.80	226.39	234.76	149.46	188.35	229.71
MsG0280010299.01	187.50	146.18	265.34	138.78	399.57	210.14	64.29	62.51	123.36	58.93	65.77	60.88
MsG0680034394.01	187.33	190.04	161.67	173.10	170.91	148.47	154.80	148.67	163.92	147.99	144.26	129.95
MsG0280009207.01	187.10	164.98	120.80	39.72	45.16	47.55	71.35	106.37	126.80	74.48	67.22	159.35
MsG0580024755.01	187.09	186.70	218.06	140.35	116.89	172.07	108.46	97.96	110.05	100.23	127.03	79.34
MsG0380016364.01	186.86	162.52	150.25	153.60	129.71	129.84	230.58	263.65	277.70	183.07	150.38	252.59
MsG0480018387.01	186.45	153.84	134.21	126.35	140.78	109.68	146.08	133.35	104.52	103.71	98.57	70.71
BGI_novel_G005025	186.43	214.84	180.31	188.24	224.49	203.88	168.30	154.03	174.32	288.68	267.61	269.32
MsG0180001912.01	186.31	146.73	166.68	120.07	110.00	134.75	117.96	119.02	110.09	147.94	148.81	97.09
MsG0580024502.01	186.08	108.13	183.92	53.05	162.74	77.65	478.79	536.34	424.72	22.57	19.70	9.30
BGI_novel_G003818	186.03	171.22	153.67	141.85	120.86	145.84	128.62	123.55	139.85	148.07	144.21	122.36
MsG0580024344.01	186.02	195.17	199.20	186.21	197.31	171.85	224.07	230.75	212.91	234.01	233.92	165.19
MsG0280007536.01	185.91	155.45	130.97	106.44	95.00	88.57	71.92	103.50	92.80	460.92	512.96	590.30
MsG0580029540.01	185.47	192.38	195.83	177.97	170.09	164.67	186.01	193.32	184.08	181.01	190.91	146.34
MsG0480022278.01	185.46	132.03	303.61	120.85	174.16	145.48	291.37	280.39	239.42	278.19	240.78	207.99
MsG0480020969.01	184.72	135.18	140.90	59.19	46.71	52.90	59.49	61.42	55.43	45.78	42.53	38.81
MsG0580028097.01	184.72	151.65	145.59	144.10	134.89	129.13	148.75	134.95	137.68	170.67	147.76	113.12
MsG0280011027.01	184.68	132.67	142.63	139.84	155.53	132.71	105.28	95.17	119.46	85.03	76.92	102.57
MsG0180004110.01	184.25	333.67	277.99	191.07	173.25	411.16	213.07	139.18	285.70	350.40	367.63	475.83
MsG0380016576.01	183.64	171.57	180.92	167.64	140.75	134.14	204.40	175.46	177.94	171.89	156.02	169.45
MsG0380015656.01	183.57	145.54	157.66	133.23	144.43	155.86	148.88	157.37	142.16	119.78	122.93	110.75
MsG0180000799.01	183.45	164.83	142.73	144.61	132.19	111.14	108.14	112.41	105.81	124.32	103.90	151.08
MsG0880045973.01	183.38	136.73	196.35	156.70	104.53	91.31	201.25	200.26	149.38	239.41	247.74	82.07
MsG0780040861.01	183.35	174.08	165.06	183.34	171.23	159.62	151.73	148.43	150.15	172.68	161.75	127.15
MsG0180003541.01	182.90	193.00	187.84	170.93	145.39	138.22	148.72	156.15	127.93	157.11	144.20	127.71
MsG0780040793.01	182.88	167.43	154.60	154.29	152.40	143.99	137.13	146.35	146.51	174.37	170.89	128.82
MsG0380016271.01	182.86	146.29	154.18	252.67	145.64	260.45	130.20	145.66	83.58	105.76	169.07	217.21
MsG0380015800.01	182.79	188.43	157.24	147.93	124.37	131.00	101.14	118.88	129.09	131.24	120.44	109.72
MsG0180003627.01	182.76	160.78	155.02	141.96	134.72	110.85	122.60	127.84	120.61	105.47	106.45	89.45
MsG0680031460.01	182.52	154.75	205.82	260.14	279.45	296.53	156.05	114.11	159.90	178.94	204.62	195.28
MsG0280009329.01	182.05	181.77	168.59	147.63	131.14	127.05	198.91	222.67	226.60	113.18	108.99	99.50
BGI_novel_G002103	181.96	174.06	148.55	162.66	123.13	112.37	97.49	120.33	114.83	168.59	170.83	92.92
MsG0480021288.01	181.26	187.49	148.30	157.73	142.95	139.72	124.17	125.50	108.78	121.20	112.84	78.37
MsG0880044711.01	181.05	130.84	137.10	153.51	107.52	100.03	142.74	166.28	147.23	153.87	93.28	138.50
MsG0280010248.01	181.04	121.86	134.61	113.86	108.44	92.50	148.29	153.23	160.42	97.19	101.10	111.40
MsG0880043997.01	180.86	221.50	131.91	129.22	249.14	168.94	82.81	63.82	95.63	185.05	266.71	80.70
MsG0480022973.01	180.74	147.22	137.81	126.86	106.95	112.24	114.41	106.44	102.17	106.75	84.37	95.89
MsG0880043477.01	180.62	134.99	151.45	105.88	128.51	123.72	139.16	129.02	139.68	122.23	104.33	97.19
MsG0080049052.01	180.38	147.76	196.69	155.97	67.88	144.96	218.12	196.88	225.75	224.45	192.51	226.51
MsG0380015446.01	180.22	168.93	146.73	160.71	145.75	120.12	149.64	149.44	134.23	166.64	154.80	120.09
MsG0380012319.01	180.01	150.73	148.81	51.92	72.93	57.53	89.89	116.82	138.94	336.34	292.46	1001.27
MsG0780037999.01	179.77	176.40	163.95	175.61	157.07	150.34	166.73	159.80	168.19	197.80	211.48	132.76
MsG0880047048.01	179.48	136.30	171.39	112.72	75.44	109.35	256.53	315.56	293.16	152.75	117.76	140.79
BGI_novel_G004338	179.39	139.13	212.87	159.33	52.86	166.26	69.65	57.52	68.52	34.66	27.03	71.04
MsG0480020848.01	178.87	158.67	144.79	130.77	125.02	101.88	156.22	144.70	136.62	151.49	140.50	116.55
MsG0880041871.01	178.11	136.94	123.67	113.95	137.45	100.91	105.93	109.66	99.16	110.09	92.78	71.77
MsG0180005195.01	177.99	169.19	159.70	148.59	151.46	128.48	169.25	175.16	181.16	161.40	186.99	132.20
MsG0580024126.01	177.95	235.30	167.54	336.97	230.03	383.92	143.86	119.08	139.77	584.52	647.70	748.86
MsG0180004830.01	177.69	95.37	55.41	33.47	81.88	44.45	3.62	6.18	8.09	3.99	3.95	3.30
MsG0280009442.01	177.66	217.99	163.05	97.37	81.55	97.29	62.18	84.04	68.03	802.62	907.08	896.75
BGI_novel_G001738	177.52	172.47	157.75	178.39	155.45	146.67	171.60	170.53	160.37	177.25	173.83	123.12
MsG0880043786.01	177.46	145.74	167.43	148.83	167.75	89.95	86.59	86.63	86.37	38.63	41.25	71.95
MsG0680030380.01	177.41	223.31	268.80	86.02	253.42	160.96	220.68	170.71	232.23	165.70	63.31	276.04
MsG0780040411.01	177.25	202.98	183.33	175.94	166.67	139.98	183.42	175.78	137.45	196.78	198.33	167.93
MsG0380018070.01	176.98	215.17	210.02	277.19	318.30	299.47	767.29	560.83	716.54	881.98	832.84	759.30
MsG0380015174.01	176.96	231.19	117.00	326.21	557.93	667.73	68.36	28.97	58.20	293.31	458.86	135.22
MsG0680032459.01	176.78	159.22	131.56	114.75	105.96	89.41	86.16	107.98	95.69	95.04	104.56	60.73
MsG0380013480.01	176.65	202.21	210.85	123.93	177.50	202.11	238.60	230.08	363.62	110.29	120.63	173.30
MsG0480023464.01	176.56	184.65	184.47	143.26	170.17	170.94	118.58	114.52	113.85	94.44	92.43	90.89
MsG0680035536.01	176.30	170.08	158.74	171.27	159.86	147.14	106.19	110.16	98.80	135.75	120.87	129.92
MsG0780039768.01	176.16	156.31	141.89	153.54	125.13	158.39	76.71	65.89	78.31	67.51	84.02	36.55
MsG0480022298.01	175.62	202.49	127.83	166.12	127.18	143.98	58.65	81.87	60.75	135.61	153.83	282.51
MsG0280010671.01	175.34	99.22	97.37	7.95	12.82	16.82	16.97	11.11	13.11	13.26	10.79	12.49
MsG0280008112.01	175.28	143.20	155.24	133.74	162.87	142.80	183.53	162.40	180.19	140.03	138.88	116.96
MsG0880046631.01	175.26	133.04	121.51	128.54	133.04	107.43	86.16	101.49	90.25	69.27	77.23	45.09
MsG0680031628.01	175.20	189.38	130.57	135.96	75.70	117.71	86.94	94.80	103.84	113.12	96.60	86.07
MsG0280007449.01	175.08	150.46	184.03	206.96	165.77	169.04	205.12	201.33	251.30	164.68	160.26	178.70
MsG0580024490.01	174.66	178.78	152.20	160.54	146.59	136.73	130.75	136.04	135.00	107.96	116.46	86.49
MsG0180003708.01	174.48	155.98	146.53	157.10	152.96	139.54	163.16	148.14	153.79	166.23	177.38	158.68
MsG0880047383.01	174.31	132.80	291.51	272.35	362.90	414.21	49.01	59.28	54.47	35.63	36.97	35.36
MsG0780040049.01	173.86	184.80	158.15	182.12	158.31	150.36	161.55	166.12	127.69	201.48	189.84	133.13
MsG0480022301.01	173.85	176.80	187.42	239.32	238.52	266.62	194.21	235.53	257.04	151.24	163.68	169.24
MsG0280010130.01	173.02	176.50	157.36	176.53	141.42	124.41	102.13	109.41	99.28	124.51	123.68	108.19
MsG0680034655.01	173.01	114.23	232.65	199.01	334.87	290.07	66.79	63.07	75.37	81.01	91.14	109.10
MsG0880045015.01	172.41	151.81	148.89	138.91	88.99	108.78	169.92	146.00	136.06	122.64	116.09	118.64
MsG0180000291.01	172.30	285.97	216.76	281.55	318.62	319.75	453.31	411.55	407.63	666.78	698.12	593.30
MsG0780040569.01	172.28	159.95	155.43	156.38	143.72	159.46	136.66	131.25	136.09	152.87	137.12	119.13
MsG0180003237.01	172.23	83.61	116.59	63.13	106.53	83.41	56.95	61.22	56.55	36.16	33.47	53.20
MsG0880042832.01	171.82	152.76	182.30	127.96	157.97	199.69	181.98	156.11	171.21	86.88	88.65	73.45
MsG0780041075.01	171.59	136.23	149.64	139.45	123.17	122.31	164.07	191.12	209.32	152.65	119.08	128.81
MsG0280010604.01	171.49	186.65	184.97	173.17	174.93	155.60	152.03	170.92	156.87	156.93	140.83	137.03
MsG0580026177.01	171.47	164.74	169.90	125.17	68.59	132.32	11.00	8.37	6.65	88.55	130.23	67.86
MsG0480023928.01	171.09	156.47	143.80	171.17	210.75	190.16	203.87	174.21	190.28	174.62	190.42	167.60
MsG0180004442.01	171.03	147.80	139.36	126.25	122.92	122.09	127.86	132.50	126.05	142.28	127.25	113.03
MsG0880047350.01	170.94	175.62	160.30	164.62	168.29	154.79	141.25	120.56	127.63	142.79	163.29	143.47
MsG0180001756.01	170.93	170.68	173.76	164.30	172.01	155.91	149.46	165.85	127.02	174.20	168.68	122.73
MsG0480023936.01	170.75	164.89	176.08	158.71	164.16	148.65	194.02	170.90	183.85	188.93	189.96	175.94
MsG0480018466.01	170.61	145.20	146.90	146.81	124.33	150.07	117.79	128.44	136.31	158.88	142.09	164.22
MsG0380017695.01	170.46	144.88	123.22	91.88	117.42	87.80	86.18	85.62	90.23	76.56	78.62	57.22
MsG0780040914.01	170.30	150.27	146.63	133.93	109.00	118.87	132.41	125.71	116.02	158.01	111.17	168.35
MsG0380011674.01	170.21	210.56	240.89	338.76	371.79	451.56	51.16	54.47	53.11	91.11	101.99	117.82
MsG0180006016.01	170.14	160.24	162.91	132.40	154.40	153.74	172.24	157.91	168.89	159.81	162.08	152.49
MsG0180004176.01	170.01	150.98	144.94	147.83	125.79	104.90	130.33	102.78	126.42	175.56	157.43	181.39
MsG0480018904.01	169.83	176.13	157.83	257.51	378.00	219.30	115.24	103.98	129.98	252.37	289.85	274.27
MsG0680030863.01	169.07	102.65	104.78	12.52	17.22	23.38	21.55	21.81	33.15	12.05	16.43	5.66
MsG0780039711.01	168.84	178.00	149.66	195.45	194.52	161.22	87.37	96.97	87.69	75.31	82.55	58.31
MsG0580025144.01	168.78	200.99	183.82	168.28	179.95	175.43	202.41	214.93	206.96	266.84	290.09	195.06
MsG0180003813.01	168.69	167.10	146.20	145.88	123.01	111.69	152.95	170.14	150.26	143.57	135.09	114.95
MsG0280010908.01	168.64	128.77	193.27	143.15	113.85	159.22	305.22	325.17	336.85	93.43	97.73	67.38
MsG0580027638.01	168.47	138.24	190.03	162.10	194.57	153.75	78.69	92.91	108.80	88.45	94.15	108.99
MsG0380015796.01	168.29	138.24	168.19	140.39	211.66	178.64	320.18	252.37	312.78	188.41	145.49	193.49
MsG0380016224.01	168.29	166.77	144.48	175.37	228.28	184.15	121.61	115.67	145.64	375.23	436.58	298.39
MsG0580025347.01	168.22	235.40	165.43	230.97	179.06	251.17	222.90	205.89	257.17	132.33	131.20	134.31
MsG0480020898.01	168.17	115.04	178.94	133.94	107.40	133.81	216.85	160.94	178.74	208.54	276.89	101.62
MsG0580029884.01	168.17	126.93	152.62	165.46	150.51	153.15	156.52	166.30	130.45	89.84	79.75	61.07
MsG0580024727.01	168.00	140.49	143.11	132.53	115.01	111.15	225.96	205.14	220.98	193.81	227.64	140.00
MsG0880042894.01	167.98	154.08	134.72	138.78	121.30	100.94	150.39	159.99	169.94	123.82	118.78	90.80
MsG0580028852.01	167.86	151.50	174.46	153.55	198.88	183.93	128.34	112.68	125.75	140.59	149.33	163.11
MsG0480023067.01	167.74	174.35	152.18	106.22	128.49	123.43	92.57	89.81	100.02	94.47	117.52	84.71
MsG0380016276.01	167.59	179.44	186.95	150.87	157.58	150.10	95.21	90.64	93.05	49.29	52.56	53.62
MsG0480023733.01	167.54	162.69	183.94	177.08	179.08	173.44	187.76	171.34	168.72	175.33	173.67	183.40
BGI_novel_G000359	167.52	271.54	247.43	183.54	102.86	230.75	115.94	131.66	200.34	116.28	153.28	120.91
MsG0180003891.01	167.49	189.11	165.02	107.79	98.84	118.69	212.80	178.24	213.52	263.36	260.26	179.55
MsG0480023158.01	167.31	179.48	141.85	177.82	150.88	136.86	113.58	121.13	98.72	144.69	138.76	82.42
BGI_novel_G001473	167.00	210.40	208.44	217.45	162.32	238.86	53.20	44.11	61.23	69.50	64.19	88.60
MsG0580024141.01	166.73	141.41	151.51	193.37	170.00	189.43	189.09	174.88	165.79	162.89	159.62	124.60
MsG0280007707.01	166.62	175.07	146.21	161.18	148.19	120.82	124.36	132.63	135.58	156.64	152.86	97.78
MsG0680035777.01	166.61	161.83	154.29	142.07	169.33	157.14	151.94	152.41	151.50	162.97	143.12	145.54
BGI_novel_G002090	166.60	126.16	134.39	136.62	101.44	122.13	121.41	115.12	112.80	140.52	127.10	112.92
MsG0880046844.01	165.93	151.02	145.23	142.76	140.74	114.46	116.75	115.52	95.58	119.71	94.50	84.63
MsG0780040721.01	165.69	160.30	151.50	148.74	135.33	121.11	116.72	121.12	123.71	129.17	123.50	87.35
MsG0380015911.01	165.67	168.79	164.85	248.31	162.18	147.25	166.51	158.69	136.07	235.40	241.88	120.39
MsG0580028893.01	165.66	181.74	138.68	173.61	116.96	107.66	152.94	178.48	126.20	167.53	185.44	126.70
MsG0780038401.01	165.57	148.13	161.01	138.04	157.56	124.22	181.15	183.85	188.19	148.30	147.17	124.74
MsG0780041688.01	165.53	131.36	137.92	124.57	120.31	105.53	142.85	135.96	121.26	98.72	82.10	80.28
MsG0380017783.01	165.40	142.44	124.83	128.50	130.60	116.23	125.12	116.79	94.14	134.67	114.67	89.71
BGI_novel_G005004	165.07	148.22	181.47	164.84	208.68	203.96	254.65	190.76	194.39	228.80	225.50	223.38
MsG0380016362.01	164.93	157.40	161.25	163.54	147.93	160.26	107.49	115.08	92.98	136.87	136.03	95.13
MsG0180003860.01	164.93	169.73	141.47	157.02	116.27	109.83	151.11	161.45	176.00	119.29	107.12	126.53
MsG0480021826.01	164.88	105.44	132.22	173.53	151.51	114.18	60.54	57.64	86.07	116.48	118.47	97.11
MsG0380018052.01	164.83	197.53	182.23	130.90	109.14	143.71	220.37	243.85	279.94	245.85	237.75	280.87
MsG0480020879.01	164.78	137.91	146.14	164.10	127.73	156.81	160.47	165.64	132.52	59.31	86.94	38.08
MsG0280008134.01	164.65	170.61	150.62	170.66	160.08	145.57	129.57	140.85	140.78	137.11	138.43	112.37
MsG0880047310.01	164.55	144.32	124.10	126.47	107.14	109.88	110.48	98.44	100.52	127.20	129.51	88.52
MsG0080048563.01	164.08	164.57	183.49	186.85	298.32	343.83	304.51	215.26	237.85	226.64	208.39	224.13
BGI_novel_G004773	163.95	169.17	135.95	182.24	121.44	113.32	87.29	76.80	59.16	159.13	119.77	97.55
MsG0880046768.01	163.83	109.86	168.65	197.74	211.87	177.37	130.03	144.26	132.03	87.25	90.93	115.60
MsG0580025145.01	163.63	146.02	173.70	128.86	206.01	182.86	67.35	42.49	40.40	53.65	41.60	42.29
MsG0580025549.01	163.55	109.07	154.67	122.52	31.31	18.71	114.58	216.41	179.86	75.73	158.85	13.12
MsG0580029767.01	163.32	129.83	158.82	146.36	153.76	154.54	195.26	174.86	172.94	133.35	144.64	109.01
MsG0380015849.01	163.31	168.94	144.88	156.56	141.68	164.76	125.45	130.22	123.13	173.49	180.57	151.75
MsG0780040276.01	163.30	133.73	125.23	166.57	230.74	117.19	119.50	135.13	143.06	99.33	92.43	90.23
MsG0180004510.01	163.04	178.99	145.17	108.96	97.46	183.65	13.26	20.71	22.61	209.25	308.28	156.06
MsG0680032811.01	162.99	190.17	194.85	230.67	276.62	222.03	284.46	277.97	294.25	276.16	272.22	257.68
MsG0880043244.01	162.92	141.25	207.04	111.81	97.74	126.46	129.23	102.53	84.06	36.14	16.35	39.58
MsG0180003991.01	162.78	141.85	139.38	146.03	129.15	124.21	106.13	97.74	99.69	132.17	143.65	98.75
MsG0380016461.01	162.71	62.85	82.17	22.43	83.96	47.45	6.43	13.80	10.15	5.16	4.45	4.64
MsG0180000510.01	162.40	143.39	132.38	151.67	150.82	152.20	157.72	143.37	154.79	153.51	143.16	117.75
MsG0080049100.01	162.29	131.05	107.98	135.80	212.69	237.79	42.43	25.51	47.51	81.75	91.79	56.14
MsG0380017094.01	162.20	152.36	154.43	156.80	147.57	152.44	183.92	168.33	168.65	162.12	178.22	164.42
MsG0680035550.01	161.90	121.00	114.47	38.58	45.16	36.69	26.95	29.24	12.72	39.50	15.79	54.03
MsG0280006705.01	161.70	162.83	155.25	141.78	139.61	135.80	155.38	156.32	157.45	143.78	132.47	152.85
MsG0180005095.01	161.49	162.13	130.26	86.74	106.64	129.05	18.47	18.44	29.27	27.60	38.29	31.36
MsG0680034671.01	161.08	150.49	143.84	121.28	108.84	114.22	143.97	133.18	130.49	151.83	149.97	144.24
MsG0480022610.01	161.04	188.56	163.54	174.78	169.31	185.23	183.84	147.62	152.33	215.97	243.04	137.66
MsG0180005544.01	161.00	147.54	191.09	143.53	166.96	143.93	189.29	192.31	182.19	168.89	167.21	198.25
MsG0180002585.01	160.93	151.42	102.38	62.86	104.11	131.51	34.15	27.23	28.69	45.44	63.32	22.13
MsG0280007122.01	160.67	154.39	163.16	173.53	175.96	185.68	176.66	179.02	197.06	202.64	196.64	229.37
MsG0880046094.01	160.64	129.54	161.92	129.90	121.83	126.38	177.62	166.26	162.20	119.77	119.67	95.67
MsG0480023735.01	160.45	157.18	105.43	59.65	39.15	42.78	69.28	86.44	78.97	64.51	63.17	72.18
BGI_novel_G003170	160.39	89.89	105.79	34.40	60.93	40.15	182.19	109.34	52.43	176.85	34.40	95.11
MsG0180000993.01	160.34	118.02	155.55	92.56	72.73	102.60	16.46	13.43	29.81	3.07	3.17	2.13
MsG0380015066.01	160.23	171.97	161.38	181.80	169.01	169.14	183.88	177.40	171.33	206.44	213.11	170.97
MsG0480023293.01	160.20	130.56	139.94	116.14	95.79	95.09	165.29	143.46	155.41	124.84	113.10	149.79
MsG0380015286.01	160.14	155.86	184.78	188.79	305.10	431.82	115.35	193.97	198.94	452.12	487.76	1778.85
MsG0480018366.01	159.90	151.26	139.28	140.52	130.33	123.23	118.28	123.54	125.49	142.86	149.11	106.55
MsG0680030315.01	159.86	184.81	166.36	242.39	219.20	294.06	114.31	104.13	125.82	145.39	185.85	106.88
MsG0780040859.01	159.85	139.48	126.97	103.08	73.31	104.76	130.39	147.65	93.59	105.46	103.41	75.87
MsG0580029205.01	159.70	151.89	266.04	176.15	373.05	292.71	93.21	95.09	99.01	80.63	92.85	80.11
MsG0680032430.01	159.61	146.26	125.22	177.36	144.23	135.65	101.90	118.66	146.05	97.89	91.21	108.86
MsG0780036759.01	159.21	207.00	183.86	166.04	201.07	202.19	55.73	73.71	61.19	830.80	975.56	1460.35
MsG0280010002.01	157.99	166.32	148.74	168.48	145.11	148.03	160.33	167.28	174.03	222.05	232.27	134.53
MsG0180003430.01	157.73	53.25	57.07	6.30	5.24	3.09	6.38	5.21	9.83	3.05	2.02	3.22
MsG0180004158.01	157.71	194.93	143.31	174.04	111.37	113.70	123.29	119.21	98.57	203.89	181.50	64.09
MsG0880046430.01	157.68	138.81	142.62	130.76	134.88	150.23	171.25	164.49	172.82	170.87	190.65	156.06
MsG0780041248.01	157.56	35.74	165.98	208.42	237.30	190.22	323.62	333.11	305.42	514.66	495.57	190.77
BGI_novel_G002231	157.56	153.15	139.36	152.44	142.76	130.47	157.91	159.93	152.69	152.32	137.36	134.57
MsG0380018009.01	157.54	137.84	173.36	116.22	91.57	99.04	132.57	128.52	144.69	85.27	78.31	66.95
MsG0380015649.01	157.46	128.54	190.28	150.84	142.26	150.81	104.01	123.79	117.94	92.95	83.19	116.55
MsG0780040739.01	157.45	132.31	128.88	142.10	123.17	168.92	131.92	116.68	132.06	84.72	79.37	78.41
MsG0480018217.01	157.43	167.21	194.39	199.87	164.25	194.00	238.84	257.00	266.92	265.77	334.39	272.16
BGI_novel_G004367	157.38	171.01	146.65	180.20	140.56	139.96	125.44	135.09	125.53	107.99	93.45	101.83
MsG0780036718.01	157.25	115.60	179.76	161.96	150.90	124.29	203.63	221.33	193.01	76.28	82.60	71.03
MsG0880042261.01	156.96	416.74	142.36	21.07	76.29	23.80	605.24	483.24	579.00	243.42	55.67	547.05
BGI_novel_G002432	156.94	191.17	278.16	214.25	239.66	258.34	494.03	437.83	411.13	122.96	65.87	157.67
MsG0280008007.01	156.86	153.63	232.37	313.32	483.12	489.40	74.96	70.35	98.31	100.29	130.68	122.34
MsG0880042649.01	156.58	202.05	141.76	111.67	99.23	123.84	107.18	131.37	118.91	767.26	998.89	824.13
MsG0280006483.01	156.54	134.34	133.94	109.38	85.04	82.39	134.81	141.75	149.53	163.53	166.12	142.68
MsG0180003612.01	156.48	146.66	114.51	119.62	81.99	94.15	77.00	93.03	89.05	97.74	76.63	71.36
MsG0680034926.01	156.48	423.22	170.18	116.24	220.80	230.93	41.05	75.42	84.31	898.26	953.79	2211.88
MsG0380015027.01	155.89	132.84	133.26	135.38	125.57	122.53	130.14	123.91	132.98	138.74	127.12	108.25
MsG0280011399.01	155.89	177.96	180.60	268.13	229.67	235.88	335.08	337.42	311.20	303.71	316.30	319.82
MsG0780040971.01	155.82	118.55	157.45	56.92	42.30	62.88	138.48	141.16	141.48	27.20	26.77	18.47
MsG0380014297.01	155.78	125.51	150.64	114.85	132.24	117.05	134.49	122.86	139.29	130.73	123.97	149.25
MsG0480020534.01	155.71	128.52	106.37	63.91	78.17	61.21	68.81	69.68	64.70	68.88	65.63	59.37
BGI_novel_G002104	155.57	115.07	106.08	68.37	52.24	68.47	46.36	50.08	69.22	77.29	77.04	63.63
MsG0180003799.01	155.39	176.64	158.15	159.88	156.62	141.67	161.57	156.03	139.50	186.21	180.78	146.06
MsG0080048212.01	155.34	160.23	165.70	155.11	154.54	139.31	216.41	231.88	245.36	217.69	248.26	220.44
MsG0780036259.01	155.25	139.83	96.34	319.98	325.50	246.08	95.80	92.92	65.64	36.15	79.07	35.13
MsG0480021299.01	155.02	167.82	157.67	173.38	154.87	148.35	188.04	206.32	173.25	175.26	182.71	131.42
MsG0780040586.01	154.96	161.90	126.36	107.89	79.46	70.27	82.67	98.09	99.73	79.84	67.16	72.67
MsG0580025652.01	154.81	163.26	166.34	159.00	192.60	172.36	172.35	179.33	164.20	216.87	235.80	172.80
MsG0280007678.01	154.77	117.52	182.57	9.90	4.48	5.65	14.10	15.52	21.13	6.47	6.16	5.06
MsG0380017975.01	154.57	138.93	125.70	244.40	306.09	256.64	314.55	332.25	353.62	190.88	276.36	267.24
MsG0580024536.01	154.46	140.59	124.02	103.95	117.94	121.38	111.70	120.58	118.01	108.90	111.96	91.97
MsG0780041012.01	154.39	135.18	136.02	136.25	109.27	108.27	125.47	111.96	116.71	131.13	117.96	77.38
MsG0280009241.01	154.03	120.05	157.44	111.06	107.82	87.17	102.91	107.60	116.52	76.75	70.44	63.60
MsG0380017913.01	153.98	164.18	141.79	126.14	124.09	101.67	174.07	219.04	187.63	126.39	120.35	132.36
MsG0280010355.01	153.84	141.27	155.62	128.70	122.09	144.94	132.26	128.47	133.06	153.08	161.68	276.51
MsG0480021043.01	153.80	137.15	157.91	132.76	120.57	142.87	193.46	182.50	185.51	138.60	115.54	148.23
MsG0480019542.01	153.75	155.06	145.15	144.30	133.18	124.61	148.77	146.41	139.27	147.48	142.24	119.98
MsG0280010235.01	153.55	160.07	145.43	149.62	153.23	145.13	119.34	127.07	131.48	161.98	162.63	121.84
MsG0480022036.01	153.35	140.50	173.52	150.03	143.54	154.18	152.40	137.99	122.45	161.23	160.93	164.07
MsG0180001108.01	153.25	143.21	94.79	199.35	159.17	136.49	254.54	330.94	188.13	65.72	77.10	66.15
MsG0480022580.01	153.19	162.41	203.39	129.77	119.99	107.17	249.13	204.14	291.38	381.57	185.67	364.81
MsG0880046384.01	153.04	230.34	149.78	178.65	155.87	188.11	128.53	124.28	103.66	127.64	136.68	82.71
MsG0280009767.01	153.01	229.60	118.77	90.12	88.27	105.41	37.42	62.66	47.07	635.47	859.87	1125.68
MsG0780041333.01	153.00	164.32	142.63	107.03	152.12	127.40	130.81	126.54	138.74	108.84	119.38	119.20
MsG0280011048.01	152.91	149.26	169.64	154.44	148.69	149.14	167.63	151.99	190.10	162.17	170.50	172.87
MsG0580024181.01	152.84	135.89	136.13	124.00	135.67	125.91	137.99	133.97	126.05	135.99	131.40	117.30
MsG0280008102.01	152.64	64.48	60.36	27.17	62.35	35.26	28.86	22.55	30.37	16.70	14.53	14.65
MsG0280007480.01	152.44	144.28	132.17	125.94	140.26	131.03	133.96	122.10	125.83	138.58	141.32	114.81
MsG0280010632.01	152.20	141.10	148.19	47.81	47.50	57.75	46.07	41.24	36.67	72.06	65.52	76.59
MsG0880041883.01	151.99	160.53	147.96	149.77	120.95	167.90	146.10	134.67	132.70	149.09	160.78	110.75
MsG0780040360.01	151.87	135.70	135.54	126.66	130.27	136.02	134.64	133.73	147.78	143.17	156.65	127.78
MsG0580024860.01	151.76	118.69	150.06	69.83	106.80	85.35	116.27	103.27	136.29	46.86	41.36	96.46
MsG0580027526.01	151.70	154.94	149.73	123.43	218.59	178.65	71.38	79.61	68.99	7.73	7.45	6.43
MsG0780037628.01	151.67	171.22	168.94	148.83	117.09	113.39	231.37	225.22	242.36	134.36	137.10	288.29
MsG0280006575.01	151.38	101.18	195.75	66.30	63.49	47.35	112.14	123.47	119.41	73.13	45.70	136.84
BGI_novel_G001742	151.30	140.57	145.81	132.89	113.61	102.50	151.79	179.69	176.64	138.13	121.61	123.59
MsG0780041559.01	151.24	146.46	119.35	143.39	127.91	105.25	101.96	109.79	107.78	108.96	108.46	73.41
BGI_novel_G002014	151.12	169.08	205.62	122.92	119.50	213.59	129.30	110.78	87.78	99.36	66.87	96.38
MsG0380012445.01	151.06	147.09	198.61	265.56	407.25	297.68	172.69	148.72	162.97	189.09	158.33	229.61
MsG0580024605.01	151.05	113.44	105.81	88.14	83.05	71.33	58.86	54.37	63.07	33.76	37.03	44.72
BGI_novel_G004955	150.97	102.67	144.54	87.53	121.35	108.28	75.32	68.47	81.48	58.22	61.13	78.96
MsG0780040877.01	150.52	155.34	150.10	142.75	147.37	166.90	121.33	118.45	116.55	138.35	159.45	116.38
MsG0880045645.01	150.44	145.18	172.64	132.24	118.14	88.82	163.12	136.97	149.18	181.54	179.67	357.64
BGI_novel_G004905	150.44	149.04	138.96	112.25	115.48	105.48	153.84	141.01	152.22	106.16	103.29	113.78
MsG0580027825.01	150.30	102.83	112.24	226.75	160.65	151.39	257.39	226.06	207.33	159.45	221.19	191.32
MsG0380012513.01	150.16	128.63	182.74	37.57	49.29	26.60	96.16	115.28	110.09	20.74	20.53	10.89
MsG0480018433.01	150.15	122.80	144.24	104.49	131.06	161.08	56.34	74.95	44.91	995.07	1149.99	1660.43
MsG0780041592.01	150.07	120.86	132.20	125.68	91.72	116.82	151.35	139.72	154.99	81.71	79.96	90.22
MsG0480018525.01	150.01	177.69	171.47	138.06	116.51	144.26	160.73	152.51	169.44	105.91	107.61	118.81
MsG0480020740.01	149.82	150.26	137.15	141.70	140.42	113.89	143.58	161.26	136.44	152.61	152.43	116.27
MsG0680032512.01	149.78	135.66	134.42	124.24	160.28	134.92	383.64	353.79	334.77	136.52	129.72	122.02
MsG0280006327.01	149.70	144.02	124.96	132.35	121.45	108.79	117.35	121.07	133.82	138.81	129.10	91.05
MsG0580025227.01	149.61	94.74	120.87	69.73	75.83	85.62	38.66	39.80	40.83	46.79	55.04	49.85
MsG0180004326.01	149.58	84.32	161.16	91.83	121.09	98.18	109.85	188.84	232.16	27.29	37.77	50.60
MsG0080048933.01	149.52	157.70	134.53	134.36	115.19	117.71	118.82	133.26	117.83	143.88	143.67	100.65
MsG0180000738.01	149.44	149.63	166.87	143.67	207.05	182.87	244.89	210.19	252.59	284.45	261.79	369.12
MsG0880047143.01	149.18	85.56	118.19	59.99	99.76	63.23	100.14	109.72	131.53	84.13	58.20	135.20
MsG0880046539.01	149.17	174.12	149.67	132.39	93.49	123.49	119.70	126.32	140.25	166.78	130.82	139.22
MsG0280010170.01	149.06	142.36	168.49	150.59	192.48	172.45	121.47	113.42	129.49	116.00	111.11	111.81
MsG0380012044.01	149.02	137.20	255.50	260.85	313.09	290.09	300.67	271.68	425.40	290.02	152.60	373.01
MsG0680033146.01	149.02	165.16	175.08	136.22	134.23	202.91	65.89	72.51	72.57	130.74	96.04	180.16
MsG0280007549.01	148.96	156.18	160.83	196.16	170.40	219.43	193.51	171.92	157.85	179.84	177.33	154.26
MsG0480021530.01	148.66	165.23	131.55	216.08	189.65	120.64	139.48	178.40	126.35	134.20	135.38	76.84
MsG0280011336.01	148.57	160.25	138.89	157.01	142.76	122.85	159.08	183.48	163.25	154.74	175.47	102.39
MsG0880047426.01	148.53	138.09	131.58	114.02	140.92	100.81	128.30	112.25	123.45	141.60	110.82	130.37
MsG0180003238.01	148.47	137.76	129.35	113.72	106.72	109.35	122.92	117.92	116.94	121.20	120.20	83.55
MsG0180004606.01	148.29	124.46	85.80	79.43	102.90	91.87	45.70	57.25	53.19	38.00	47.31	73.80
MsG0580024464.01	148.24	118.08	147.44	115.95	105.99	112.64	130.72	122.78	114.49	114.28	89.98	88.65
MsG0180004685.01	148.23	159.42	174.63	153.65	159.35	165.28	125.52	113.07	103.78	94.70	105.62	106.74
MsG0880045656.01	147.91	136.88	121.17	133.17	100.05	102.55	108.17	105.62	97.44	110.64	111.68	98.03
MsG0480023418.01	147.72	167.20	180.37	127.44	113.27	100.47	189.49	248.27	196.21	137.87	124.24	140.56
MsG0480021465.01	147.58	131.21	113.46	94.33	123.87	101.85	114.38	99.41	109.68	106.61	97.53	83.73
BGI_novel_G003462	147.57	120.02	124.67	110.35	55.82	98.63	82.82	99.52	73.70	53.27	43.60	36.12
MsG0580028924.01	147.57	137.87	116.41	166.01	143.12	84.28	469.57	502.31	412.86	474.27	452.13	238.15
MsG0180004598.01	147.43	176.93	146.06	170.92	186.69	156.98	148.94	157.45	147.96	167.39	137.17	131.83
MsG0380017881.01	147.41	145.30	142.95	155.61	134.63	131.18	156.74	154.65	146.58	163.39	167.70	132.13
MsG0680034909.01	147.30	172.58	153.26	144.34	142.63	131.11	132.23	126.32	115.02	138.38	144.58	97.07
MsG0780041570.01	147.29	120.85	111.07	92.44	95.72	82.14	91.65	87.43	81.53	114.06	77.10	105.98
MsG0080049154.01	147.04	109.13	173.38	56.81	69.02	46.54	58.99	33.30	47.61	29.69	29.13	12.73
MsG0480022275.01	147.03	125.66	139.05	116.18	97.30	105.52	147.75	151.20	142.21	136.65	144.91	140.57
MsG0080048037.01	146.95	217.10	145.02	167.96	121.88	172.15	73.64	77.46	82.30	154.98	147.42	89.26
MsG0380015494.01	146.94	139.51	113.66	122.12	93.44	98.18	95.91	102.51	98.05	114.87	98.37	75.97
MsG0780037625.01	146.88	102.30	155.28	34.06	54.49	52.56	83.75	83.87	68.24	9.79	11.50	6.05
MsG0780040620.01	146.84	136.93	138.90	114.74	123.56	123.18	164.12	161.48	135.96	59.34	54.83	61.22
MsG0580030002.01	146.76	136.43	142.62	106.55	111.47	99.07	117.62	115.88	114.30	84.25	81.02	106.76
BGI_novel_G000512	146.52	119.84	137.82	142.30	184.13	169.32	273.02	247.10	233.42	156.90	172.59	154.39
MsG0280008492.01	146.37	150.68	124.75	194.84	302.75	195.92	169.89	188.57	250.89	208.14	260.14	261.37
BGI_novel_G003773	146.30	98.54	153.80	100.38	253.65	162.29	309.17	262.47	217.38	126.83	57.50	211.82
MsG0380014247.01	146.25	118.11	154.83	121.61	123.63	123.36	171.57	183.53	179.36	113.12	119.95	105.39
MsG0480022674.01	146.25	128.01	117.74	115.15	95.89	99.13	94.13	92.49	77.43	107.14	95.22	68.46
MsG0480023720.01	146.24	152.45	139.43	129.12	135.59	107.37	174.88	209.08	223.87	206.17	150.39	288.28
MsG0880042834.01	146.06	155.46	143.60	145.09	153.89	126.06	192.35	191.25	195.90	182.07	182.91	176.75
MsG0580029148.01	146.03	117.84	124.08	110.02	105.42	95.42	130.77	131.29	129.24	122.56	102.96	117.86
MsG0280011015.01	145.92	148.38	128.19	151.83	139.04	113.62	151.81	159.25	170.61	135.41	130.51	142.07
MsG0180004757.01	145.56	153.05	138.02	123.28	130.61	129.22	136.43	141.08	136.16	121.03	132.78	109.13
MsG0580024478.01	145.24	126.01	132.97	128.36	102.26	117.75	113.41	120.66	121.99	147.94	159.46	126.17
MsG0480020547.01	145.00	111.27	193.21	205.68	218.18	151.48	51.45	59.37	57.27	54.29	68.99	78.21
MsG0780040125.01	144.68	129.53	126.50	118.90	128.45	103.57	100.60	101.22	103.83	119.44	130.74	105.32
MsG0380012313.01	144.65	115.24	114.37	44.00	36.98	41.67	77.38	100.43	147.78	200.41	206.92	772.37
MsG0580024481.01	144.60	142.55	105.79	125.04	84.08	109.45	85.80	91.13	90.80	113.27	109.92	82.17
MsG0580024797.01	144.59	145.90	142.51	154.75	147.98	159.79	125.00	111.16	133.71	146.54	133.02	221.29
MsG0380013078.01	144.38	141.93	172.89	253.50	376.70	287.04	171.48	156.40	184.89	171.99	167.76	231.36
MsG0780039686.01	143.66	184.13	145.03	100.62	77.98	110.43	209.48	177.17	164.36	192.94	313.48	129.66
MsG0380016436.01	143.48	132.92	173.91	177.89	192.52	184.31	202.11	173.57	224.63	129.89	120.84	140.68
MsG0380015687.01	143.34	127.54	308.69	270.38	350.43	362.14	14.16	18.58	32.65	22.37	39.77	47.84
MsG0780039848.01	143.06	138.94	112.76	116.46	116.88	87.37	87.32	88.38	80.08	106.89	91.12	76.24
MsG0680035306.01	143.05	122.44	115.76	122.44	113.15	103.43	102.28	114.01	108.62	95.77	104.75	80.62
MsG0180004444.01	142.87	124.53	141.53	116.53	110.19	116.42	125.18	122.11	121.69	123.05	115.08	113.61
MsG0880047327.01	142.79	96.66	151.51	125.84	120.15	120.42	142.57	139.83	165.27	145.28	139.69	195.00
MsG0180000436.01	142.78	127.98	194.02	57.71	122.97	92.04	164.15	153.50	123.13	117.65	91.51	131.40
MsG0180005990.01	142.72	115.71	122.45	133.54	135.95	108.83	151.36	142.55	157.23	114.33	99.71	106.65
MsG0180003709.01	142.61	133.07	131.62	103.07	114.63	92.86	135.04	125.55	127.47	149.08	159.85	104.29
MsG0680032932.01	142.44	168.07	144.34	90.36	91.97	93.35	106.61	69.63	98.80	646.37	577.35	619.05
MsG0480023969.01	142.26	126.52	110.11	127.81	116.37	102.46	79.17	84.26	82.49	98.43	85.59	68.54
BGI_novel_G001548	142.25	167.80	167.08	157.02	103.93	144.62	95.77	94.54	85.18	79.27	84.47	50.58
MsG0380015510.01	142.21	133.09	127.98	121.59	121.40	108.42	107.62	109.34	96.67	100.44	104.47	78.69
MsG0480020857.01	142.19	171.72	176.05	499.18	841.58	551.78	222.89	210.47	212.22	265.95	279.30	365.33
MsG0480022304.01	142.16	124.48	115.22	106.95	100.66	93.35	125.98	123.12	126.16	137.29	135.57	117.22
MsG0380013050.01	141.85	116.50	109.30	102.09	86.83	86.99	117.86	108.17	117.73	127.77	118.65	96.75
MsG0280007490.01	141.80	108.35	106.84	86.33	44.94	85.49	93.42	80.36	92.19	113.55	89.19	77.96
MsG0880047582.01	141.74	145.33	129.94	127.61	111.88	102.39	119.83	126.00	117.49	138.20	131.50	129.36
MsG0880044881.01	141.69	129.49	109.71	143.65	133.49	120.35	88.73	86.13	69.72	125.47	128.64	79.94
MsG0780040118.01	141.56	180.78	104.52	114.72	115.86	88.28	106.80	114.95	85.69	154.30	156.60	111.43
MsG0580025151.01	141.55	190.96	130.79	201.45	222.23	319.75	69.48	55.27	71.50	141.33	173.86	109.54
MsG0780041533.01	141.43	108.89	130.22	153.77	98.13	152.89	145.39	141.41	171.25	114.82	96.42	130.75
MsG0880047603.01	141.18	95.15	130.02	52.28	66.44	56.98	68.20	62.69	72.48	66.35	60.60	61.25
MsG0180005281.01	141.11	38.60	122.18	133.62	119.58	126.12	85.03	86.49	56.63	101.07	105.20	41.08
MsG0580028227.01	141.05	121.00	139.52	154.61	161.89	142.55	130.17	136.73	118.59	104.24	86.75	73.54
MsG0880044331.01	140.94	185.19	132.60	95.65	84.96	90.31	95.82	113.26	107.73	205.69	200.34	372.83
MsG0780040942.01	140.84	188.26	176.05	353.86	548.38	363.84	101.26	90.52	125.78	150.82	206.07	140.27
MsG0080049140.01	140.81	89.38	122.90	108.58	95.19	82.94	106.06	104.16	80.30	51.34	50.45	65.56
MsG0880046112.01	140.77	104.85	138.74	124.96	186.85	136.64	177.24	177.53	176.91	73.68	54.55	116.67
MsG0780041213.01	140.66	147.54	167.39	132.29	109.13	141.42	154.81	174.87	155.43	106.55	110.26	108.31
MsG0880046900.01	140.66	134.82	179.61	278.44	172.94	193.00	91.94	89.46	115.36	88.38	84.07	142.12
MsG0280007415.01	140.45	128.93	136.60	137.17	127.51	128.74	142.85	127.00	123.37	134.02	133.66	94.41
MsG0180003274.01	140.42	143.49	187.76	173.25	205.94	186.99	123.73	119.17	150.59	92.11	94.65	172.12
MsG0580025271.01	140.36	178.98	177.44	389.77	357.52	358.50	81.17	67.06	75.98	150.51	162.05	206.18
MsG0180002547.01	140.21	124.52	118.34	95.21	56.68	80.67	70.63	67.97	74.84	109.18	90.39	78.98
MsG0880046027.01	140.11	134.41	120.03	113.17	89.68	90.75	134.56	146.86	139.53	107.59	103.24	87.82
MsG0780041390.01	139.91	122.03	116.01	90.35	90.30	81.82	99.75	100.24	92.19	104.21	107.92	99.93
MsG0880045054.01	139.82	183.26	143.61	304.61	332.14	294.10	318.77	285.06	254.71	242.37	277.92	191.91
MsG0880042750.01	139.64	104.35	146.15	118.31	146.52	120.82	95.44	81.36	95.74	98.99	78.19	81.74
MsG0480018110.01	139.42	130.49	126.83	144.48	134.99	136.00	169.83	171.73	172.65	130.28	146.45	120.21
MsG0780040845.01	139.06	124.44	125.30	123.63	110.73	100.76	123.08	114.77	122.59	122.48	118.97	109.48
MsG0680035598.01	138.94	141.69	160.81	221.89	101.64	286.44	131.86	106.92	156.04	434.33	587.81	931.80
BGI_novel_G003443	138.88	155.18	129.05	120.94	124.13	114.91	105.94	114.62	102.52	127.88	116.94	105.98
MsG0580025688.01	138.61	148.99	138.12	137.94	118.59	135.04	105.39	121.74	100.09	117.68	110.24	111.80
MsG0880047714.01	138.55	154.89	165.33	185.75	329.38	233.04	93.72	78.01	113.09	95.86	90.57	114.26
MsG0180000466.01	138.47	100.44	153.49	258.54	243.78	214.59	82.16	74.22	62.34	39.12	53.02	28.68
MsG0880047153.01	138.44	132.42	135.90	132.39	133.28	128.14	138.42	133.81	154.11	159.16	147.57	190.51
MsG0380015852.01	138.10	140.12	161.09	159.02	228.83	159.65	137.92	133.94	152.39	124.30	123.41	130.30
MsG0780041519.01	138.00	129.44	118.83	113.38	99.49	85.20	108.16	117.90	106.94	80.81	75.43	60.28
MsG0380014947.01	137.97	117.22	145.67	119.58	85.07	124.09	136.73	122.41	125.11	165.77	172.21	141.83
MsG0880045548.01	137.87	148.26	145.09	152.39	149.79	155.31	151.51	143.67	154.66	161.24	160.79	144.25
MsG0480019217.01	137.83	124.31	219.50	210.82	155.67	229.03	423.35	387.81	316.53	431.95	468.57	251.37
BGI_novel_G004340	137.70	142.12	126.52	122.56	117.82	113.56	112.56	115.96	109.66	150.49	155.51	127.40
MsG0880045740.01	137.52	107.40	112.53	61.20	91.57	74.40	87.64	88.54	93.68	51.45	100.66	19.91
MsG0480019346.01	137.29	148.69	208.50	135.16	362.36	251.87	161.86	166.38	169.98	191.77	149.62	216.25
MsG0480023164.01	137.27	154.48	131.37	127.73	141.54	111.27	120.59	127.99	126.94	184.46	184.42	118.85
MsG0180004710.01	137.15	125.97	110.53	176.98	206.16	214.15	215.85	198.70	206.63	144.14	212.42	193.06
MsG0280006855.01	137.05	76.02	83.55	50.06	218.88	87.92	35.17	38.50	54.60	19.06	14.09	14.57
MsG0580029609.01	136.97	109.77	123.43	121.84	99.51	104.04	103.56	92.27	89.69	77.59	79.40	64.64
MsG0380016977.01	136.84	92.29	94.05	80.02	72.99	61.97	64.53	61.08	69.59	67.22	49.93	55.59
MsG0180000882.01	136.62	131.14	115.00	109.52	96.38	92.01	93.55	95.22	90.32	67.31	73.82	48.08
MsG0180005789.01	136.57	134.44	121.45	114.73	90.62	110.30	69.41	74.84	66.81	105.35	95.46	83.67
MsG0380014537.01	136.43	113.63	124.05	94.86	99.71	103.73	109.73	111.76	112.55	102.88	103.16	92.95
MsG0880047450.01	136.41	108.07	155.99	137.25	91.71	109.33	176.42	188.62	153.49	263.75	137.34	124.24
MsG0480023691.01	136.15	116.71	126.55	111.06	107.61	115.93	96.71	83.11	104.86	139.93	122.25	197.21
MsG0280006759.01	136.14	139.59	124.87	126.88	141.15	127.35	137.73	119.74	142.71	153.76	154.94	129.78
MsG0480023697.01	136.14	140.95	128.14	141.49	139.30	125.01	128.91	140.14	131.22	131.48	128.73	145.52
MsG0680035602.01	136.08	147.69	125.68	137.57	119.19	122.92	133.23	139.16	118.82	162.81	163.40	124.83
MsG0580024839.01	135.57	342.81	147.50	86.44	115.10	130.74	27.86	29.64	13.73	353.86	390.99	1105.20
MsG0880042048.01	135.55	134.29	140.68	119.08	119.17	131.32	159.79	150.79	156.98	152.84	153.77	135.13
MsG0880046977.01	135.35	136.13	151.16	138.03	154.62	149.37	159.17	145.36	164.44	142.46	141.07	148.54
BGI_novel_G004154	135.31	133.48	127.93	110.31	99.37	89.16	107.72	115.43	100.89	99.09	91.05	69.41
MsG0180005407.01	135.30	123.85	121.74	98.24	93.96	97.44	86.30	91.28	84.80	77.06	73.03	83.88
MsG0880046334.01	135.26	112.81	139.77	164.41	179.95	174.02	199.68	203.66	213.27	122.37	104.45	98.36
MsG0880046991.01	134.94	118.03	107.79	103.56	92.19	73.54	183.20	262.10	365.21	105.56	84.02	74.95
MsG0680031446.01	134.93	187.93	159.65	175.72	145.19	142.26	171.11	175.47	156.28	229.68	225.97	110.34
MsG0480020372.01	134.85	121.10	128.23	122.55	135.31	118.76	121.53	124.36	120.51	93.52	108.86	96.29
MsG0780040176.01	134.68	140.69	143.04	74.80	85.48	86.92	94.10	94.60	118.54	98.66	105.04	115.61
MsG0880042368.01	134.60	148.11	158.06	306.42	370.01	286.67	171.57	145.15	153.27	174.44	151.48	200.48
MsG0880045433.01	134.59	167.14	131.16	125.39	114.53	125.69	142.39	129.25	147.96	153.90	161.28	155.69
MsG0180003181.01	134.52	117.41	107.99	106.58	90.25	85.73	91.35	85.50	85.27	112.89	122.47	86.31
MsG0880043748.01	134.51	128.02	120.07	102.47	76.80	86.16	71.20	72.71	70.77	108.73	85.86	112.94
MsG0680034219.01	134.28	128.79	141.62	128.97	138.53	132.67	153.53	144.28	155.20	122.39	119.61	146.00
MsG0880045601.01	134.21	122.05	129.80	129.66	131.47	123.47	137.14	125.73	122.42	135.42	136.64	116.06
MsG0780040967.01	134.15	154.45	145.66	189.24	186.36	175.92	176.84	185.73	169.31	207.29	225.34	199.13
MsG0480020327.01	134.05	130.84	131.15	147.36	129.19	151.35	134.35	128.74	127.15	150.19	134.78	133.38
MsG0380014016.01	133.89	104.45	113.15	85.04	102.70	104.00	129.90	142.61	118.68	108.99	102.59	144.85
MsG0880044075.01	133.74	139.32	155.51	161.30	156.85	143.47	194.04	184.86	163.94	123.34	130.50	102.63
MsG0480023348.01	133.67	137.69	139.79	206.08	189.92	173.63	129.38	130.63	130.02	145.65	140.39	148.55
MsG0780041535.01	133.64	117.68	93.85	70.06	75.55	73.34	54.49	46.17	26.18	29.66	45.79	7.25
MsG0480018256.01	133.59	150.82	125.38	136.15	125.45	113.78	143.75	157.94	130.42	146.47	161.38	112.35
MsG0680034255.01	133.48	168.72	145.54	174.91	352.06	377.92	592.10	616.57	1156.77	260.89	345.20	441.61
MsG0180001104.01	133.38	78.73	146.56	74.49	56.85	66.34	75.09	74.46	77.76	66.80	47.16	96.32
MsG0780039290.01	133.30	111.66	147.17	91.81	82.62	97.81	93.06	85.88	90.15	77.39	61.55	92.11
MsG0380017540.01	133.29	96.26	103.38	94.86	93.26	104.74	98.65	89.38	96.90	72.22	64.84	98.19
MsG0380013085.01	133.24	121.45	117.12	114.98	101.76	101.01	118.56	114.04	108.72	125.90	109.69	95.21
MsG0180004152.01	133.16	103.04	94.27	75.83	66.24	67.50	90.46	95.13	73.55	73.69	77.26	45.69
MsG0780040178.01	133.05	100.53	140.85	163.06	141.78	136.21	174.83	156.82	151.16	79.86	80.00	80.34
MsG0480022167.01	133.03	131.67	107.59	115.90	78.63	87.50	102.76	124.70	118.16	134.07	121.56	100.11
MsG0780039453.01	133.00	125.24	118.62	109.08	103.43	89.21	140.24	146.46	145.64	109.74	95.89	102.03
MsG0880045145.01	132.99	134.85	99.52	101.41	84.89	115.67	97.00	95.23	97.07	78.88	71.87	51.98
MsG0380014549.01	132.97	124.11	132.31	113.25	111.61	134.24	91.28	78.42	88.74	81.57	81.73	69.47
MsG0880044028.01	132.60	71.66	148.19	311.13	105.63	166.05	136.56	120.47	95.48	196.10	73.74	134.89
MsG0480023786.01	132.41	138.97	117.72	135.57	107.49	106.21	106.06	112.08	96.73	131.97	117.59	88.31
MsG0880043989.01	132.34	127.18	41.60	240.79	244.13	259.83	48.04	75.51	39.05	61.95	108.67	197.49
BGI_novel_G002395	132.28	205.90	138.79	165.03	150.15	167.59	63.92	59.52	74.69	40.48	32.07	25.74
MsG0180002255.01	132.25	92.42	152.99	126.84	90.42	64.62	68.89	57.23	37.15	50.02	48.53	37.54
MsG0380017435.01	132.16	146.82	126.47	164.46	149.70	146.62	138.25	185.87	147.66	126.79	133.50	97.58
MsG0180001599.01	132.07	124.96	126.98	124.32	117.90	112.87	123.34	125.46	123.49	149.88	147.60	121.97
MsG0580028995.01	131.96	136.34	117.28	119.81	112.57	104.74	122.57	107.49	108.08	120.36	112.12	83.06
MsG0480021198.01	131.96	88.77	69.28	126.56	411.52	160.70	28.06	22.55	32.78	6.11	6.14	4.49
MsG0280010270.01	131.55	56.84	121.85	137.71	226.78	165.93	64.98	59.11	46.50	25.10	31.85	14.49
MsG0480022765.01	131.54	129.18	124.28	151.63	211.90	328.16	197.57	165.57	185.90	113.62	131.80	178.00
MsG0280007210.01	131.53	104.52	107.84	114.77	93.32	88.31	97.44	96.08	104.17	97.58	89.83	91.11
MsG0480018559.01	131.53	114.47	120.98	204.00	157.03	130.65	39.25	25.35	25.11	10.23	9.01	6.85
MsG0680031558.01	131.48	115.40	100.96	133.64	145.16	109.55	113.42	121.34	88.66	111.39	102.42	74.86
MsG0480021476.01	131.47	116.57	117.03	91.64	93.55	93.58	131.53	126.51	127.24	137.60	127.45	130.92
MsG0180006195.01	131.25	112.02	158.84	252.08	271.17	222.43	268.36	211.84	221.30	276.39	274.64	105.52
MsG0780041812.01	131.16	111.61	157.40	56.16	71.37	67.08	127.15	129.63	123.24	3.22	3.18	2.67
MsG0480022425.01	130.99	109.71	123.35	99.12	92.45	93.96	107.17	102.14	102.96	56.48	57.51	53.98
MsG0180003893.01	130.86	121.14	121.24	67.62	67.79	69.46	137.49	108.72	107.58	91.42	92.12	76.27
MsG0080048825.01	130.68	138.56	122.86	89.85	106.65	86.65	124.16	119.41	116.45	102.24	89.57	77.34
MsG0780040044.01	130.55	119.99	124.38	125.82	126.64	129.87	138.20	139.86	131.57	148.27	173.17	117.67
MsG0780038306.01	130.50	190.14	111.61	106.46	93.08	111.46	155.14	147.05	119.61	529.04	575.90	750.37
MsG0280009662.01	130.38	98.52	131.27	216.32	267.06	239.11	422.38	395.59	169.32	62.89	61.97	89.67
MsG0080048410.01	130.36	154.86	140.37	183.81	89.92	182.00	91.66	92.81	60.17	102.86	125.58	100.79
MsG0180004861.01	130.30	117.28	109.23	105.69	73.68	96.57	84.53	72.64	75.65	90.15	78.91	82.59
MsG0180002487.01	130.30	120.66	111.31	129.83	115.09	108.10	115.69	120.51	109.72	117.40	134.93	62.80
MsG0180004666.01	130.11	112.43	136.66	81.61	85.06	82.10	103.10	80.16	84.08	104.38	122.65	81.61
MsG0880046137.01	130.07	210.33	90.79	59.69	63.82	71.49	16.37	29.73	29.26	60.65	85.23	158.60
MsG0580025548.01	129.99	66.54	115.44	188.95	85.88	78.70	69.52	77.79	130.15	19.25	47.01	9.66
MsG0180004677.01	129.75	153.64	133.07	222.90	193.28	199.45	196.47	146.89	155.76	220.76	237.73	278.09
MsG0380015444.01	129.74	118.96	120.37	120.47	108.07	96.52	119.42	105.14	97.07	112.69	95.72	85.24
MsG0280011059.01	129.69	132.58	124.34	128.94	122.48	121.42	108.06	132.92	132.17	150.78	145.46	122.68
MsG0880047548.01	129.57	98.62	102.68	85.05	87.42	79.88	88.77	88.68	76.78	109.51	95.81	80.73
MsG0380017967.01	129.53	123.58	115.16	114.22	107.53	98.18	121.57	131.24	123.64	114.79	115.17	87.30
MsG0680030659.01	129.48	103.04	199.39	76.04	137.30	77.89	22.72	21.50	42.19	41.86	36.70	51.89
MsG0880044360.01	129.39	145.26	133.48	201.11	245.74	249.82	86.21	80.76	93.53	127.46	144.85	257.82
MsG0580028561.01	129.24	110.38	103.96	108.07	100.26	105.24	103.24	105.68	96.32	104.71	118.16	76.54
MsG0380014576.01	129.03	148.67	159.06	169.40	153.08	166.55	203.37	223.10	209.94	191.89	192.43	215.75
MsG0880041986.01	128.92	111.43	107.01	75.75	60.24	76.06	170.37	152.36	159.77	73.22	78.34	64.44
MsG0180005236.01	128.86	117.15	111.24	108.03	95.31	90.14	97.01	104.34	98.43	110.09	99.63	89.54
MsG0380017362.01	128.73	148.95	135.33	150.76	150.36	134.73	131.32	146.62	135.32	130.51	133.11	128.61
BGI_novel_G001542	128.59	106.34	130.96	101.73	81.31	80.61	161.01	163.32	168.77	132.26	138.95	130.15
MsG0780041238.01	128.55	140.52	113.87	125.51	116.05	91.33	129.20	148.21	95.67	84.85	126.25	26.28
MsG0680031843.01	128.55	146.73	155.70	93.39	93.29	107.91	59.24	68.14	64.51	40.47	35.68	43.88
MsG0180004016.01	128.52	123.91	106.13	112.68	98.84	99.09	98.42	100.93	94.44	121.37	111.81	87.64
MsG0780041507.01	128.48	117.91	128.26	91.30	101.88	129.87	101.20	98.78	88.11	90.38	94.25	89.18
BGI_novel_G002129	128.38	115.69	137.61	138.87	143.77	168.84	175.68	145.16	170.14	154.62	163.81	156.02
MsG0780040686.01	128.35	141.14	164.32	295.38	356.35	413.33	118.97	83.60	113.83	174.92	231.57	160.69
MsG0680035575.01	128.32	135.84	119.89	193.88	241.27	231.57	118.54	107.29	122.72	133.08	164.12	119.63
BGI_novel_G002310	128.30	127.64	83.87	18.83	74.52	67.02	44.02	54.24	26.28	31.18	53.25	79.57
MsG0480022756.01	128.29	115.60	107.69	108.64	105.71	99.22	119.19	107.08	113.29	112.31	100.13	101.76
MsG0780039861.01	128.08	87.24	95.31	89.29	71.85	67.70	97.88	95.41	75.84	57.48	54.05	69.91
MsG0880046158.01	127.87	148.31	154.29	224.16	149.95	245.42	255.93	215.07	238.69	182.83	190.84	185.93
MsG0780036260.01	127.63	116.58	104.22	96.23	63.48	80.51	29.77	32.56	16.12	12.07	25.66	32.52
BGI_novel_G003339	127.49	145.72	123.51	89.95	132.00	125.29	81.99	97.18	103.15	182.14	184.92	237.29
MsG0280008312.01	127.37	122.90	114.01	128.01	142.71	124.32	126.85	116.45	117.91	112.96	105.04	95.97
MsG0180000401.01	127.29	118.90	103.91	110.21	99.54	95.09	93.86	95.53	92.13	97.52	100.09	70.66
MsG0580026343.01	127.21	113.78	102.37	152.19	80.90	100.42	31.07	20.12	19.25	108.79	112.93	52.77
MsG0280006305.01	127.03	148.06	129.81	163.04	159.77	138.17	147.48	164.57	144.38	141.00	141.16	96.82
MsG0480018585.01	126.91	128.47	125.99	149.54	147.18	136.93	155.39	143.98	178.00	138.42	142.19	141.19
MsG0580029335.01	126.78	151.49	120.24	13.99	44.03	30.66	100.96	140.44	154.61	383.00	410.34	925.35
BGI_novel_G000288	126.77	85.53	100.94	96.07	87.78	77.73	127.42	100.07	106.90	106.49	92.05	113.31
BGI_novel_G002130	126.75	80.41	126.03	37.50	37.61	30.83	57.70	55.23	47.60	15.33	12.56	19.76
MsG0280009235.01	126.58	139.78	131.02	184.94	245.46	218.41	159.21	142.31	178.96	153.18	162.86	164.05
MsG0880044026.01	126.53	88.10	132.83	153.28	91.90	90.79	100.50	87.38	71.09	217.51	73.24	128.13
MsG0180003769.01	126.34	123.15	123.51	128.26	111.58	111.21	85.69	90.83	87.99	117.48	98.72	80.10
MsG0680035606.01	126.15	112.88	106.89	103.50	83.45	90.62	93.26	98.68	85.98	88.11	84.35	55.72
MsG0380015520.01	126.12	98.88	93.48	10.64	30.21	25.33	7.91	8.24	8.01	3.67	1.89	3.59
MsG0480022479.01	125.95	122.10	126.10	138.55	124.13	125.72	123.96	118.07	123.67	120.37	129.90	124.22
MsG0480022183.01	125.90	119.05	121.90	108.99	109.70	129.00	144.28	135.62	152.59	129.27	144.18	119.53
MsG0280007684.01	125.81	143.15	131.41	86.95	148.05	181.12	54.53	55.30	81.37	197.73	227.15	172.06
MsG0280010160.01	125.77	125.58	168.70	267.22	284.38	302.35	51.08	34.64	58.17	55.86	70.18	78.48
MsG0680035349.01	125.65	128.02	124.97	125.01	133.83	112.88	93.67	103.58	67.63	23.25	32.11	34.31
MsG0880045851.01	125.62	171.37	112.16	65.85	68.52	83.37	71.46	90.20	80.28	204.05	169.14	302.89
MsG0580026029.01	125.39	135.08	113.00	119.10	114.52	100.60	100.60	104.45	95.77	133.91	139.82	86.64
MsG0480019557.01	125.36	115.03	114.95	86.79	71.36	85.67	92.05	89.58	86.19	74.41	68.09	66.15
MsG0380012697.01	125.02	118.52	116.98	106.53	89.04	96.90	130.92	152.63	140.32	96.43	91.14	90.15
MsG0780040295.01	125.01	120.38	118.44	116.75	110.31	114.10	101.88	97.18	98.20	103.69	113.49	116.42
MsG0780041438.01	125.00	114.17	126.64	119.07	123.14	136.83	167.95	138.55	157.22	147.08	150.36	126.42
MsG0780041307.01	124.83	104.89	102.69	447.25	259.37	280.33	336.16	334.63	546.45	170.27	221.10	200.55
MsG0880045477.01	124.79	72.42	89.76	32.91	65.12	58.43	43.82	48.16	54.05	10.64	7.44	10.19
MsG0180004920.01	124.77	117.79	148.59	153.29	155.60	164.73	193.04	179.24	197.08	129.23	145.71	152.75
MsG0480021761.01	124.74	171.83	103.79	481.02	430.62	499.93	83.64	99.75	140.34	73.95	92.86	77.29
MsG0780040756.01	124.72	95.76	85.17	83.02	80.15	71.47	58.07	50.04	60.17	79.86	74.27	42.79
MsG0380015530.01	124.53	134.42	108.61	100.79	88.65	82.91	83.61	94.02	98.66	105.03	98.80	65.36
MsG0380014542.01	124.43	102.89	124.83	58.91	47.68	69.96	96.30	80.82	58.35	41.24	44.70	47.46
BGI_novel_G000877	124.30	121.34	131.52	155.38	174.67	169.47	125.66	120.63	153.01	114.32	104.78	128.32
MsG0580025516.01	124.26	146.00	138.72	236.07	355.43	316.59	90.87	83.56	86.70	100.46	129.34	127.15
MsG0780041483.01	124.23	134.37	120.35	130.80	132.47	119.77	102.34	110.55	105.15	105.54	106.17	88.13
MsG0680034391.01	124.22	132.70	212.40	61.85	82.95	135.76	993.61	455.02	904.88	852.81	1251.92	482.41
MsG0780037931.01	124.19	134.66	128.29	127.85	141.93	148.15	144.15	133.12	129.27	152.76	139.18	116.45
MsG0280011151.01	124.18	125.37	129.82	116.40	116.31	109.25	134.91	126.03	144.82	141.62	143.51	138.51
MsG0480022640.01	124.02	98.49	223.38	97.68	180.02	147.96	31.88	50.79	48.64	22.37	25.75	29.79
MsG0280011266.01	124.01	169.04	127.74	139.81	160.48	167.69	136.42	143.68	154.92	152.90	155.26	158.79
MsG0480023743.01	123.93	135.27	109.12	97.02	85.69	76.79	91.17	112.54	114.38	109.09	102.28	66.61
MsG0480023050.01	123.79	147.55	127.29	88.71	146.62	120.44	174.62	173.34	145.92	145.08	150.97	57.12
BGI_novel_G003595	123.75	117.65	133.94	121.30	99.33	77.06	91.30	85.63	99.02	132.90	136.68	143.80
MsG0280009932.01	123.75	169.20	120.59	128.41	118.06	115.91	147.98	165.25	168.59	201.15	220.96	282.56
MsG0780036931.01	123.24	136.94	119.24	121.67	126.07	110.46	129.24	148.61	122.75	142.29	143.45	117.70
MsG0280011371.01	123.24	105.87	115.57	117.20	125.61	105.22	109.21	99.30	116.88	120.73	106.81	106.34
MsG0180000483.01	123.22	125.96	124.37	109.70	104.36	103.92	119.00	129.39	123.25	112.74	118.88	125.54
BGI_novel_G001935	123.21	110.76	107.61	129.91	123.44	117.80	101.81	98.26	88.78	106.53	110.39	73.33
MsG0580025820.01	122.99	131.55	111.73	125.52	122.73	101.39	93.04	96.44	84.32	87.10	87.75	63.84
MsG0880046740.01	122.98	34.02	10.07	30.29	41.41	27.45	5.56	5.36	8.42	51.68	32.43	14.81
MsG0880047170.01	122.96	107.56	118.40	104.84	100.51	104.10	129.08	122.81	119.45	127.73	111.76	120.11
MsG0280008288.01	122.95	114.26	115.74	98.90	64.84	84.74	108.60	122.39	105.73	101.72	79.46	81.93
MsG0180004128.01	122.82	115.59	109.47	134.57	110.08	110.96	131.43	124.36	114.53	134.57	119.87	97.95
MsG0180004120.01	122.81	103.93	110.92	116.43	100.40	109.17	113.22	101.96	76.94	85.62	90.67	67.49
MsG0780039272.01	122.74	114.50	102.50	157.01	163.30	138.00	144.52	131.29	138.23	113.48	102.66	115.38
MsG0480021241.01	122.71	134.58	116.66	128.77	116.20	112.25	105.09	117.42	106.94	117.23	121.20	96.04
MsG0180006041.01	122.61	95.00	86.93	92.80	42.06	96.59	94.01	76.76	86.17	109.73	97.37	76.76
MsG0880044748.01	122.51	104.69	111.21	146.14	110.70	145.09	79.79	77.93	66.93	103.13	158.55	37.11
MsG0180004645.01	122.40	118.34	115.62	112.86	113.07	109.45	125.31	126.70	126.40	107.74	112.60	101.44
BGI_novel_G004230	122.24	165.67	105.18	101.58	60.08	58.91	68.11	69.96	71.31	30.56	48.46	51.99
MsG0180000763.01	122.03	122.62	119.30	130.24	118.37	99.67	107.41	107.16	109.11	117.31	110.95	98.49
BGI_novel_G000108	121.87	103.32	112.10	142.80	140.78	126.89	128.71	121.45	126.87	113.36	101.46	115.12
MsG0780038861.01	121.79	107.32	83.25	81.44	61.26	58.33	48.15	57.24	43.62	60.22	59.80	48.11
BGI_novel_G001407	121.73	138.37	127.07	128.48	102.85	126.04	99.32	92.99	91.95	90.75	97.62	90.83
MsG0180000899.01	121.72	94.52	171.08	179.45	303.49	163.17	48.85	32.40	46.59	61.09	34.08	161.24
BGI_novel_G004763	121.69	130.83	121.70	123.74	111.90	126.21	130.68	117.69	128.68	123.62	116.14	94.08
MsG0780037926.01	121.59	135.04	121.94	95.50	103.90	118.09	83.46	90.23	82.93	78.16	82.18	64.27
MsG0080049032.01	121.47	110.63	117.70	109.95	119.60	116.07	124.84	115.03	114.09	123.90	119.66	100.55
MsG0780038373.01	121.46	78.94	63.72	54.28	30.17	50.42	91.15	85.55	95.25	97.42	102.74	42.12
MsG0180003738.01	121.24	129.69	150.96	121.95	105.32	149.05	134.24	137.75	158.36	101.19	120.63	131.43
MsG0680035582.01	121.22	151.32	121.03	98.67	116.17	107.59	94.16	97.89	127.84	91.33	98.77	130.49
MsG0380015606.01	121.12	81.97	94.38	17.56	31.08	25.21	13.44	12.78	9.06	0.15	0.15	0.91
MsG0680033625.01	120.95	134.64	119.09	149.11	133.45	129.05	110.52	109.78	103.98	104.14	106.25	73.37
MsG0080048259.01	120.73	141.58	134.45	58.40	92.58	70.51	60.55	55.79	44.24	58.53	51.06	60.98
MsG0280006668.01	120.70	107.99	133.81	143.30	153.68	148.44	126.76	128.08	125.23	163.77	167.70	148.51
MsG0580030204.01	120.64	110.41	105.27	126.55	124.12	112.29	122.96	111.04	117.66	118.61	111.20	110.03
MsG0280007841.01	120.57	97.36	91.51	99.94	86.35	82.30	82.32	85.80	87.33	106.33	99.39	64.13
BGI_novel_G004521	120.52	109.33	137.26	62.05	107.21	90.46	103.46	84.69	95.14	199.43	188.66	299.29
MsG0180005022.01	120.52	63.74	158.64	117.12	70.04	85.38	215.20	147.91	220.79	828.07	753.11	1438.44
MsG0880045683.01	120.47	115.79	112.40	120.56	122.36	110.06	107.24	121.82	119.52	123.84	119.18	114.24
MsG0680034866.01	120.37	115.44	128.04	98.55	96.28	84.86	79.40	78.14	76.51	61.59	58.78	53.23
MsG0380015544.01	120.21	62.20	133.46	65.71	56.64	55.33	171.40	190.60	139.08	35.03	37.40	52.24
MsG0480022384.01	120.01	145.74	93.28	267.72	464.73	474.78	12.01	13.62	18.62	99.25	143.16	85.58
MsG0480021464.01	119.97	112.12	107.53	88.54	102.37	111.16	151.30	122.74	134.31	137.12	127.07	102.61
MsG0480022349.01	119.81	107.32	112.06	220.10	166.51	258.81	38.37	25.32	32.03	73.25	76.27	64.78
MsG0580024205.01	119.66	128.04	140.19	174.97	204.67	181.73	164.47	149.70	166.24	180.57	175.62	210.07
MsG0780040342.01	119.64	115.13	146.74	110.73	106.92	94.53	141.57	178.76	178.40	118.19	136.11	119.75
BGI_novel_G004861	119.60	98.58	148.92	94.01	112.97	103.88	179.07	178.00	192.34	72.41	65.23	77.42
MsG0180004050.01	119.52	134.89	114.34	130.53	116.44	112.28	90.29	106.19	93.35	93.89	87.58	73.30
BGI_novel_G000857	119.49	124.46	107.51	98.53	120.47	122.45	149.71	121.64	151.37	168.51	168.63	150.96
MsG0480022836.01	119.42	124.03	100.03	119.09	121.35	120.06	121.66	111.69	133.53	139.08	160.37	93.94
MsG0580024956.01	119.39	131.67	121.11	127.10	128.46	115.60	123.79	126.16	117.61	134.39	130.15	102.39
MsG0380017780.01	119.38	99.23	39.91	69.08	249.01	153.97	54.88	29.02	66.52	47.68	81.17	9.53
MsG0280011060.01	119.36	109.72	92.76	102.72	69.11	70.55	79.91	77.76	81.84	71.87	60.40	51.52
MsG0580025989.01	119.25	115.55	117.97	107.86	106.45	106.13	109.51	105.46	99.09	120.36	125.04	119.65
MsG0580029591.01	119.14	121.41	101.98	122.42	107.25	100.20	111.16	109.22	91.97	157.40	181.37	131.89
MsG0880046859.01	118.60	113.81	94.57	98.36	101.35	83.10	52.78	53.51	40.46	87.73	68.31	68.44
MsG0780041648.01	118.59	192.24	93.70	300.02	514.87	460.52	34.26	21.89	37.94	165.92	203.05	99.94
BGI_novel_G002012	118.56	135.83	198.88	123.94	86.09	207.03	66.21	47.13	48.70	91.18	49.42	131.59
MsG0880047472.01	118.53	101.46	113.02	102.37	108.20	119.65	98.22	88.55	60.50	39.03	59.72	42.36
MsG0580027651.01	118.52	76.00	79.42	84.30	91.16	112.93	65.27	61.11	41.28	33.60	37.62	34.95
MsG0280007609.01	118.48	107.55	97.09	112.04	95.78	91.54	89.94	92.09	99.46	98.07	109.26	84.57
MsG0180005082.01	118.27	126.93	103.78	321.67	382.43	540.97	797.90	671.49	416.58	1553.88	2364.52	2233.45
BGI_novel_G005006	118.09	110.93	94.39	97.30	86.43	76.46	67.49	70.71	64.09	89.22	78.94	66.73
MsG0280006993.01	118.09	98.10	84.31	131.93	111.32	102.71	72.74	73.56	75.54	84.66	90.69	58.15
BGI_novel_G000982	118.05	150.44	176.47	190.03	185.75	254.22	71.33	74.70	116.35	134.19	142.35	163.09
MsG0180003777.01	117.92	126.42	112.67	115.88	109.77	103.34	110.95	114.63	98.95	129.26	115.51	97.84
MsG0180004475.01	117.91	103.76	101.46	93.12	76.24	96.84	97.70	78.86	80.16	73.62	92.24	91.78
MsG0280007686.01	117.86	131.56	134.61	121.25	92.24	82.95	324.38	322.12	473.97	213.70	232.82	206.31
MsG0480024019.01	117.69	140.50	98.42	103.42	58.56	85.74	75.57	77.85	42.88	91.91	74.72	72.80
MsG0680031057.01	117.63	91.48	142.67	126.08	136.80	123.08	176.67	163.64	146.75	61.82	60.73	44.59
MsG0480023672.01	117.63	90.42	106.67	93.35	84.68	71.08	87.39	84.18	57.85	63.50	57.82	56.96
MsG0180004121.01	117.37	148.13	146.85	166.26	212.47	186.60	110.67	105.69	117.16	55.67	59.60	110.51
MsG0280010515.01	117.17	79.83	137.27	94.31	110.07	101.53	136.44	130.22	136.97	86.33	75.23	77.36
BGI_novel_G000665	117.16	127.25	106.29	102.51	91.79	75.52	144.57	150.92	161.02	216.92	160.31	199.43
MsG0280011388.01	117.14	103.52	96.31	90.31	86.12	74.76	110.83	109.06	112.57	97.54	87.25	79.18
MsG0480024016.01	117.10	149.95	208.41	600.88	690.05	792.09	84.12	94.35	79.83	125.18	171.16	197.12
MsG0680030682.01	116.97	126.63	115.14	90.69	100.82	85.25	112.18	130.07	108.93	116.26	122.37	136.10
MsG0380014615.01	116.96	304.74	133.83	84.58	63.47	180.89	6.05	8.58	6.91	190.20	189.78	368.70
MsG0580026159.01	116.85	112.18	128.13	123.95	145.96	170.58	111.52	98.80	109.73	104.78	108.91	120.99
MsG0180000364.01	116.80	109.30	96.28	76.14	75.41	61.90	75.74	92.25	80.57	60.83	65.37	46.47
MsG0480018333.01	116.78	108.25	111.73	115.96	121.71	121.90	147.40	137.12	147.51	156.71	168.95	157.63
MsG0880044589.01	116.71	113.90	107.81	88.96	96.51	113.64	67.92	79.43	69.19	91.37	77.26	86.72
MsG0480020970.01	116.69	125.54	108.98	137.16	119.60	145.31	114.54	107.96	77.00	66.84	65.14	54.26
MsG0380014214.01	116.65	128.40	128.17	78.76	90.16	75.95	84.46	86.26	103.30	82.13	79.86	114.83
BGI_novel_G000451	116.63	120.49	102.48	124.47	143.42	125.90	84.44	89.24	81.07	83.99	79.27	86.46
MsG0880044058.01	116.58	92.35	109.45	93.85	109.65	109.42	143.86	154.18	175.61	74.62	90.42	127.10
MsG0480019322.01	116.51	104.27	107.34	143.66	162.55	149.54	364.33	368.33	305.38	144.07	90.01	228.54
MsG0680030864.01	116.45	90.79	95.39	66.63	60.93	62.80	64.95	66.96	78.87	51.48	43.30	64.21
MsG0280006407.01	116.35	92.86	89.84	71.58	70.64	88.74	87.83	85.76	80.51	82.43	92.36	69.33
MsG0780036183.01	116.31	121.87	114.31	123.32	106.39	103.12	129.85	122.55	118.86	121.42	127.78	82.81
MsG0280010192.01	116.25	103.12	105.71	105.73	110.21	117.12	195.70	163.82	214.60	156.28	153.27	154.59
MsG0680034355.01	116.24	108.91	117.46	184.30	293.23	291.28	23.59	38.84	18.97	1486.19	1349.04	3544.69
MsG0880046947.01	116.19	112.53	105.12	116.75	143.87	101.46	102.50	109.23	116.18	126.30	117.03	110.80
BGI_novel_G002226	116.09	137.48	99.39	122.87	107.83	88.58	113.59	128.96	114.18	103.65	90.38	75.87
BGI_novel_G000008	116.07	104.49	114.78	109.58	27.12	79.44	37.51	39.45	22.19	24.66	30.19	6.13
MsG0880045173.01	116.07	109.70	126.52	118.52	159.72	165.98	121.23	96.49	115.70	110.91	127.21	93.03
MsG0480022671.01	116.05	115.17	116.23	140.21	155.73	141.28	105.72	102.68	106.55	139.12	139.43	144.06
MsG0880047338.01	116.02	90.78	104.17	98.41	95.59	95.80	160.43	152.41	132.08	115.61	95.64	149.26
MsG0880042592.01	115.88	105.26	97.88	86.92	75.75	69.71	68.72	58.54	65.39	73.91	64.51	59.50
MsG0380015209.01	115.85	74.87	187.64	56.00	118.58	78.52	17.38	23.60	34.89	14.73	18.40	17.01
MsG0480018211.01	115.73	88.44	106.17	74.80	53.93	49.18	84.09	88.34	49.99	41.96	42.71	25.72
MsG0480018462.01	115.67	117.87	106.64	107.46	101.46	95.20	89.77	108.90	93.97	103.68	101.25	88.76
MsG0280008551.01	115.67	93.15	94.86	72.64	137.56	90.75	77.22	88.67	114.43	88.09	127.69	106.07
MsG0880043942.01	115.65	175.39	111.28	118.69	90.66	65.33	94.65	92.82	81.05	49.80	65.83	65.08
MsG0880047062.01	115.61	109.26	111.55	91.99	73.75	76.05	102.46	89.89	100.10	108.42	134.42	70.76
MsG0480018640.01	115.32	101.67	110.51	85.37	103.30	85.07	99.52	97.96	100.54	122.37	119.31	120.79
MsG0180001234.01	115.24	106.23	124.89	124.50	93.55	89.30	111.07	115.82	116.48	65.78	70.62	57.92
MsG0180002066.01	114.98	89.78	91.05	74.03	156.44	96.87	101.92	99.88	96.61	94.38	95.45	59.17
MsG0880044411.01	114.97	117.22	158.98	224.65	146.55	210.03	345.29	265.61	314.24	189.98	183.93	286.27
MsG0480022164.01	114.94	101.83	94.33	97.45	90.57	85.14	89.18	97.51	96.99	100.21	98.80	77.48
MsG0280009676.01	114.80	123.28	110.54	110.14	91.70	108.26	84.46	94.20	94.90	79.63	75.54	63.25
MsG0280006663.01	114.70	100.77	117.66	79.61	91.67	95.64	163.30	135.91	151.28	88.01	97.08	88.55
MsG0880045647.01	114.68	87.61	108.21	98.59	86.34	70.00	78.98	83.02	47.79	61.67	50.30	46.40
MsG0880046068.01	114.65	115.63	128.78	140.85	125.78	121.07	92.21	87.26	93.94	100.68	104.63	95.79
MsG0680032930.01	114.32	92.76	99.65	98.84	99.49	97.05	90.59	86.86	85.07	73.21	68.99	93.06
MsG0180004566.01	114.31	96.48	102.21	84.90	90.16	88.18	111.35	114.68	127.19	104.21	97.97	133.25
MsG0180000535.01	114.27	130.02	107.81	104.96	86.35	77.43	119.97	143.54	116.94	112.50	109.47	79.50
MsG0680030826.01	114.23	65.21	68.54	77.87	58.30	66.14	52.36	65.89	76.37	55.54	57.68	64.16
MsG0380012818.01	114.17	126.44	91.78	97.18	67.33	55.29	125.35	125.85	111.72	184.79	206.87	121.68
MsG0480019034.01	114.11	140.96	126.07	103.53	115.72	106.71	63.93	65.39	64.23	190.17	226.32	324.40
MsG0480020932.01	114.11	98.53	91.51	121.66	118.22	93.90	146.25	155.29	164.13	100.30	102.59	120.85
MsG0780041393.01	113.89	103.38	113.80	91.26	91.72	89.20	84.59	96.22	79.97	47.90	53.67	58.71
MsG0280007481.01	113.87	137.22	132.19	240.52	286.05	253.04	176.84	194.67	316.96	196.38	253.78	209.26
MsG0880045704.01	113.83	119.87	117.42	97.79	115.50	117.47	121.86	120.83	120.04	121.16	135.19	106.57
MsG0480022152.01	113.69	137.06	115.45	120.66	154.55	142.77	123.55	94.37	114.96	135.15	144.00	129.07
MsG0680030865.01	113.64	105.05	87.13	94.46	58.33	47.51	61.71	71.33	54.22	59.69	41.77	38.97
BGI_novel_G004010	113.37	113.21	104.72	138.85	125.61	108.21	116.81	120.93	106.84	137.09	147.21	99.30
MsG0480018439.01	113.21	86.80	115.09	99.92	95.88	87.37	77.98	81.00	30.27	11.32	12.10	13.21
MsG0780039884.01	113.13	136.04	117.07	140.72	122.24	114.53	105.70	100.79	93.40	127.56	139.17	91.79
MsG0380015970.01	113.02	83.69	90.31	79.76	66.76	61.79	46.86	49.29	63.75	48.93	47.75	40.68
MsG0380014039.01	112.99	72.20	93.41	64.69	61.42	73.61	50.33	61.13	67.54	42.47	57.27	56.00
MsG0880046433.01	112.99	88.41	85.25	76.80	76.34	89.78	69.41	76.90	74.41	70.60	82.88	59.55
MsG0380017437.01	112.90	121.54	123.21	121.85	112.04	97.25	135.88	144.61	126.87	137.99	126.28	84.00
MsG0280007761.01	112.86	85.25	99.74	62.96	54.50	56.42	116.43	128.52	102.05	43.50	37.74	40.04
MsG0080048150.01	112.84	157.24	99.52	118.32	118.55	148.95	152.50	174.54	476.53	173.76	171.39	277.72
MsG0880043245.01	112.83	94.72	145.69	100.74	55.49	43.26	52.31	36.03	45.90	26.48	13.70	33.79
MsG0280010823.01	112.75	95.78	117.58	87.38	75.60	80.93	136.87	153.70	166.47	248.61	225.55	182.23
MsG0380017962.01	112.66	116.66	103.17	94.43	99.11	98.46	118.48	111.02	115.78	157.13	150.34	116.05
MsG0180000842.01	112.59	97.40	130.08	143.68	104.26	144.26	96.82	94.53	77.99	64.44	73.98	49.89
MsG0780038909.01	112.46	100.54	91.78	81.88	84.55	82.60	93.80	81.54	88.49	90.98	89.25	64.10
MsG0580024260.01	112.46	112.33	113.99	270.42	450.33	235.46	64.84	48.57	64.35	99.10	103.89	184.04
MsG0780040364.01	112.31	82.28	105.72	86.31	81.21	83.56	89.09	78.29	62.06	65.54	70.85	54.12
BGI_novel_G004003	112.15	105.96	114.95	125.19	132.86	125.83	162.01	138.99	139.11	149.55	153.31	98.46
MsG0280007101.01	112.13	141.31	130.08	212.68	85.18	103.16	179.99	167.22	254.45	205.51	198.23	230.16
MsG0480020937.01	112.07	104.24	98.92	113.10	76.21	112.69	90.66	90.98	74.96	129.98	127.32	165.45
MsG0680030555.01	112.04	82.32	107.26	89.07	77.26	113.37	87.40	91.97	143.56	79.59	58.63	99.32
MsG0380014666.01	112.02	87.93	86.30	97.16	97.59	70.63	98.80	96.89	91.34	65.12	61.72	41.82
MsG0180005360.01	111.85	122.34	151.48	121.41	120.77	125.02	126.38	142.47	179.36	93.03	103.20	123.74
MsG0380015689.01	111.75	95.78	90.25	101.95	85.58	81.70	101.39	106.15	96.49	118.04	115.26	75.87
MsG0580029143.01	111.64	116.33	90.95	71.43	71.84	69.37	83.86	78.13	75.41	77.04	68.88	62.59
MsG0180005819.01	111.41	103.56	87.36	96.13	114.63	79.08	69.82	81.35	65.37	83.18	80.82	49.98
MsG0280008224.01	111.39	108.31	93.31	107.51	103.83	81.24	176.85	117.47	103.37	202.68	250.47	62.69
MsG0280010665.01	111.37	54.81	56.10	22.89	14.82	26.86	14.27	19.65	25.49	12.36	6.01	6.91
BGI_novel_G002471	111.35	115.27	93.98	71.22	37.70	54.82	71.32	69.64	98.51	15.36	14.08	0
BGI_novel_G004723	111.24	91.48	98.68	74.15	79.24	82.48	61.88	65.06	71.30	69.08	65.90	90.70
MsG0780040030.01	111.01	102.17	99.96	118.15	94.60	81.00	87.92	83.77	81.01	85.33	62.72	65.66
MsG0780041351.01	110.79	101.20	97.82	97.65	96.19	82.51	116.76	133.69	144.18	115.86	79.73	169.15
MsG0480022655.01	110.76	115.70	129.74	65.76	135.30	88.92	76.28	65.23	92.10	62.45	53.18	67.04
MsG0380016021.01	110.75	110.89	100.21	121.87	124.83	116.77	58.98	56.13	64.05	62.77	62.19	72.04
MsG0480018092.01	110.66	127.58	86.77	38.99	45.01	60.51	33.30	52.04	57.80	252.94	261.16	750.21
MsG0580025268.01	110.61	108.00	95.86	98.19	90.81	85.54	75.00	73.41	66.30	101.63	75.31	67.26
MsG0880045801.01	110.60	120.56	115.69	120.43	103.91	69.70	126.56	153.73	116.04	202.55	175.07	82.82
MsG0780040968.01	110.57	109.75	99.80	120.17	76.06	99.75	139.97	136.75	138.35	79.72	76.92	67.27
MsG0380017257.01	110.52	117.34	117.29	132.07	121.20	121.34	133.97	130.93	105.10	98.73	108.29	83.76
MsG0480022520.01	110.41	106.70	119.91	136.86	165.40	147.04	146.16	128.11	145.82	166.77	168.22	186.37
MsG0380015557.01	110.14	63.85	127.11	28.86	38.73	37.13	24.13	23.78	34.13	0.81	0.25	0.57
MsG0380016425.01	109.99	113.83	128.19	234.62	251.96	249.74	135.25	112.39	123.81	148.81	156.70	179.77
MsG0780039803.01	109.91	122.50	121.19	123.87	107.91	101.54	116.60	120.74	111.81	119.74	109.72	104.54
MsG0580024062.01	109.84	113.83	107.34	94.35	101.47	109.73	113.45	117.30	119.72	157.17	176.93	205.02
MsG0280007316.01	109.82	140.12	99.75	85.33	86.64	58.09	3.86	3.70	4.84	9.53	9.47	4.61
MsG0480018845.01	109.74	92.02	97.45	108.46	92.81	85.99	100.27	82.28	86.65	41.50	35.17	59.48
MsG0080048465.01	109.65	90.82	92.98	27.18	56.31	64.05	121.82	125.71	152.12	29.40	18.62	48.50
MsG0380015843.01	109.65	112.08	99.28	104.25	62.06	95.11	54.53	64.44	67.61	102.66	107.43	97.12
MsG0880045646.01	109.55	107.89	72.75	41.96	26.03	19.63	46.88	59.09	38.79	24.64	14.61	11.02
BGI_novel_G003368	109.54	96.16	88.76	75.41	92.36	85.18	61.36	64.28	71.92	66.48	61.25	65.41
BGI_novel_G001885	109.48	101.96	94.85	91.93	100.64	100.75	76.36	72.53	75.43	77.37	91.78	35.62
MsG0580025440.01	109.47	112.46	132.67	131.14	140.83	174.95	131.51	126.54	120.84	147.65	172.09	154.53
MsG0480023904.01	109.47	124.65	99.01	125.73	109.40	93.74	121.05	129.22	110.47	166.99	160.20	105.80
MsG0880042457.01	109.47	120.23	105.97	98.33	96.24	90.09	79.37	89.55	78.68	118.65	109.29	88.50
MsG0180005383.01	109.34	108.55	109.68	108.93	111.54	111.90	138.09	128.81	130.37	131.88	160.61	115.11
MsG0280009648.01	109.31	99.25	100.95	149.04	158.12	155.92	132.89	123.75	102.71	72.19	120.68	30.56
MsG0280007787.01	109.06	93.14	93.62	98.06	92.94	92.08	94.56	92.21	101.81	97.36	107.43	70.33
MsG0780041473.01	108.93	98.90	100.08	86.87	90.18	87.78	82.02	87.81	79.25	86.25	83.31	84.15
MsG0280006725.01	108.84	119.67	122.45	106.62	149.59	138.35	173.48	191.40	220.66	79.65	100.98	157.04
MsG0880046206.01	108.82	100.11	97.84	99.76	107.63	91.65	69.04	70.40	59.88	94.62	87.17	83.17
MsG0380017404.01	108.79	101.03	93.16	96.78	94.47	99.53	45.81	46.42	41.82	34.10	29.82	42.05
MsG0180003251.01	108.79	87.99	96.01	80.94	68.24	83.79	111.00	95.64	100.28	106.24	99.64	89.16
MsG0480018512.01	108.72	108.78	93.78	85.82	63.68	59.80	75.51	84.23	107.44	144.81	164.11	193.26
MsG0880044742.01	108.69	94.60	103.10	151.43	171.61	131.34	90.93	94.99	99.21	103.54	116.21	86.89
BGI_novel_G002767	108.67	106.85	116.18	162.78	284.92	235.82	182.29	139.09	122.54	75.93	113.67	26.68
MsG0280010792.01	108.67	121.86	102.71	104.73	87.07	85.96	75.26	74.21	85.49	103.19	98.55	68.39
MsG0680034759.01	108.66	122.07	108.20	120.56	102.60	96.03	127.65	137.27	130.93	157.78	130.74	142.80
MsG0180005248.01	108.66	98.93	114.05	106.58	113.73	93.96	109.98	111.35	120.61	143.63	150.89	230.81
MsG0880046714.01	108.52	174.58	91.27	218.11	148.51	375.72	46.02	28.56	42.92	140.99	165.30	92.35
MsG0480022571.01	108.38	77.39	102.84	107.76	112.58	119.40	141.00	135.25	115.30	204.43	236.90	107.75
MsG0280009417.01	108.34	96.65	123.56	100.95	101.11	93.90	103.15	110.05	108.81	81.00	73.59	67.88
MsG0180002023.01	108.28	95.25	79.94	70.78	67.46	52.99	71.71	83.83	82.32	33.38	34.80	37.90
MsG0480022041.01	108.26	114.46	90.36	79.81	68.31	72.81	76.12	59.15	58.18	77.72	66.59	43.50
MsG0780038113.01	108.23	97.25	132.42	95.42	95.83	69.26	132.23	130.24	150.93	94.44	78.76	119.51
MsG0580029988.01	108.21	92.54	109.78	103.26	105.03	101.02	118.85	105.89	107.25	109.87	103.30	148.64
MsG0580026446.01	108.15	121.31	93.69	86.12	86.25	75.47	86.39	105.02	60.24	128.88	121.24	75.85
MsG0580028328.01	108.07	65.79	69.80	56.00	31.72	31.97	54.77	57.01	64.94	2.90	5.92	12.59
MsG0180005882.01	107.97	127.87	104.22	114.04	94.73	99.24	85.54	102.08	78.52	111.42	111.38	67.77
MsG0380017606.01	107.92	98.20	84.05	91.03	61.49	55.04	73.71	57.20	65.32	50.97	53.62	36.87
MsG0380017935.01	107.91	108.31	123.00	135.89	119.67	147.96	164.52	144.43	140.80	153.88	150.06	123.50
MsG0180000001.01	107.68	103.13	89.64	84.22	69.20	65.34	86.35	90.64	89.12	101.61	95.36	67.54
MsG0680030782.01	107.58	109.41	112.14	101.72	105.58	103.48	101.71	102.32	103.74	104.75	106.89	112.62
MsG0080048968.01	107.49	97.61	81.33	115.65	98.85	88.91	63.41	70.05	72.32	68.78	65.41	59.43
MsG0880044719.01	107.47	137.86	100.49	112.84	84.13	76.33	106.10	117.02	95.89	111.08	116.33	78.29
MsG0180002810.01	107.45	108.19	90.00	105.14	93.45	91.93	83.75	94.42	86.91	88.10	89.22	64.59
MsG0180000383.01	107.42	96.32	117.51	90.72	140.08	122.66	189.69	182.01	186.08	129.07	132.90	108.95
MsG0180004790.01	107.32	105.38	87.86	52.70	65.13	55.43	53.43	69.81	83.01	108.15	128.07	144.69
MsG0780040418.01	107.27	111.82	104.65	124.99	134.27	154.78	96.08	92.66	95.94	67.39	81.73	55.58
MsG0580026311.01	107.13	151.11	99.98	79.57	84.32	86.58	35.45	45.05	35.61	163.47	162.96	130.02
MsG0480021994.01	106.96	103.13	92.71	105.45	84.92	87.13	82.36	86.63	79.74	106.80	77.79	88.28
MsG0880043548.01	106.81	162.37	135.83	36.71	58.88	65.55	65.50	89.35	74.65	513.70	643.28	732.86
MsG0380015371.01	106.79	96.28	104.73	115.50	103.27	97.22	60.32	59.48	54.61	45.01	46.62	30.68
MsG0480023222.01	106.74	82.79	89.95	66.44	60.33	55.53	65.88	75.07	71.08	46.65	41.38	32.05
BGI_novel_G002920	106.64	96.42	94.92	107.16	82.59	80.33	123.65	118.75	138.27	111.82	103.21	132.28
MsG0780039739.01	106.54	89.20	137.92	85.38	84.68	89.81	122.49	134.12	146.52	47.29	58.06	54.27
MsG0780038888.01	106.54	94.77	94.87	91.20	88.17	84.81	94.42	83.04	87.75	89.47	87.32	87.55
MsG0380017330.01	106.47	104.66	92.74	88.99	85.21	78.50	74.55	79.99	72.67	76.78	75.09	65.38
MsG0480023428.01	106.45	77.65	82.22	69.89	61.99	64.10	70.28	61.07	39.77	40.18	33.25	33.99
BGI_novel_G000372	106.34	102.01	95.09	67.50	65.22	72.24	77.97	79.18	72.91	70.48	80.45	55.34
MsG0380014792.01	106.20	88.71	94.25	68.71	63.64	46.40	85.69	87.16	51.44	86.47	59.51	49.06
MsG0180001043.01	106.17	93.33	94.83	94.87	109.97	97.66	83.45	75.42	89.37	90.48	75.58	76.79
MsG0880043026.01	106.08	98.64	79.59	61.83	71.95	73.45	60.42	61.96	58.47	57.59	54.80	40.06
MsG0880047590.01	106.07	107.80	113.70	119.59	188.18	173.07	126.72	130.60	128.57	137.87	146.98	147.37
MsG0180001110.01	106.06	119.45	123.17	139.57	94.09	119.34	118.84	120.54	127.04	106.77	98.66	73.22
MsG0380016605.01	106.02	100.07	88.42	72.18	73.19	76.52	72.77	79.66	76.08	90.52	98.72	47.75
MsG0280007479.01	105.93	112.54	105.28	187.32	257.84	214.87	52.35	61.65	79.02	49.52	59.44	90.68
MsG0480018603.01	105.85	147.15	78.56	65.38	73.55	109.40	68.86	91.19	79.74	71.30	68.51	128.66
BGI_novel_G000051	105.79	110.77	104.95	113.39	110.53	104.71	90.43	89.00	85.03	106.47	114.93	91.84
MsG0780039944.01	105.78	103.04	94.44	88.51	81.57	77.99	85.99	90.13	85.10	94.89	115.09	77.90
MsG0580024784.01	105.65	116.43	121.30	75.77	80.75	109.30	82.25	72.65	97.70	66.81	79.04	80.89
MsG0880042103.01	105.62	126.79	107.42	80.56	78.17	78.54	131.17	166.86	137.29	130.64	185.09	86.90
MsG0780038922.01	105.57	126.44	168.64	77.77	105.17	76.03	214.18	151.76	170.18	125.56	81.82	126.08
MsG0880047511.01	105.43	97.31	86.81	95.26	80.54	73.29	91.55	86.62	79.40	96.56	92.04	65.33
MsG0380014534.01	105.42	109.67	101.29	128.48	105.88	91.70	107.66	109.04	96.33	114.28	100.16	89.68
MsG0280011141.01	105.40	89.31	97.12	83.46	96.08	88.93	108.59	104.73	116.82	99.66	107.81	103.20
MsG0780041173.01	105.32	98.93	101.29	109.97	105.51	90.73	95.74	81.54	67.49	84.38	84.48	57.01
MsG0680031695.01	105.31	183.92	151.71	133.03	103.02	172.35	63.63	48.28	62.32	160.93	145.56	162.46
MsG0380012222.01	105.29	151.69	68.45	112.90	61.36	60.69	56.47	59.77	37.72	65.95	59.31	24.89
MsG0380016671.01	105.22	100.17	90.28	72.82	66.57	65.98	72.94	75.08	58.46	81.18	89.77	38.61
MsG0880046331.01	105.11	117.69	109.54	111.99	100.42	99.86	84.05	85.06	67.10	58.27	68.90	23.97
MsG0380017819.01	105.05	82.18	100.32	109.18	84.42	96.85	63.69	63.15	64.06	37.52	43.71	22.81
MsG0380011846.01	104.92	117.43	96.17	108.79	101.61	91.82	37.55	39.84	22.49	21.07	20.38	13.53
MsG0180004146.01	104.89	86.43	101.59	89.90	88.96	83.34	85.61	96.43	74.46	75.41	62.07	63.77
MsG0180002748.01	104.88	76.08	77.13	82.24	74.33	80.56	69.73	59.43	68.86	71.60	55.93	65.57
MsG0880047469.01	104.71	103.58	91.01	101.39	85.21	73.56	67.05	73.27	62.44	90.21	82.39	49.76
MsG0480022057.01	104.67	119.18	100.16	188.44	287.37	278.37	128.35	98.98	123.92	102.64	79.07	153.72
MsG0180005869.01	104.66	83.37	192.04	142.98	261.06	173.62	19.15	21.43	34.64	25.39	25.03	31.81
MsG0180003637.01	104.63	99.21	99.80	94.40	71.87	83.05	97.59	110.96	96.53	87.69	88.64	83.92
BGI_novel_G001950	104.58	111.78	83.39	95.33	79.71	71.42	94.67	89.69	70.21	109.22	95.00	45.53
MsG0780036697.01	104.52	69.52	76.71	56.81	31.70	35.22	96.73	68.17	41.26	19.57	42.66	3.71
MsG0280009198.01	104.45	70.57	71.77	23.87	32.41	25.62	38.51	46.52	50.56	50.16	46.59	91.12
MsG0280006760.01	104.39	108.65	83.03	91.91	72.92	80.36	57.50	46.76	48.95	75.27	71.03	47.37
MsG0280010995.01	104.25	97.56	77.97	119.39	61.10	71.33	54.97	58.45	55.91	70.90	74.89	50.04
MsG0280011369.01	104.23	163.17	86.59	91.32	54.71	38.93	151.62	182.24	134.26	222.35	183.37	70.01
MsG0680030379.01	104.11	137.35	160.71	53.23	149.71	84.15	90.11	71.00	97.28	70.51	24.99	72.31
MsG0180002136.01	103.82	85.82	124.13	36.28	57.62	39.73	24.62	20.78	33.04	12.02	17.33	8.56
MsG0880042108.01	103.51	81.26	92.76	64.38	80.06	75.29	69.05	63.10	70.29	80.47	57.80	94.21
MsG0680031828.01	103.41	118.28	115.62	133.15	149.59	136.52	140.44	141.10	143.92	136.09	133.69	96.74
MsG0180005648.01	103.41	94.81	127.91	302.94	388.56	239.19	123.58	89.93	100.26	137.03	112.46	101.03
MsG0280006932.01	103.16	85.41	121.09	129.21	183.59	171.76	191.50	167.74	175.39	164.34	146.89	114.97
MsG0180003694.01	103.09	105.24	91.55	89.65	89.17	83.93	96.04	107.29	107.19	74.66	76.58	72.33
BGI_novel_G001385	102.85	107.79	132.33	106.49	119.00	134.10	76.00	75.30	78.55	63.17	63.98	66.88
MsG0180002325.01	102.82	109.43	114.47	99.52	114.30	85.32	70.61	68.52	56.26	60.88	48.10	32.47
MsG0480021150.01	102.75	114.69	90.50	115.80	109.66	110.89	98.17	93.54	113.62	103.56	123.38	121.76
MsG0380015441.01	102.71	91.92	96.63	71.78	71.84	77.87	67.59	68.98	64.25	58.08	63.36	48.01
MsG0880046135.01	102.62	127.93	113.99	127.97	158.41	173.42	151.77	126.50	161.98	215.25	224.47	169.21
MsG0180004377.01	102.59	122.30	120.88	135.14	138.16	200.53	134.04	88.83	129.06	171.87	202.51	99.86
MsG0480018693.01	102.56	169.17	146.03	71.01	174.26	77.97	103.43	92.75	125.46	147.62	45.61	261.64
BGI_novel_G000498	102.47	91.84	86.81	84.82	80.35	72.17	60.25	63.52	61.89	82.95	86.92	65.70
MsG0180003441.01	102.34	95.96	124.11	50.81	64.46	52.03	88.67	97.94	104.84	101.65	88.49	164.68
MsG0580025584.01	102.24	71.94	102.91	151.16	137.37	140.65	131.37	151.79	103.10	114.66	113.38	69.24
MsG0180004738.01	102.24	77.00	136.99	51.87	59.26	73.15	69.18	65.23	71.38	40.66	47.77	36.90
MsG0480021100.01	101.92	75.30	87.83	77.55	46.05	65.72	119.86	106.69	70.78	44.76	40.38	59.06
MsG0180004107.01	101.85	76.14	96.81	77.63	73.62	69.92	94.17	99.82	85.55	87.09	78.36	52.18
MsG0880042034.01	101.84	105.60	104.32	91.20	77.27	110.48	84.71	78.40	81.91	69.64	65.87	69.02
MsG0780041210.01	101.83	103.39	107.79	92.25	96.12	92.22	124.35	117.36	127.55	88.07	102.54	63.49
MsG0780036755.01	101.82	100.95	110.84	110.53	82.27	82.90	118.97	128.40	119.13	74.05	79.17	77.84
BGI_novel_G004111	101.66	85.00	90.84	92.63	91.83	83.25	88.57	87.12	91.17	93.33	84.35	65.82
MsG0880047586.01	101.63	84.00	114.82	112.19	148.76	146.10	83.84	71.92	90.33	80.35	79.62	83.97
MsG0780036754.01	101.47	97.72	99.41	102.36	74.82	92.24	97.25	110.64	121.16	54.86	59.41	58.04
MsG0180001973.01	101.40	95.68	101.24	114.11	99.43	98.42	149.43	146.63	138.33	160.09	141.59	160.86
MsG0380015181.01	101.37	54.48	75.11	80.58	46.64	50.30	89.28	79.23	82.26	89.74	95.28	71.81
MsG0380015556.01	101.35	81.63	97.69	100.44	98.15	92.04	50.45	58.88	59.46	41.84	53.93	49.99
BGI_novel_G003951	101.31	91.05	98.25	94.28	114.56	96.21	78.27	87.79	110.12	100.30	112.34	118.60
MsG0680030322.01	101.31	57.26	108.85	63.05	51.71	68.90	52.63	54.02	59.03	11.92	14.07	12.53
MsG0280007439.01	101.30	82.67	87.29	50.80	58.05	70.56	65.70	53.69	62.92	64.98	56.18	54.72
BGI_novel_G002357	101.24	95.05	82.72	85.71	71.44	75.57	71.70	78.81	66.60	57.53	54.29	48.09
MsG0180004763.01	101.22	113.92	125.19	174.89	165.06	175.91	160.71	146.65	160.24	123.78	116.27	127.44
MsG0780040866.01	100.98	106.32	95.21	108.77	103.14	99.54	107.11	100.00	94.58	122.61	135.40	82.77
MsG0680031262.01	100.90	94.50	94.89	87.94	81.17	96.93	87.30	95.33	79.75	70.73	81.84	65.31
MsG0180004610.01	100.90	59.82	115.33	66.50	71.60	39.18	109.29	76.91	83.88	41.26	24.24	26.46
MsG0280008879.01	100.83	114.26	125.13	76.68	100.89	102.96	80.27	90.32	112.47	80.54	76.67	133.04
MsG0580025903.01	100.75	104.80	84.14	84.44	69.54	80.85	70.62	83.25	83.97	75.40	80.21	104.88
MsG0680032594.01	100.73	62.05	70.98	0	0	0	0	0	0	0	0	0
MsG0180000399.01	100.65	97.37	110.67	66.79	118.21	79.85	186.01	186.52	211.16	76.48	68.58	47.94
MsG0280006422.01	100.60	85.17	84.34	96.47	84.38	82.15	66.25	76.59	80.38	63.31	61.43	53.12
BGI_novel_G004380	100.56	86.64	72.69	69.25	32.39	66.87	54.15	52.48	66.21	63.66	48.16	55.29
MsG0580024552.01	100.46	95.73	83.86	60.99	39.44	34.13	24.82	26.99	25.92	66.58	53.90	53.32
MsG0480019562.01	100.41	94.13	95.70	100.01	94.76	85.80	111.79	105.26	115.28	85.45	94.48	68.06
MsG0580026209.01	100.24	133.06	94.85	70.16	61.26	72.86	57.76	54.17	49.47	50.25	49.15	49.45
MsG0880043067.01	100.24	93.93	96.89	83.16	76.01	77.23	144.18	133.34	144.60	120.29	113.31	93.93
MsG0480022597.01	100.09	101.40	103.75	155.45	148.57	170.01	131.79	132.57	128.39	126.85	133.02	121.89
MsG0880045955.01	100.01	89.83	114.94	67.64	38.88	39.51	105.56	99.15	101.34	75.69	71.12	21.51
MsG0580024682.01	99.94	106.68	105.64	107.27	99.59	93.08	95.83	93.82	88.57	106.32	109.25	109.31
MsG0380017721.01	99.89	95.15	83.33	89.28	80.40	83.25	118.78	124.61	128.09	121.29	127.65	94.61
MsG0380015115.01	99.82	69.71	129.25	34.31	33.34	27.52	84.73	74.18	85.97	144.29	95.67	213.94
MsG0780036022.01	99.73	89.38	89.69	88.44	78.19	88.75	73.31	77.47	80.75	92.07	92.39	84.98
MsG0480020539.01	99.62	78.96	104.90	69.48	101.97	86.95	76.90	88.32	79.93	30.37	29.92	32.70
MsG0480022040.01	99.50	92.40	85.73	96.14	88.47	69.00	86.53	83.64	78.76	100.62	95.72	69.54
BGI_novel_G000623	99.46	106.32	92.30	104.54	93.90	85.65	92.28	97.85	84.78	108.49	108.64	78.48
BGI_novel_G002039	99.30	130.04	115.66	133.89	130.07	133.64	177.87	154.11	137.17	181.93	223.29	67.99
MsG0780039497.01	99.29	108.09	84.61	73.64	72.02	67.19	74.67	79.26	72.60	69.11	62.33	51.80
MsG0480021746.01	99.17	93.81	102.48	96.53	94.57	99.90	105.95	108.50	109.18	120.17	115.63	119.51
MsG0180003811.01	99.02	113.59	111.96	135.13	124.91	126.40	130.78	116.02	137.28	157.36	174.79	147.61
MsG0380014577.01	98.91	101.07	80.15	76.00	72.79	62.54	69.57	77.59	73.33	45.00	41.23	36.17
BGI_novel_G004397	98.90	65.20	139.90	48.08	54.92	46.39	111.21	78.42	107.79	116.26	93.64	160.33
MsG0780036946.01	98.89	75.30	76.50	95.05	125.35	98.64	86.82	66.54	83.91	120.76	96.16	176.84
MsG0280006956.01	98.76	87.11	82.08	86.73	50.29	66.46	24.55	28.43	17.64	100.71	96.80	84.92
MsG0780036546.01	98.70	97.78	81.15	99.00	80.92	79.86	70.00	69.52	76.96	99.92	91.78	72.91
MsG0580029604.01	98.67	79.40	98.06	86.44	72.42	75.13	67.77	57.38	60.19	60.77	57.27	45.25
MsG0580029144.01	98.58	80.69	100.40	81.06	76.11	76.78	57.70	54.45	62.83	29.34	34.55	29.77
MsG0480022656.01	98.52	85.26	89.87	98.17	82.71	95.48	82.53	78.20	85.63	89.74	85.62	78.21
BGI_novel_G002330	98.41	99.30	97.45	95.95	102.18	96.77	86.24	89.40	93.49	98.44	98.66	105.83
MsG0180003255.01	98.28	102.05	100.59	146.22	123.63	140.01	99.39	88.83	96.00	107.22	104.22	119.33
MsG0780038473.01	98.27	98.29	88.57	82.33	71.65	64.94	79.80	77.20	65.52	83.46	74.27	72.15
MsG0080049027.01	98.21	87.98	74.42	80.94	82.15	72.61	90.36	92.71	90.13	64.20	56.60	48.25
MsG0180005395.01	98.15	94.52	108.42	108.62	129.52	134.57	112.77	99.09	105.88	90.39	97.54	92.68
MsG0280009398.01	98.14	60.82	95.83	76.03	71.13	89.28	94.76	78.29	82.84	51.39	57.27	48.43
MsG0880043483.01	98.03	143.84	79.51	73.98	44.60	37.70	68.51	89.03	45.23	96.25	87.87	87.06
MsG0380015175.01	97.99	91.47	96.23	102.41	136.87	124.44	32.39	31.89	26.44	125.48	122.83	280.84
MsG0780035967.01	97.97	95.90	91.64	95.45	97.53	87.19	112.82	109.62	102.87	122.00	124.78	103.54
MsG0380015199.01	97.77	96.45	86.05	100.29	102.06	87.14	92.13	87.26	99.52	89.63	89.80	74.54
MsG0880046359.01	97.71	80.80	102.53	92.16	86.01	116.55	79.76	71.66	70.79	63.42	70.88	92.61
MsG0180003688.01	97.70	70.51	82.86	7.04	15.83	17.49	23.28	20.50	24.02	5.14	13.85	0
MsG0180006230.01	97.69	102.76	99.78	95.88	89.17	96.75	105.61	92.38	88.15	121.91	111.28	90.10
BGI_novel_G000134	97.67	116.71	135.32	148.44	152.65	136.20	28.52	23.77	27.94	50.33	37.31	45.03
BGI_novel_G000105	97.66	100.54	99.42	69.24	70.91	67.77	75.81	72.71	76.80	118.88	122.65	171.16
MsG0580029868.01	97.64	92.77	82.40	83.14	75.74	75.76	92.18	80.44	76.89	105.55	114.48	60.46
MsG0880045815.01	97.58	96.10	124.57	158.44	213.79	179.06	126.26	124.61	145.28	81.42	91.30	91.06
MsG0580029043.01	97.55	114.59	80.38	119.17	128.53	95.24	76.06	84.71	86.78	99.47	100.50	92.14
MsG0280006406.01	97.54	78.81	75.07	65.02	54.00	47.32	62.15	66.29	64.14	30.64	27.70	35.51
MsG0480022822.01	97.41	86.18	97.46	133.09	88.08	116.13	153.83	126.89	123.98	133.01	158.50	101.81
MsG0680030293.01	97.34	89.15	81.19	85.51	76.22	71.46	82.88	82.78	89.54	77.49	79.16	64.09
MsG0480022090.01	97.33	90.32	90.55	110.46	97.03	86.18	82.36	92.17	97.96	90.63	69.59	111.54
MsG0880043489.01	97.33	93.16	102.31	76.13	91.70	124.63	44.01	32.50	47.57	38.66	43.02	62.63
MsG0680035567.01	97.30	83.07	90.36	82.92	90.65	68.71	35.87	32.26	30.89	64.48	50.59	38.46
MsG0880047288.01	97.25	76.06	68.93	48.54	60.70	74.82	36.48	27.71	17.20	70.46	61.27	121.03
MsG0280009514.01	97.22	94.08	86.92	90.29	88.62	80.08	117.85	121.80	120.98	102.42	110.92	70.92
MsG0380014767.01	97.20	60.00	62.94	67.44	92.11	86.55	59.49	41.99	44.88	61.98	65.25	62.01
MsG0480018396.01	97.20	109.59	93.48	90.26	105.59	89.71	87.33	81.24	84.06	80.30	77.75	75.86
MsG0880044954.01	97.18	110.85	96.35	106.65	100.65	89.11	91.62	92.97	78.77	131.98	120.92	98.83
MsG0480022764.01	97.18	91.78	89.41	76.43	97.34	80.91	60.48	65.70	67.16	89.60	98.50	60.88
MsG0580024949.01	97.13	100.35	100.03	75.63	63.82	69.32	83.06	96.53	90.24	67.20	59.45	70.19
MsG0780039842.01	97.06	87.49	74.31	76.57	75.41	65.28	79.02	84.04	90.42	80.25	82.38	56.09
MsG0480023987.01	96.96	99.87	106.13	72.81	91.27	80.14	115.39	118.14	132.77	87.00	69.08	81.57
MsG0180005435.01	96.88	87.25	82.50	78.89	57.76	62.25	68.65	68.00	60.45	75.62	67.72	53.75
MsG0080048316.01	96.81	87.88	95.09	99.41	88.56	87.98	86.27	73.21	77.81	99.47	85.13	82.99
MsG0280006420.01	96.76	112.25	88.00	153.28	130.80	141.30	94.10	98.93	107.20	130.57	130.94	114.10
BGI_novel_G000461	96.75	95.01	103.67	48.12	86.25	70.04	37.37	35.82	41.27	53.19	51.95	81.46
MsG0280008436.01	96.48	289.98	144.94	694.25	1186.04	1031.66	109.62	128.62	159.51	751.95	859.07	1352.70
MsG0180004142.01	96.47	119.63	90.87	110.25	90.73	79.80	91.58	115.23	108.22	66.14	64.27	72.19
MsG0380016971.01	96.36	85.91	80.36	80.46	85.16	78.79	88.89	94.11	82.47	62.17	58.21	59.27
MsG0580024995.01	96.32	88.91	75.82	80.65	74.46	67.35	74.44	76.36	60.66	80.42	84.57	64.66
MsG0180001940.01	96.31	51.68	95.52	55.45	44.72	52.12	48.59	46.24	48.13	99.39	117.01	45.79
MsG0180001687.01	96.28	62.74	86.04	98.52	87.18	89.98	146.97	131.64	113.82	80.79	84.32	71.93
MsG0280007082.01	96.25	164.97	78.23	187.60	195.06	267.22	27.54	21.56	37.49	59.23	63.75	43.90
BGI_novel_G002111	96.25	82.88	77.37	92.46	84.95	81.97	91.54	87.51	79.32	101.73	107.31	72.17
MsG0380013832.01	96.24	101.99	103.66	114.26	112.38	110.30	156.77	148.61	135.67	156.21	178.50	113.62
MsG0280009166.01	96.19	89.60	73.21	89.00	84.03	79.44	81.47	77.02	85.26	65.44	60.16	48.64
MsG0580025902.01	96.12	103.89	119.11	126.45	101.14	109.25	101.14	112.33	97.30	85.35	88.66	88.90
MsG0680030288.01	96.01	77.99	64.22	76.64	75.06	61.97	56.02	55.62	56.63	59.58	52.87	52.89
MsG0880042017.01	96.01	106.30	86.64	89.17	76.50	68.04	103.87	105.41	104.01	87.62	83.76	104.52
MsG0380015471.01	95.96	152.75	125.47	389.35	393.04	440.52	112.17	86.34	93.02	136.39	166.28	127.11
MsG0480023364.01	95.92	311.82	114.75	176.38	136.84	238.04	20.92	20.31	20.48	25.52	24.51	13.32
MsG0580025488.01	95.91	74.37	88.50	59.94	39.57	57.38	74.84	78.76	68.90	49.24	40.34	41.50
MsG0280010577.01	95.89	95.87	109.44	126.40	143.93	133.17	120.49	116.29	127.25	95.34	97.52	100.41
MsG0180003899.01	95.87	82.37	78.14	69.66	68.67	59.26	69.08	61.83	68.79	78.74	61.06	63.99
MsG0880042635.01	95.81	209.36	96.76	80.90	76.51	78.27	51.98	70.30	45.11	147.29	157.06	446.79
MsG0780040389.01	95.68	105.81	106.04	267.93	291.53	228.00	57.67	46.66	73.76	141.29	169.84	148.06
MsG0880046819.01	95.66	172.70	77.32	63.72	19.77	33.92	35.52	31.59	14.76	29.59	21.58	22.86
MsG0880044803.01	95.55	107.57	97.79	98.63	103.44	107.93	102.63	103.94	91.04	104.38	103.89	65.72
MsG0780040312.01	95.52	95.65	85.24	92.33	84.35	88.98	90.82	98.00	88.21	79.55	80.56	68.26
MsG0880043083.01	95.45	102.39	103.86	104.38	116.22	102.68	106.11	98.43	103.77	121.34	125.65	118.04
BGI_novel_G001112	95.26	96.28	105.04	88.96	89.87	91.46	71.95	71.19	70.10	104.08	95.78	114.82
MsG0880046888.01	95.22	81.40	174.49	141.13	221.56	175.67	25.23	20.59	29.08	53.22	61.70	88.05
MsG0580027890.01	95.18	70.76	77.64	10.52	56.06	24.77	41.27	22.85	52.74	71.08	47.34	73.78
MsG0480023175.01	95.11	77.92	93.34	88.12	102.81	102.10	80.74	71.37	76.61	109.12	100.25	121.92
MsG0180003324.01	95.01	81.96	81.63	79.45	78.86	72.53	84.71	76.25	73.58	82.86	77.87	68.84
MsG0580027436.01	94.93	126.07	80.05	100.58	74.12	65.41	64.84	76.88	46.36	110.88	113.84	62.32
MsG0480022954.01	94.92	82.69	79.87	101.95	87.14	102.12	65.57	77.02	88.69	72.58	75.85	58.06
MsG0480020843.01	94.87	96.03	118.30	141.81	128.21	149.90	130.76	150.30	139.85	138.47	144.44	115.51
MsG0480023322.01	94.85	108.02	104.58	133.76	130.65	103.09	196.66	195.64	144.19	148.56	140.20	117.91
MsG0380016668.01	94.74	110.84	94.67	82.20	65.21	66.35	94.21	93.44	83.73	82.19	75.93	64.06
MsG0380017611.01	94.71	85.91	88.03	81.66	72.97	85.46	72.46	69.72	78.40	86.82	83.36	85.72
MsG0280008451.01	94.64	83.14	88.53	82.02	76.31	74.41	75.70	73.36	93.44	57.93	59.50	62.37
MsG0480019591.01	94.64	93.84	90.21	76.01	56.49	58.36	71.09	78.05	74.61	64.76	71.09	56.08
MsG0280009356.01	94.62	83.84	83.71	83.66	60.38	82.22	81.47	80.62	85.30	89.79	79.40	70.30
MsG0480021731.01	94.55	101.92	94.66	55.32	58.10	61.25	59.24	59.23	63.51	95.38	78.15	85.54
MsG0880042232.01	94.52	93.51	79.56	78.03	76.54	92.03	98.27	94.17	83.55	35.49	43.04	13.47
MsG0780036061.01	94.49	74.62	82.36	75.11	69.90	73.36	62.28	60.15	55.25	57.20	52.62	44.49
MsG0480022249.01	94.45	91.06	86.25	149.60	131.75	202.94	49.80	44.04	51.86	61.98	82.08	54.83
MsG0280006561.01	94.35	78.43	92.45	45.06	47.51	31.95	23.17	20.24	27.30	33.21	27.11	40.05
MsG0480021224.01	94.31	62.80	66.11	47.06	40.30	36.41	46.87	40.90	36.16	50.27	43.05	22.55
MsG0880045351.01	94.30	101.10	78.32	42.65	52.32	53.90	459.10	649.09	562.62	270.08	399.30	525.48
MsG0880044145.01	94.28	86.45	98.68	98.14	116.44	112.00	112.65	102.33	93.03	111.16	84.02	128.56
MsG0880046342.01	94.26	84.75	100.49	92.50	91.77	83.76	116.12	114.21	113.58	102.07	94.13	97.71
MsG0780041796.01	94.17	87.57	91.80	92.86	92.44	89.96	89.37	87.87	89.58	109.68	105.95	87.36
BGI_novel_G002448	94.13	92.00	79.79	95.51	83.10	71.33	68.03	59.31	84.41	88.06	74.90	58.97
MsG0880045148.01	94.12	91.95	88.13	100.00	91.44	91.02	83.46	71.31	74.74	89.77	74.63	85.85
MsG0280007789.01	94.08	71.26	108.80	90.45	98.71	90.30	126.45	122.21	151.68	142.66	152.99	140.77
MsG0380015442.01	94.06	114.69	100.92	114.63	98.68	148.06	97.29	96.78	101.38	90.28	78.44	90.69
MsG0580025421.01	93.94	80.94	68.94	68.58	46.59	40.44	53.32	55.89	58.64	29.90	29.26	25.26
MsG0280010901.01	93.87	96.71	103.44	96.92	98.20	99.55	127.41	126.28	141.96	139.98	132.17	152.84
MsG0480019294.01	93.84	89.27	124.10	42.47	109.13	62.37	195.90	212.80	246.37	64.83	49.53	87.27
MsG0280006562.01	93.79	78.41	80.14	91.16	105.88	90.16	78.87	92.19	92.09	108.73	123.13	67.59
MsG0680035905.01	93.77	51.34	63.91	40.05	37.67	30.17	74.08	75.06	74.18	52.28	53.22	23.24
MsG0780041642.01	93.77	94.93	99.67	117.32	113.64	87.16	150.80	132.37	181.39	102.16	102.60	120.85
MsG0280007864.01	93.76	88.12	87.38	93.47	98.98	103.52	69.80	70.68	71.77	114.06	108.20	98.73
MsG0580026143.01	93.74	101.62	108.08	244.15	315.23	225.40	89.01	76.88	85.00	149.71	177.44	173.38
MsG0180003258.01	93.69	99.23	77.19	70.28	65.08	58.70	75.95	71.21	76.25	86.94	87.78	67.24
MsG0880044409.01	93.69	89.86	99.35	106.18	90.90	120.19	76.62	61.44	64.75	80.55	85.70	60.17
MsG0480020926.01	93.59	94.37	91.28	49.46	51.10	53.55	53.64	52.75	35.13	24.89	26.96	13.28
MsG0280006998.01	93.48	135.98	112.00	151.59	114.64	162.60	55.84	65.52	59.73	92.05	128.75	152.77
MsG0380014607.01	93.38	84.77	66.83	62.69	52.32	51.95	82.46	74.98	90.85	77.25	74.54	60.23
MsG0380014632.01	93.34	80.24	89.38	68.14	78.36	79.68	121.72	120.71	143.55	90.02	80.04	87.78
MsG0180005495.01	93.33	89.49	94.10	89.22	93.22	93.61	71.03	73.73	70.74	73.75	82.10	69.80
MsG0680031821.01	93.29	80.60	72.83	48.87	46.14	53.28	61.12	70.40	68.20	48.22	48.83	51.27
MsG0480018906.01	93.21	126.19	91.78	204.35	150.79	126.92	200.08	231.13	180.02	311.14	267.94	220.93
BGI_novel_G002716	93.11	96.91	74.86	64.05	32.19	37.21	88.26	71.96	144.76	25.63	30.65	0
MsG0180005550.01	93.09	94.16	80.99	98.36	82.40	71.18	130.30	124.83	120.28	133.51	116.72	89.87
MsG0580025071.01	93.04	123.65	101.44	112.26	91.72	87.52	102.66	124.65	109.82	100.48	94.46	109.44
MsG0180004704.01	92.97	84.70	98.42	85.18	73.76	75.60	66.86	74.44	56.01	51.66	44.03	34.75
MsG0580028060.01	92.94	92.43	85.28	63.61	61.32	53.23	78.40	87.58	85.77	82.21	73.17	61.58
MsG0780039655.01	92.89	85.10	84.63	78.58	70.65	69.84	73.25	81.37	81.18	71.73	72.05	54.17
MsG0880045686.01	92.86	67.12	90.91	92.79	72.53	89.58	202.32	216.13	465.27	230.34	238.55	132.50
MsG0580025187.01	92.82	95.72	94.03	90.05	94.71	103.93	112.17	109.67	106.59	103.52	108.43	113.53
MsG0680034906.01	92.81	69.83	67.11	61.72	49.74	55.27	73.70	86.20	80.05	60.94	59.91	47.30
MsG0280007919.01	92.77	73.92	75.64	76.30	63.93	81.08	116.02	105.48	88.43	40.67	43.58	20.76
BGI_novel_G003065	92.77	219.34	160.06	235.60	219.83	219.47	131.28	144.36	166.56	114.74	63.74	160.43
MsG0280011037.01	92.76	89.52	77.18	56.89	49.54	44.24	59.16	62.05	61.82	78.25	64.66	51.86
MsG0380017356.01	92.70	95.50	105.99	97.96	75.77	115.08	110.58	124.54	146.42	131.97	127.44	104.65
MsG0880045707.01	92.65	83.40	83.52	79.50	75.23	79.89	63.93	59.94	58.17	66.69	67.26	55.37
MsG0280007715.01	92.63	83.03	87.59	88.27	116.08	98.36	90.17	96.04	99.61	97.33	99.97	81.84
MsG0780038866.01	92.60	74.43	77.80	80.78	79.51	65.93	127.30	118.53	89.90	121.53	132.34	79.20
BGI_novel_G004768	92.60	94.22	86.59	93.03	88.80	104.97	81.57	83.72	91.72	98.52	99.31	88.84
MsG0380016296.01	92.55	108.99	80.25	88.49	75.93	91.33	129.06	108.95	89.63	167.40	181.68	104.82
MsG0780039388.01	92.47	96.23	98.10	71.16	89.81	110.88	61.17	46.37	73.94	81.52	114.62	72.79
MsG0280010861.01	92.43	96.40	95.64	123.06	134.57	172.12	76.04	60.05	81.29	119.13	142.46	130.70
MsG0180004643.01	92.35	91.64	91.06	109.80	107.62	119.14	92.74	83.52	95.54	107.09	102.83	89.61
MsG0780038810.01	92.30	80.14	122.70	100.90	89.78	89.09	84.96	89.54	68.78	62.14	65.83	76.85
BGI_novel_G001048	92.25	76.49	77.25	87.29	60.97	67.71	62.48	61.77	68.22	78.10	68.85	60.57
MsG0280009795.01	92.19	94.23	89.26	79.56	82.93	75.86	84.15	74.76	94.30	95.41	92.64	78.46
MsG0880046084.01	92.14	138.55	70.72	337.91	401.90	506.43	6.48	4.40	7.70	86.04	136.77	37.71
MsG0380016620.01	92.12	84.38	88.08	107.05	100.55	82.75	121.93	114.77	148.26	108.72	111.68	110.85
MsG0380015245.01	92.04	90.53	84.07	117.67	104.68	138.96	62.29	60.55	71.07	110.30	114.69	82.33
MsG0580028183.01	91.99	91.76	91.62	98.44	108.56	94.10	91.49	81.64	108.77	70.12	89.20	50.77
MsG0380017734.01	91.94	73.96	71.94	63.05	68.00	69.56	62.39	58.16	61.29	62.19	52.04	79.79
MsG0280009845.01	91.81	89.27	101.08	84.50	57.35	78.81	75.73	87.32	80.64	62.70	62.58	61.53
MsG0780036487.01	91.72	61.62	81.24	61.02	62.89	62.17	103.17	96.70	84.49	48.22	50.73	32.76
MsG0880045610.01	91.60	80.43	86.16	79.60	81.22	82.34	92.50	88.34	96.54	78.31	91.01	62.62
MsG0480021913.01	91.53	88.43	73.36	80.16	51.64	72.61	54.41	55.37	47.20	67.81	55.03	45.46
MsG0280006925.01	91.49	72.86	79.33	68.08	68.21	67.95	71.42	83.86	80.26	61.67	58.98	54.41
MsG0280007085.01	91.48	74.91	67.08	52.97	38.47	44.40	91.99	94.84	90.26	55.43	42.79	27.96
MsG0880046373.01	91.44	101.24	86.65	107.85	94.11	105.84	94.46	98.76	78.49	127.03	129.33	117.26
MsG0280006306.01	91.43	81.96	97.84	87.00	90.35	89.90	98.10	95.42	105.75	82.83	84.16	82.26
MsG0880043788.01	91.25	70.86	84.16	69.97	70.81	121.34	102.82	96.70	95.26	54.18	70.54	59.69
MsG0180006100.01	91.22	99.76	66.05	91.22	81.84	75.60	91.57	82.13	82.84	115.29	102.92	72.48
BGI_novel_G003957	91.11	54.21	59.06	33.98	33.68	50.69	17.47	39.25	28.00	53.55	39.84	17.09
MsG0880046869.01	91.05	73.91	71.94	43.73	49.33	67.58	42.16	36.68	48.57	20.55	27.30	23.70
MsG0280006717.01	90.84	99.92	79.34	97.47	82.11	77.44	65.71	72.28	69.23	79.47	75.04	50.70
BGI_novel_G002309	90.76	95.85	62.79	15.84	50.14	43.70	37.68	39.04	19.22	30.75	45.27	54.82
MsG0180003239.01	90.72	99.71	96.65	82.82	86.56	85.78	102.95	108.76	95.20	100.33	97.83	96.07
MsG0580029189.01	90.61	70.19	91.89	57.53	70.10	74.24	99.25	76.40	82.95	72.90	78.62	64.88
MsG0280009109.01	90.36	80.00	80.08	68.63	83.54	79.84	89.25	79.75	90.09	78.17	85.09	78.12
MsG0480022599.01	90.32	90.12	68.69	64.75	56.98	50.15	51.71	60.20	53.08	34.19	30.02	23.85
MsG0480023779.01	90.31	93.19	86.13	96.07	100.69	77.80	77.70	77.89	78.07	61.84	72.57	41.91
MsG0780041250.01	90.31	80.57	81.88	72.23	68.90	72.54	69.72	65.94	61.06	69.27	59.53	48.68
MsG0780038422.01	90.31	96.46	87.64	67.84	75.68	64.46	70.58	71.77	69.23	76.26	73.18	66.16
MsG0780036396.01	90.20	80.00	85.45	96.13	82.84	98.69	86.01	85.99	87.32	92.45	94.17	92.13
MsG0480022685.01	90.04	77.33	102.32	52.32	59.05	52.14	66.64	63.86	59.09	28.99	25.94	28.94
MsG0180005067.01	89.99	108.94	88.68	168.56	240.55	248.02	73.28	61.84	75.96	72.52	84.38	74.32
MsG0280011113.01	89.95	88.75	115.28	45.98	49.74	44.59	66.68	62.55	80.73	1.81	1.94	3.69
MsG0380016133.01	89.93	96.91	71.75	96.00	40.37	83.12	107.93	136.37	181.86	124.45	121.91	182.60
MsG0280007790.01	89.91	90.61	74.90	78.02	59.54	59.54	76.76	74.72	81.38	89.90	77.73	66.57
BGI_novel_G002013	89.89	129.25	176.38	189.04	92.10	228.41	84.68	103.20	68.71	77.82	69.33	87.18
MsG0580028472.01	89.87	113.95	97.88	91.41	85.78	84.34	95.09	106.64	91.21	109.42	104.65	81.57
MsG0380017178.01	89.85	90.19	86.74	66.07	63.24	69.82	70.88	67.80	59.36	72.00	74.94	85.27
MsG0480022781.01	89.82	85.12	93.03	77.45	81.24	82.66	92.40	101.31	99.92	96.27	98.19	117.16
MsG0180001566.01	89.74	83.51	102.03	71.63	65.81	76.93	62.06	66.10	72.30	44.25	51.34	35.06
MsG0480020507.01	89.65	84.85	90.62	103.73	84.74	86.16	89.91	89.22	84.85	120.59	111.45	108.39
MsG0780039433.01	89.65	33.17	95.43	80.63	57.10	31.34	158.15	131.61	193.50	76.20	29.19	75.32
MsG0580029277.01	89.60	106.32	104.52	76.29	71.02	91.86	72.01	64.72	66.24	66.85	70.52	79.97
MsG0180000041.01	89.57	91.16	103.02	87.50	111.79	160.03	84.86	87.79	93.91	96.98	96.77	105.01
MsG0380017595.01	89.55	87.87	81.57	71.85	63.06	63.48	61.51	75.65	60.95	62.56	58.20	55.05
MsG0180004679.01	89.46	142.53	143.23	260.12	200.92	284.16	156.62	76.24	65.80	246.89	334.12	322.75
MsG0380016198.01	89.45	79.03	86.30	117.91	98.99	108.34	207.57	190.50	194.78	82.56	85.38	89.44
MsG0580024044.01	89.44	100.85	91.43	100.02	105.33	132.59	95.48	89.47	88.06	115.73	101.65	129.81
MsG0480023920.01	89.43	80.85	112.51	163.01	330.34	214.59	120.02	109.00	97.95	114.10	112.37	112.32
MsG0480018332.01	89.37	89.99	85.51	84.51	85.58	81.58	87.35	87.78	81.62	99.45	99.09	85.30
MsG0880042435.01	89.32	93.22	85.18	101.69	84.13	91.30	66.39	78.48	72.27	81.79	81.81	61.57
MsG0480022418.01	89.30	101.64	90.06	92.47	99.31	92.18	78.11	84.94	81.49	96.68	87.90	79.84
MsG0580026095.01	89.28	99.16	105.25	79.41	81.71	80.21	103.48	99.34	105.85	121.56	120.08	136.96
MsG0880043550.01	89.21	88.06	102.22	152.43	136.79	98.19	282.44	273.20	307.84	138.77	164.02	144.09
MsG0580028107.01	89.13	68.42	59.01	62.97	46.58	40.26	35.03	38.78	28.33	57.33	38.95	24.57
MsG0180003322.01	89.09	63.17	95.17	71.86	60.85	88.36	130.87	106.93	130.13	125.38	163.67	57.58
MsG0480023536.01	89.03	82.69	71.77	81.68	114.68	98.58	86.65	83.54	79.42	147.37	158.90	204.32
MsG0880046485.01	89.00	78.43	80.51	74.92	75.23	77.32	77.86	74.72	73.46	73.83	75.29	60.05
MsG0780040119.01	88.95	120.93	70.50	87.64	82.43	66.17	99.76	109.02	92.70	127.15	127.88	78.00
BGI_novel_G004765	88.78	108.38	86.62	99.09	130.52	138.74	233.15	165.35	221.63	219.62	218.01	164.06
MsG0480023766.01	88.77	78.14	93.26	71.52	71.10	69.73	104.75	98.69	94.43	83.12	87.21	60.32
MsG0180005767.01	88.73	97.10	86.31	85.04	79.16	81.51	96.04	87.73	91.32	88.26	91.37	75.30
MsG0280010020.01	88.72	128.00	77.39	136.32	110.98	112.66	39.93	49.27	44.17	92.20	110.77	40.31
MsG0880043459.01	88.72	68.46	84.99	65.62	54.37	64.55	75.30	75.06	69.35	87.58	93.49	56.67
MsG0880046176.01	88.64	119.59	119.92	179.35	380.30	310.84	73.07	48.01	75.37	107.16	94.50	154.81
MsG0280007987.01	88.64	100.11	83.44	50.22	55.66	56.02	47.20	58.64	61.73	83.69	90.68	108.26
MsG0380015815.01	88.56	74.83	83.00	66.30	67.54	81.29	83.17	89.52	96.95	64.79	87.69	51.30
BGI_novel_G004724	88.54	107.07	87.04	77.91	93.81	73.00	81.35	74.10	87.81	84.02	90.45	74.97
MsG0180000354.01	88.53	94.03	85.04	88.73	87.52	72.06	63.33	70.46	63.30	83.46	76.96	58.66
MsG0680032652.01	88.51	73.41	86.88	101.23	66.08	80.07	23.50	25.51	39.92	33.66	38.29	33.83
MsG0380017101.01	88.47	81.23	106.30	96.81	125.76	109.09	90.08	80.86	90.40	81.18	76.80	90.14
MsG0480020506.01	88.38	91.25	77.69	75.03	72.49	61.58	70.32	77.54	63.38	73.80	68.09	49.21
MsG0280006293.01	88.26	79.81	83.78	46.57	39.33	46.97	56.01	64.50	59.66	42.93	40.00	35.84
BGI_novel_G001453	88.23	63.49	89.46	75.87	82.06	62.82	90.08	77.50	98.54	99.31	95.06	115.43
MsG0580028712.01	88.09	66.69	74.63	68.71	92.93	83.64	83.61	101.39	114.51	74.22	77.34	71.44
MsG0380016409.01	87.99	48.85	88.04	21.63	81.51	34.26	13.36	11.08	28.86	55.76	22.20	117.31
MsG0480023682.01	87.98	84.02	91.41	98.18	70.12	66.20	113.20	140.41	96.97	109.33	98.18	70.61
MsG0280009992.01	87.97	81.60	92.18	86.80	71.45	93.76	98.88	86.86	90.48	126.67	142.42	206.87
MsG0880042849.01	87.95	85.82	89.32	99.59	80.17	88.86	99.46	109.94	94.09	73.69	79.23	58.15
MsG0480018461.01	87.90	93.98	81.74	75.05	71.52	71.34	70.94	70.74	68.14	75.27	74.58	57.47
MsG0880045856.01	87.89	111.57	75.35	43.51	44.46	73.11	23.27	29.80	28.97	115.78	99.58	97.05
MsG0480018571.01	87.73	70.47	77.80	72.26	88.74	82.02	92.03	84.15	83.80	41.72	34.54	42.98
MsG0880045233.01	87.67	72.33	68.83	45.22	51.82	45.42	56.52	66.05	58.41	57.16	50.88	119.09
MsG0780040064.01	87.66	97.12	90.84	81.90	89.88	80.45	103.49	106.28	100.49	87.71	86.95	71.43
MsG0480018415.01	87.66	104.74	84.49	101.24	115.19	106.52	86.13	87.74	90.67	104.75	101.62	122.70
MsG0480020810.01	87.61	59.58	69.27	91.73	65.25	54.01	176.23	173.37	164.85	194.84	204.91	67.73
MsG0680031690.01	87.61	82.60	84.96	94.68	87.31	85.43	108.48	90.16	93.71	123.58	113.92	106.09
MsG0880045141.01	87.57	87.55	89.38	79.87	85.15	86.72	80.63	81.19	81.16	80.01	83.32	87.36
MsG0580024084.01	87.57	81.58	77.11	73.09	72.38	66.42	79.76	70.92	70.79	86.38	88.63	68.31
MsG0180002993.01	87.53	40.44	107.25	31.13	59.58	46.35	72.55	95.56	61.54	86.79	86.67	74.21
MsG0580027876.01	87.52	62.85	135.42	69.86	85.10	60.88	36.32	48.79	37.04	27.44	26.93	19.45
MsG0380012367.01	87.41	73.98	60.66	44.39	45.58	41.42	52.65	42.88	41.58	58.23	51.50	44.43
MsG0580024819.01	87.36	130.86	85.12	93.36	153.62	130.00	62.06	78.50	80.53	155.71	154.95	321.11
MsG0480022790.01	87.27	91.68	84.91	86.39	96.25	76.05	90.94	79.28	95.14	85.16	74.51	79.49
MsG0280010047.01	87.24	215.64	93.88	300.95	260.12	349.77	117.35	81.01	88.99	192.11	224.65	107.38
BGI_novel_G004716	87.08	75.75	65.97	51.54	45.22	34.38	48.91	56.91	39.09	63.20	46.38	77.57
MsG0780039432.01	87.01	39.53	145.47	146.26	123.50	98.10	174.34	146.37	252.02	117.56	101.21	152.04
BGI_novel_G000691	87.01	136.53	78.74	109.80	89.33	108.82	59.75	64.41	42.64	98.41	95.05	59.07
MsG0380016917.01	86.86	94.83	88.24	82.29	84.83	80.16	94.10	107.46	104.37	66.93	75.29	45.75
MsG0480023977.01	86.82	96.66	83.60	103.96	89.95	91.38	91.37	103.07	78.05	103.26	107.41	74.15
MsG0380016721.01	86.82	89.38	80.37	277.70	263.87	222.67	367.93	484.90	369.19	784.54	871.62	351.40
MsG0480022343.01	86.80	103.92	100.73	132.96	119.59	109.89	99.99	92.72	101.87	129.97	110.52	184.44
MsG0780041268.01	86.80	74.74	69.89	72.80	60.41	65.35	64.44	64.15	63.13	63.43	55.81	43.71
MsG0880043684.01	86.75	114.64	63.32	109.39	53.22	41.40	40.05	43.42	25.45	61.10	50.59	51.22
MsG0780041100.01	86.64	96.50	86.10	90.89	79.98	79.68	109.60	111.31	96.93	80.78	94.09	102.01
MsG0880043745.01	86.59	72.47	80.63	78.14	90.82	89.29	93.92	86.85	93.76	84.23	80.39	67.43
MsG0480022293.01	86.59	85.92	77.78	92.97	73.03	76.92	87.01	90.24	75.49	95.46	96.09	69.78
MsG0180000125.01	86.55	82.57	97.97	85.60	98.23	103.68	97.08	93.07	88.19	100.58	102.74	111.95
MsG0580024591.01	86.54	83.48	87.02	82.54	84.73	78.57	95.27	100.31	90.74	78.02	83.49	46.92
MsG0280006442.01	86.51	64.52	94.89	74.89	141.54	92.05	374.44	349.69	333.19	212.17	206.92	183.13
MsG0180001880.01	86.45	101.33	92.43	93.65	113.61	98.98	96.09	96.10	93.78	94.46	92.24	87.71
MsG0180005574.01	86.44	67.41	71.84	217.45	400.77	310.19	57.62	41.98	59.14	132.78	168.76	115.25
MsG0380016708.01	86.43	59.18	142.04	164.08	259.27	184.38	74.79	57.86	97.58	96.07	94.09	134.25
MsG0380011659.01	86.35	74.18	68.03	70.36	58.15	62.86	50.76	54.22	48.59	57.65	56.19	40.33
MsG0480021486.01	86.34	108.81	78.26	139.83	131.28	107.67	91.68	105.41	72.72	104.69	160.36	17.01
MsG0780040943.01	86.30	110.67	107.61	401.66	555.15	326.87	55.79	46.31	62.65	77.55	105.74	62.08
MsG0180005664.01	86.08	73.92	77.84	60.80	55.99	48.21	69.91	74.60	72.21	70.69	66.53	62.17
MsG0480022854.01	85.93	86.51	86.13	106.01	98.56	113.05	72.85	74.53	70.63	92.43	88.86	96.10
MsG0880047707.01	85.93	166.69	112.28	140.76	254.38	271.11	89.40	70.67	105.92	168.83	169.04	349.28
MsG0780038642.01	85.88	66.36	67.89	56.51	54.78	84.24	67.03	60.93	66.93	40.74	26.49	43.87
MsG0480022091.01	85.82	94.42	90.81	118.13	108.96	95.92	103.58	105.40	95.01	79.68	78.78	64.92
BGI_novel_G005026	85.81	62.67	97.78	55.32	45.93	55.26	119.40	102.20	110.98	74.47	97.59	41.29
MsG0280008286.01	85.81	115.70	96.42	93.30	71.73	118.11	47.86	50.93	58.34	75.92	98.11	80.23
BGI_novel_G000942	85.71	80.03	84.95	81.28	91.88	80.67	89.94	90.14	93.84	85.55	85.80	90.98
MsG0480021931.01	85.62	188.68	68.02	52.31	42.11	59.34	6.46	8.77	6.64	93.62	106.36	242.32
MsG0580024489.01	85.59	58.53	64.74	65.30	55.26	56.08	76.84	68.93	43.78	39.66	47.07	33.77
MsG0480021077.01	85.53	86.10	93.99	73.95	72.93	81.69	92.04	93.34	111.64	95.95	90.84	116.47
MsG0480019170.01	85.47	86.95	87.21	116.13	115.18	101.56	84.20	92.26	95.97	128.16	133.80	137.49
MsG0380015834.01	85.46	139.19	154.44	183.39	180.88	256.27	47.94	30.34	69.60	101.94	132.28	221.65
MsG0580025590.01	85.44	91.20	76.61	115.21	87.10	100.36	112.32	129.17	80.45	81.60	105.60	48.49
MsG0180005765.01	85.40	87.35	81.70	88.54	81.04	78.31	92.23	105.68	92.63	102.08	102.04	104.78
MsG0380017119.01	85.27	93.04	68.66	71.16	55.38	61.24	58.10	56.97	47.52	42.76	46.74	24.22
MsG0380018001.01	85.26	66.10	76.42	69.84	63.61	52.94	73.05	67.94	73.40	70.28	72.07	51.81
MsG0380016433.01	85.22	83.46	69.78	50.01	50.95	51.24	64.83	63.70	59.07	52.26	52.03	38.66
MsG0480020291.01	85.18	54.70	70.46	62.84	63.25	64.68	83.21	78.16	99.83	70.51	56.60	74.62
MsG0480021236.01	85.14	112.89	111.35	85.20	109.23	103.26	238.51	202.72	179.17	192.80	221.19	83.16
MsG0880042046.01	84.94	72.12	88.03	76.86	79.51	73.07	108.00	107.81	127.87	79.28	78.61	73.23
MsG0780039391.01	84.94	99.58	118.16	46.20	50.15	53.97	77.95	71.88	75.62	12.83	7.90	16.27
MsG0180005770.01	84.90	58.76	88.40	15.19	18.97	15.02	35.24	31.74	25.99	4.43	4.38	6.20
MsG0480022125.01	84.89	84.02	103.45	155.04	268.63	168.58	94.31	78.90	84.75	128.77	106.99	150.27
MsG0880047664.01	84.86	74.88	99.77	45.34	44.36	37.47	44.91	40.47	38.88	8.72	6.67	16.62
MsG0780038444.01	84.85	84.76	87.06	79.49	95.06	97.07	63.40	54.43	65.77	78.17	72.67	86.55
MsG0180004139.01	84.72	87.54	86.12	90.39	90.84	94.24	93.88	97.56	95.52	86.40	94.00	73.01
MsG0880043416.01	84.66	64.50	71.27	60.89	59.73	59.37	63.46	53.49	53.26	67.29	62.52	61.99
MsG0880047512.01	84.55	135.57	123.66	139.16	123.45	156.54	95.16	97.95	123.28	30.75	29.64	26.05
MsG0780040718.01	84.55	72.93	63.77	50.02	55.59	52.08	59.38	57.89	64.07	63.93	67.78	50.29
BGI_novel_G004658	84.50	71.53	79.96	76.93	84.36	87.14	92.98	97.17	89.69	60.81	59.30	57.57
MsG0780041225.01	84.47	77.39	85.26	86.76	103.68	133.50	89.84	94.44	82.74	35.09	38.26	38.19
MsG0180001976.01	84.41	96.76	70.13	118.75	71.99	65.41	117.21	122.05	86.04	130.33	109.15	77.78
MsG0580025756.01	84.39	68.46	66.54	37.41	49.47	44.75	36.45	38.51	60.54	56.93	54.58	48.50
MsG0880042591.01	84.31	60.49	98.53	86.55	143.33	83.62	208.56	204.59	212.41	161.30	128.30	89.99
MsG0780035923.01	84.29	57.69	78.83	81.10	89.37	89.86	68.97	55.78	64.39	78.98	81.38	106.83
MsG0280008417.01	84.23	98.26	85.89	108.22	101.72	116.63	174.52	154.58	194.03	164.11	215.31	111.68
MsG0480022399.01	84.20	94.74	80.85	82.21	80.67	86.93	79.39	80.53	70.56	101.20	103.97	86.70
MsG0580028478.01	84.19	66.25	79.36	35.86	32.68	34.27	69.74	69.84	62.54	20.53	18.63	58.87
MsG0480021356.01	84.19	71.38	75.14	32.33	34.07	25.85	59.33	62.47	50.50	38.47	54.24	14.46
BGI_novel_G002470	84.17	105.11	88.06	59.97	28.99	27.82	63.68	40.99	70.03	6.54	8.36	0
MsG0280007445.01	84.14	71.12	75.83	57.04	57.34	56.32	61.07	58.70	66.55	49.16	56.91	47.58
MsG0780041282.01	84.10	80.99	72.78	84.04	66.12	65.44	78.34	83.48	77.91	74.35	73.49	58.71
MsG0380016109.01	84.08	72.22	70.95	76.18	72.24	73.43	49.91	45.71	51.27	76.25	67.65	69.98
MsG0180006243.01	84.04	61.95	78.68	45.11	41.55	40.34	122.57	143.46	136.03	49.39	51.69	67.75
MsG0780039237.01	84.01	158.06	83.15	56.60	112.37	96.40	57.21	51.56	48.98	58.17	53.18	86.64
MsG0180003689.01	83.92	222.87	110.92	103.82	86.36	127.58	79.09	73.91	81.97	84.97	80.92	121.65
MsG0880044027.01	83.92	96.70	82.96	103.71	83.43	88.56	197.36	178.62	161.28	352.62	325.85	133.65
MsG0880044100.01	83.91	90.16	92.30	166.06	245.08	183.32	100.56	88.86	94.69	133.17	140.79	156.75
[truncated: 36,535 more rows]
