# Supplementary material for: Integrative analysis of transcriptome and metabolome revealed the mechanisms by which flavonoids and phytohormones regulated the adaptation of alfalfa roots to NaCl stress
Source: Front Plant Sci. 2023 Feb 3;14:1117868. doi: 10.3389/fpls.2023.1117868 (PMC9936617; doi:10.3389/fpls.2023.1117868)
Supplement: Supplementary file 1 [file DataSheet_1.zip › Tables/Table S10. Gene and metabolite related networks..xlsx]

## Sheet: Sheet1
Meta	geneID	R	pvalue	R_type	pvalue_type
Dihydroquercetin	MsG0180000344.01	0.942857	0.0166667	+	*
Dihydroquercetin	MsG0180001579.01	-0.927634	0.00766584	-	**
Dihydroquercetin	MsG0280011221.01	0.927634	0.00766584	+	**
Dihydroquercetin	MsG0380015520.01	-0.942857	0.0166667	-	*
Dihydroquercetin	MsG0680030544.01	0.942857	0.0166667	+	*
Dihydroquercetin	MsG0680032279.01	0.927634	0.00766584	+	**
Dihydroquercetin	MsG0880047112.01	-0.942857	0.0166667	-	*
Dihydroquercetin	MsG0880047375.01	0.942857	0.0166667	+	*
Dihydroquercetin	MsG0180000870.01	-0.942857	0.0166667	-	*
Dihydroquercetin	MsG0280011221.01	0.927634	0.00766584	+	**
Dihydroquercetin	MsG0380014845.01	0.927634	0.00766584	+	**
Dihydroquercetin	MsG0480020725.01	0.942857	0.0166667	+	*
Dihydroquercetin	MsG0580025307.01	0.927634	0.00766584	+	**
Dihydroquercetin	MsG0580027461.01	0.942857	0.0166667	+	*
Dihydroquercetin	MsG0580027548.01	-0.927634	0.00766584	-	**
Dihydroquercetin	MsG0580029911.01	0.942857	0.0166667	+	*
Dihydroquercetin	MsG0580030081.01	0.942857	0.0166667	+	*
Dihydroquercetin	MsG0680032604.01	0.927634	0.00766584	+	**
Dihydroquercetin	MsG0680034080.01	-0.927634	0.00766584	-	**
Dihydroquercetin	MsG0880044007.01	0.942857	0.0166667	+	*
(+)-7-Isomethyljasmonate	MsG0080049049.01	0.942857	0.0166667	+	*
(+)-7-Isomethyljasmonate	MsG0180005824.01	-0.942857	0.0166667	-	*
(+)-7-Isomethyljasmonate	MsG0380015438.01	0.942857	0.0166667	+	*
(+)-7-Isomethyljasmonate	MsG0480022571.01	0.942857	0.0166667	+	*
(+)-7-Isomethyljasmonate	MsG0480022886.01	0.942857	0.0166667	+	*
(+)-7-Isomethyljasmonate	MsG0780039542.01	0.927634	0.00766584	+	**
(+)-7-Isomethyljasmonate	MsG0780040733.01	-0.927634	0.00766584	-	**
(+)-7-Isomethyljasmonate	MsG0180005599.01	0.942857	0.0166667	+	*
(+)-7-Isomethyljasmonate	MsG0180005687.01	0.942857	0.0166667	+	*
(+)-7-Isomethyljasmonate	MsG0180003477.01	0.927634	0.00766584	+	**
(+)-7-Isomethyljasmonate	MsG0280008067.01	0.942857	0.0166667	+	*
(+)-7-Isomethyljasmonate	MsG0280007909.01	0.942857	0.0166667	+	*
(+)-7-Isomethyljasmonate	MsG0880045130.01	0.942857	0.0166667	+	*
(+)-7-Isomethyljasmonate	MsG0880046713.01	0.942857	0.0166667	+	*
Luteolinidin	MsG0080048894.01	-0.942857	0.0166667	-	*
Luteolinidin	MsG0180000076.01	0.942857	0.0166667	+	*
Luteolinidin	MsG0180000980.01	0.942857	0.0166667	+	*
Luteolinidin	MsG0180001649.01	-0.942857	0.0166667	-	*
Luteolinidin	MsG0180003748.01	-0.942857	0.0166667	-	*
Luteolinidin	MsG0280011221.01	0.927634	0.00766584	+	**
Luteolinidin	MsG0380014845.01	0.927634	0.00766584	+	**
Luteolinidin	MsG0380015880.01	0.942857	0.0166667	+	*
Luteolinidin	MsG0480019511.01	0.942857	0.0166667	+	*
Luteolinidin	MsG0480023107.01	0.942857	0.0166667	+	*
Luteolinidin	MsG0480023807.01	0.942857	0.0166667	+	*
Luteolinidin	MsG0580025307.01	0.927634	0.00766584	+	**
Luteolinidin	MsG0680032279.01	0.927634	0.00766584	+	**
Luteolinidin	MsG0680032604.01	0.927634	0.00766584	+	**
Luteolinidin	MsG0780040436.01	-0.942857	0.0166667	-	*
Homoeriodictyol chalcone	MsG0080049049.01	0.942857	0.0166667	+	*
Homoeriodictyol chalcone	MsG0180005599.01	0.942857	0.0166667	+	*
Homoeriodictyol chalcone	MsG0180005687.01	0.942857	0.0166667	+	*
Homoeriodictyol chalcone	MsG0280008067.01	0.942857	0.0166667	+	*
Homoeriodictyol chalcone	MsG0480022571.01	0.942857	0.0166667	+	*
Homoeriodictyol chalcone	MsG0580026180.01	1	0.00277778	+	**
Homoeriodictyol chalcone	MsG0680031007.01	0.942857	0.0166667	+	*
