# Supplementary material for: Integrative analysis of transcriptome and metabolome revealed the mechanisms by which flavonoids and phytohormones regulated the adaptation of alfalfa roots to NaCl stress
Source: Front Plant Sci. 2023 Feb 3;14:1117868. doi: 10.3389/fpls.2023.1117868 (PMC9936617; doi:10.3389/fpls.2023.1117868)
Supplement: Supplementary file 1 [file DataSheet_1.zip › Tables/Table S11. RT-qPCR primer sequence..xlsx]

## Sheet: Sheet1
ID	primer	primer sequence (5'to3')
	Actin-F	CAAAAGATGGCAGATGCTGAGGAT
	Actin-R	CATGACACCAGTATGACGAGGTCG
MsG0180000344.01	ABF-F	ACCATGTTCACACAAGGCGA
	ABF-R	AAACCGCACGACTTGATCCT
MsG0280011221.01	PLD1_2-F	AGCCAGGACATCCGAGAGAT
	PLD1_2-R	TTTGCCCGTCCATCGATCTT
MsG0380015520.01	PYL-F	TAGCAAACGGTGCAAACTGC
	PYL-R	GCGTCGAACTACAGGCCATA
MsG0680030544.01	IF7MAT-F	CGGGTCACCTAGGTTTGAGG
	IF7MAT-R	AGTCGAGCAAAAACCTCCAT
MsG0680032279.01	FLS2-F	ACTGGAACACTACCCGACCT
	FLS2-R	CGCTCCAACTGAAATGGCAA
MsG0880047112.01	LUT5-F	GGAGCTCCACCAGTTGTGAT
	LUT5-R	CACGGATGGATCCACTTCCAA
MsG0880047375.01	PP2C-F	CGTCACGGTTGGTGATGAGA
	PP2C-R	ATCAGCCTCTTCTGACACGC
MsG0880042881.01	FLS(1)-F	CCCATGTCCTGAACCAGACC
	FLS(1)-R	TCGATGCAGCACACTCTTGT
MsG0180005824.01	FLS2(1)-F	TCGATTCGTCACAACTCGCT
	FLS2(1)-R	GCGGCTTTCCGTCAAAGAAG
MsG0380015438.01	VSP2-F	CTCTGCTGGTTTCCTTGACGA
	VSP2-R	ATGCAGAGAATGCACACTGC
MsG0480022571.01	PR1-F	TTGGCAAAGGCTCAAGTGGT
	PR1-R	GCACACCCTAAACGGACAGA
MsG0480022886.01	FLS-F	CGATGGCATCAACCCTCACT
	FLS-R	TGAAACCCTGTGCTCTATGCT
MsG0780039542.01	miaA-F	AGCACGAGGAACTCAACCAG
	miaA-R	TTGGTCATGAGACTCGCACC
MsG0780040733.01	ERF1-F	TCTACCGCCGCCGATTAAG
	ERF1-R	GGCCGTGTCGAATGTTCCAA
MsG0280009781.01	NCED-F	GATCGTGTATGACACCGGCT
	NCED-R	TCGCGAACCCGGAAACTTTA
MsG0880047330.01	JAZ-F	AACCTTCACAACGCATGCAC
	JAZ-R	TTCGGTGTCACGTTTGTGGG
MsG0880046033.01	MYC2-F	CAGCATCCCCACAAGAGAGT
	MYC2-R	GGCTTCTTCACCTTTGCATCC
MsG0280011038.01	DELLA-F	TGGTTTCAAGTGGCCTGGTT
	DELLA-R	GAACACCGAAACGTTCGCAA
MsG0080048348.01	CHS-F	CCTGGTGGACCTGCAATTCT
	CHS-R	CAAGTCCTTCTCCCGTGGTC
MsG0180003129.01	CHI-F	TCTGCAGCTATTGCCTCACG
	CHI-R	GGCCACGACTACCCATGATT
