# Supplementary material for: Integrative analysis of transcriptome and metabolome revealed the mechanisms by which flavonoids and phytohormones regulated the adaptation of alfalfa roots to NaCl stress
Source: Front Plant Sci. 2023 Feb 3;14:1117868. doi: 10.3389/fpls.2023.1117868 (PMC9936617; doi:10.3389/fpls.2023.1117868)
Supplement: Supplementary file 1 [file DataSheet_1.zip › Tables/Table S2. PLS-DA model parameter..xlsx]

## Sheet: Sheet1
group	R2	Q2	pvalue(R2)	pvalue(Q2)
1h_0h	0.9699	0.4346	0.01	0
6h_0h	0.9725	0.5807	0.005	0
24h_0h	0.987	0.7363	0	0
