# Supplementary material for: Integrative analysis of transcriptome and metabolome revealed the mechanisms by which flavonoids and phytohormones regulated the adaptation of alfalfa roots to NaCl stress
Source: Front Plant Sci. 2023 Feb 3;14:1117868. doi: 10.3389/fpls.2023.1117868 (PMC9936617; doi:10.3389/fpls.2023.1117868)
Supplement: Supplementary file 1 [file DataSheet_1.zip › Tables/Table S3. Differential metabolite test results.xlsx]

## Sheet: Sheet1
Sample(Note the information in table S4)	19P11630001_POS	19P11630002_POS	19P11630003_POS	19P11630004_POS	19P11630005_POS	19P11630006_POS	19P11630007_POS	19P11630008_POS	19P11630009_POS	19P11630010_POS	19P11630014_POS	19P11630015_POS	19P11630016_POS	19P11630017_POS	19P11630018_POS	19P11630019_POS	19P11630020_POS	19P11630021_POS	19P11630022_POS	19P11630023_POS	19P11630029_POS	19P11630030_POS	19P11630031_POS	19P11630032_POS	19P11630033_POS	19P11630034_POS	19P11630035_POS	19P11630036_POS	19P11630037_POS	19P11630038_POS	19P11630044_POS	19P11630045_POS	19P11630046_POS	19P11630047_POS	19P11630048_POS	19P11630049_POS	19P11630050_POS	19P11630051_POS	19P11630052_POS	19P11630053_POS
Lable	0h	0h	0h	0h	0h	0h	0h	0h	0h	0h	1h	1h	1h	1h	1h	1h	1h	1h	1h	1h	6h	6h	6h	6h	6h	6h	6h	6h	6h	6h	24h	24h	24h	24h	24h	24h	24h	24h	24h	24h
9.56_775.5046m/z	252611	268959	291874	302506	207033	312115	189817	375732	266771	289008	186839	162992	185461	205105	153333	336184	210241	299038	203408	237566	296048	272875	298131	196896	207348	242823	322554	181347	201378	258793	154363	205324	255112	159494	256909	136640	196434	182659	204918	177820
9.48_872.7256n	107569	254795	208345	131231	146550	117729	122074	238807	103111	133662	211145	92574.9	62102.9	216693	36974	238923	261270	184042	236575	198360	397761	274920	309698	211450	196603	210044	60758.4	331212	215901	251709	294337	492124	328258	358803	689365	387490	879490	418287	698277	393642
9.48_871.6932m/z	44071.5	110830	100245	42504.9	62706.1	60958.8	47273	128675	32137	51274.2	91150.8	38562	10427.5	77629	23508.6	83477.4	123067	144988	99154.8	110553	139148	160304	178265	63048.1	60726.8	76095.8	2422.21	100252	62556.9	102591	123053	185137	128793	123219	165916	115449	313103	166822	218554	155694
9.48_574.4483m/z	345574	349274	458761	275700	353051	298000	279701	417914	365812	300661	360491	298509	295063	323129	194586	415015	446981	412290	467130	379886	409317	450573	352915	395619	377675	488888	428383	466134	366997	398511	532411	536738	541251	492218	632732	427742	714220	676915	556003	541345
9.36_290.6768m/z	41081.5	79805.5	81819.7	50980.8	52640.3	72035.6	63744.9	66278	76722.6	78749	51280.2	74810.6	76627.7	46362.5	19819.7	40756	75864.1	108441	63793.7	129447	83285.1	32831	71730.3	64218.6	46022.4	26895	76974	56447.4	54992.1	60138.4	35244.7	42473.5	46069.8	61135.7	34898	32882.8	47328.5	30042.4	43738.4	58307.4
9.28_403.1348m/z	17728.3	23663.1	49840.7	24176.9	30719.1	18149.2	36603.2	37467.8	18262.4	13525	23086.5	18352.4	22912	27635.8	30703.1	22790.6	16372.8	10139.3	22359.8	17232.1	19192.3	17501.2	22263.9	16330.1	12272.8	24213.7	18316.8	26447.4	16476.3	15338.5	102025	24020	55721.3	132162	128559	69601.5	118944	92185.8	126301	89770.6
9.28_387.1619m/z	64662.5	56386.4	87050.5	56082.3	56005.3	49387.1	75157.5	74260.2	33569.1	33839.8	46015.4	31032.3	60667.1	57877.5	55918.5	44489.5	52428.6	32082.6	54766.4	38386.9	50407.6	55525.5	60883.9	63893.2	53833.4	51259.7	47730.5	30973.4	28848	31729.8	118410	46757.9	80655.4	155600	150756	87855.6	173664	128696	213100	158374
9.28_346.1351m/z	111863	52855.1	88889.9	76605.4	70353.2	55823.5	99054.6	103474	55347.5	55364.9	59910.5	58924.4	54838.3	54961.8	80864.5	55618.6	56891.3	51585.8	49938.7	51269.5	52427.1	32209.8	50035.8	51423.9	54072.3	67343.4	48560.5	45697.8	48182.9	54399.3	169578	68842.8	74421.4	196448	225668	106419	241353	188987	233776	206986
9.26_405.1345m/z	60361.2	32049.3	120290	82805.8	35832.8	28100.4	79930.1	71729.6	35191.2	35605.4	18107.1	59330.9	46875.1	30029.3	53898.1	31241.3	34818.5	43886	24346.6	26174.7	31528.6	27556.2	31072.1	24049.8	23909.7	37792.4	19774.5	23900	21392.7	25009.5	163371	81272.3	106925	266995	260211	92980.3	225552	199594	222852	202983
9.26_311.1252m/z	158195	123567	341978	197459	163991	121849	206119	234919	103775	112961	74171	91754.3	89586.8	105200	122721	112111	100021	100001	96106.4	84824.3	118454	137789	104772	110191	100429	125881	68487.3	97869.4	86896.3	73108.4	392421	149619	270913	554980	796889	292341	685584	530097	637119	468750
9.16_452.3891m/z	218482	288811	199854	244542	277685	294062	268427	282089	243130	211142	261640	251492	242420	261033	245886	254173	211327	291919	198094	241984	248235	294907	287948	372590	244236	211928	270419	242168	232870	187488	286113	314288	263506	278244	336083	367251	376576	320208	359335	301686
9.15_362.3021n	2.31271e+06	2.52253e+06	2.00858e+06	1.76115e+06	2.43995e+06	1.94898e+06	1.68225e+06	2.15019e+06	2.10644e+06	1.99554e+06	2.04766e+06	2.05355e+06	2.04873e+06	1.76658e+06	1.78329e+06	1.98718e+06	1.65779e+06	2.05373e+06	1.93323e+06	2.09897e+06	2.34357e+06	2.57413e+06	2.19081e+06	2.23165e+06	2.28122e+06	1.92953e+06	2.0537e+06	1.99701e+06	1.90301e+06	2.07738e+06	2.3359e+06	2.59807e+06	2.33206e+06	2.63568e+06	2.92672e+06	2.61552e+06	3.09895e+06	2.92611e+06	3.35783e+06	2.20442e+06
8.91_367.2832m/z	159248	132369	155530	152139	134297	150068	175627	172606	167977	165278	147696	165755	145535	165809	176461	231605	220231	194335	154444	182600	137151	131013	143671	154908	147449	177490	133032	260734	203608	172074	255353	375632	176903	171580	199773	203465	234079	209964	221581	239991
8.73_752.4759m/z	1.40147e+06	1.57685e+06	1.75167e+06	2.00814e+06	1.25719e+06	1.39957e+06	1.28786e+06	1.53689e+06	1.57248e+06	1.4294e+06	1.23974e+06	1.06851e+06	1.17973e+06	1.08654e+06	812113	1.35968e+06	1.22107e+06	1.24995e+06	1.00267e+06	1.41591e+06	1.3035e+06	1.33561e+06	1.1086e+06	1.19299e+06	1.14668e+06	1.21923e+06	1.10429e+06	1.18798e+06	1.51574e+06	1.49939e+06	1.08162e+06	1.30313e+06	1.33999e+06	1.17215e+06	1.35534e+06	1.00977e+06	1.434e+06	1.05763e+06	979960	1.19947e+06
8.73_625.4464m/z	571.527	503.667	59.8311	428.738	464.945	227.836	817.201	453.895	91.0144	296.308	744.238	832.244	781.57	355.175	314.382	247.604	773.956	727.277	309.384	377.954	477.569	733.847	501.199	982.858	504.186	187.422	504.544	413.865	1182.49	589.858	19812	44137.1	46434.3	81289	54719.4	27186.3	56714.2	10099.2	8114.37	23210.7
8.71_884.5734m/z	201742	165581	166314	222331	207290	130170	141279	147444	159586	181098	162834	153859	127036	148014	146467	177310	162907	132549	118886	170184	146724	194989	151285	150996	119020	136494	120071	135845	160603	158009	293785	343913	407575	423538	345672	262729	369010	213850	190879	269439
8.71_683.5417m/z	622068	661918	471321	997686	646088	447125	496570	511811	410936	494751	865572	602546	537437	755279	617524	738405	1.15586e+06	517991	657697	501129	578502	746296	414281	461500	390279	557017	372020	780482	755845	657633	3.58544e+06	5.19846e+06	5.68888e+06	7.30192e+06	5.30126e+06	3.85556e+06	6.21834e+06	2.64038e+06	2.13566e+06	4.21034e+06
8.71_580.3810m/z	316565	326850	341231	235379	271943	304450	261109	334080	312275	244526	395521	322243	311736	401482	330452	367703	485496	343558	348557	365054	320808	282932	289859	315372	287693	276817	294221	313223	301877	311213	1.52698e+06	2.31612e+06	3.1475e+06	3.85018e+06	2.29948e+06	1.67688e+06	2.75914e+06	1.18385e+06	1.04562e+06	1.83971e+06
8.71_431.2144m/z	156890	179681	180865	141011	189920	162782	135365	166618	145924	143043	190813	161061	159478	186952	193585	186182	246395	168849	171930	179258	176199	158410	150260	171193	125160	149739	142648	178648	144378	153559	552748	795217	1.14958e+06	1.35485e+06	851071	637469	987820	462934	392621	619099
8.71_352.2595n	5196.42	1475.58	2667.13	5159.78	416.036	4106.98	755.273	748.145	6284.41	1264.58	1264.05	708.269	3138.21	4578.31	1042.04	2070.98	2960.38	3767.55	2372.18	970.911	3201.58	1112.68	1505.56	597.231	3268.2	1732.19	574.784	4088.33	1404.35	737.698	12002.6	18253.5	32978	38847.2	20842.7	14215.4	25541	9397.16	6455.63	19675.8
8.71_313.2726m/z	9569.86	23179.1	20699.8	13016.4	16680	31764.6	28304.7	33578.1	40305.3	26318.2	2201.55	1124.19	24678.4	1792.59	3419.69	13118.1	3033.13	18763.5	25453.1	17245.8	1299.74	11821.5	14169.3	7746.3	9573.01	11592.2	915.149	24823.7	37991.2	20619.4	38079.2	48208.4	66312.8	79694.4	44989.4	40987.6	68718.9	29432.6	31692.2	53552.3
8.71_298.2504n	2494.5	2676.47	873.149	6254.23	2220.81	1463.46	475.1	1801.75	438.096	4328.72	3892.99	8736.47	1754.47	5898.55	2791.68	3533.61	7907.1	5985.65	3535.38	914.872	1243.86	7343.8	6628.02	1022.9	2335.93	458.204	678.201	2561	441.895	555.558	39693.3	67487.3	79335.3	101707	54385.7	41647	70168.5	29216.1	26251.1	48009.4
8.71_235.2420m/z	1.61431e+06	730484	388925	473751	1.51775e+06	476488	675546	416218	677789	426791	334319	499704	313442	172955	287749	294616	351758	355478	210392	318425	278645	1.02098e+06	354091	291308	184058	291799	267844	336364	479574	358571	300726	342097	321790	321473	357526	363629	239387	228637	192595	274703
8.71_214.6367m/z	5.36443e+06	3.38886e+06	2.53138e+06	2.84799e+06	5.32902e+06	2.76551e+06	3.46295e+06	2.56773e+06	3.47052e+06	2.43472e+06	2.13618e+06	2.56846e+06	2.20076e+06	1.72246e+06	1.66369e+06	2.05369e+06	2.31443e+06	2.12914e+06	1.77578e+06	2.12261e+06	2.08947e+06	4.29839e+06	2.07739e+06	2.11938e+06	1.81465e+06	2.32708e+06	1.98338e+06	2.50724e+06	3.07251e+06	2.57746e+06	2.00422e+06	2.24949e+06	2.10303e+06	1.9244e+06	2.20907e+06	2.14667e+06	2.1235e+06	2.00194e+06	1.51213e+06	1.97119e+06
8.71_205.6318m/z	100605	40030.3	13088.7	10865.5	149721	27966.5	43391	8134.88	36224.9	18741.5	14917.8	34204.6	7069.38	6134.64	5496.54	8335.82	12700	7814.07	3777.66	7034.17	6048.63	74302.3	5844.89	13835.7	6278.78	21792	3708.48	7725.98	16547.3	14187.8	8246.64	7232.23	4078.01	5538.2	11756.5	8904.94	3780.41	7240.88	2935.51	5513.18
8.69_840.5650m/z	7.20748e+06	4.18834e+06	2.86556e+06	3.11577e+06	6.84265e+06	3.2585e+06	3.85723e+06	2.57671e+06	4.13161e+06	2.5688e+06	2.42472e+06	2.81434e+06	2.33513e+06	1.8249e+06	1.74366e+06	2.42817e+06	2.3689e+06	2.2539e+06	1.8323e+06	2.2778e+06	2.24509e+06	5.24512e+06	2.26679e+06	2.472e+06	1.97123e+06	2.44819e+06	2.127e+06	2.39548e+06	3.24636e+06	2.63262e+06	2.05239e+06	2.45067e+06	2.16545e+06	2.17083e+06	2.50488e+06	2.2084e+06	2.18652e+06	2.01761e+06	1.47866e+06	2.16912e+06
8.69_778.5048n	470695	440246	431016	379776	356541	447148	543896	535551	456255	407495	400591	416713	558156	434726	533157	511651	466585	517011	476237	461141	439950	322784	431390	423926	436026	552816	570605	427257	470027	521108	551952	694362	658828	920139	650365	547629	629134	581404	549963	605965
8.69_409.7641m/z	129756	98470.1	111062	103696	118386	116570	73242.5	94125.2	125415	96022	113516	129100	104055	127751	99340.1	126473	127283	121890	130099	114061	111067	105728	112514	116939	112914	93529.8	105904	95748.1	86852.6	100033	135515	146376	132334	206887	183510	120858	167451	128348	160577	166036
8.68_734.4794n	532933	451970	444454	464320	502562	525330	370257	475357	508339	456343	498757	554557	456073	500762	433988	506196	529405	500779	526116	470580	483965	489276	447860	484434	449993	436835	442745	433543	423798	438043	563557	602934	554982	776293	734123	591575	671302	583271	636424	631115
8.68_690.4354n	309813	242798	253892	278632	272531	293271	236300	265152	283425	249020	270669	293749	254380	309351	254435	289999	292161	274827	285945	262677	265133	257361	268064	281400	252327	259671	262077	256401	246920	255822	318971	328301	297294	403535	372780	317458	358124	336433	351703	334873
8.65_558.3534n	1.65937e+06	1.34841e+06	1.42384e+06	1.49258e+06	1.54092e+06	1.57895e+06	1.24162e+06	1.48007e+06	1.5356e+06	1.38868e+06	1.47313e+06	1.60657e+06	1.41589e+06	1.5506e+06	1.34301e+06	1.58978e+06	1.6034e+06	1.51517e+06	1.59112e+06	1.41246e+06	1.45282e+06	1.43119e+06	1.41789e+06	1.45997e+06	1.40569e+06	1.38594e+06	1.39259e+06	1.34841e+06	1.37003e+06	1.42938e+06	1.73647e+06	1.88796e+06	1.70971e+06	2.21877e+06	2.09476e+06	1.80976e+06	1.97803e+06	1.86387e+06	1.90281e+06	1.90112e+06
8.60_245.2256m/z	322922	261374	281382	296454	316857	330109	248005	289831	295164	265675	275120	323104	274611	313872	263633	298083	311244	300826	309883	276885	289497	276827	296200	292952	316117	278984	278630	261434	275877	286983	348501	349009	315891	420248	401145	331894	377084	350786	357028	351796
8.58_556.3601n	486975	405376	426780	429015	479992	501943	340826	432953	484700	412739	453606	520563	418282	493464	412404	516803	503621	504260	491571	451708	438477	454724	447511	468575	414979	401754	418960	412849	416452	415389	528469	549260	512269	717843	672596	543935	621713	532282	599822	604841
8.53_510.3548n	449632	300020	321911	389524	396097	354819	279936	380422	321967	397713	378092	441033	327744	404105	342916	408379	427079	345694	414830	340576	360662	349970	346579	351108	318970	335249	267983	341326	336308	373604	517161	718582	653736	965896	927639	756363	728845	577940	529691	654806
8.40_1101.5948m/z	8.00843e+06	6.38667e+06	6.60844e+06	7.23609e+06	7.59392e+06	7.94584e+06	5.42185e+06	6.9393e+06	7.5513e+06	6.73736e+06	7.02946e+06	8.21674e+06	6.61726e+06	8.0783e+06	6.34401e+06	7.9922e+06	7.95722e+06	7.4434e+06	7.88328e+06	7.10555e+06	6.89285e+06	7.10941e+06	6.9997e+06	7.45965e+06	7.49149e+06	6.4722e+06	7.14757e+06	6.29446e+06	6.32257e+06	6.60776e+06	8.85662e+06	8.91721e+06	8.43996e+06	1.19833e+07	1.0789e+07	8.6676e+06	9.96894e+06	8.94223e+06	9.82066e+06	9.46682e+06
8.23_381.0833m/z	14939.6	93940.1	77972.3	74636.6	51565.3	118375	59945	70536.3	42638.2	37662.8	39609.8	101860	56719	50071.8	50903.6	80409.2	30896.3	135227	40513.3	158202	73743	90062.1	109102	50141.5	66044	13361.4	51174.7	14449.3	23055.7	24668	17948	10096.9	42417.5	50323.4	37780	19556.7	14944.4	7685.56	7592.08	14204.7
8.23_313.2735m/z	69855.8	51664.5	56738.8	72632.2	64551.6	58078.7	57258.9	74392.4	58677.5	53215.4	60232	62697.1	55089.1	70877	46316.1	66331.9	58735.9	55354.8	65254.2	52774.9	60803.3	50938.4	59473.9	52750	50555.7	57351.1	48869.9	54193.6	45136.3	48072.7	64330.3	66194	89839.8	79257.5	85954.2	91923	94057.2	82582.9	87845	70570.8
8.23_253.2512m/z	11448.7	7660.63	8946.06	11207	8760.82	10157.1	13153.7	19259.3	10565.9	12273.8	9038.08	8090.09	11931.5	9419.15	11249	8546.6	12176.5	9019.83	13122.1	8317.13	7808.49	425335	20915.9	40028.3	15096.9	13204.7	12260.3	36178.3	31902.9	27399.6	15007.8	23323.6	19415.2	20639.4	13907.1	15236.3	15736.6	19049.8	16075.3	21425.7
8.23_205.0852m/z	43593.1	25705.3	26091	50355.6	44987.4	37298.3	23779.8	37698.1	40234.1	37634	40495.9	34760.5	21939.5	49618.8	27098.9	30977.9	39816.9	64620.4	52363	56653.5	31848.8	44097.8	46284.9	46106.3	50922.6	50561.6	37925.3	42496.8	33086.1	57527.5	54472.1	59460.8	47443.7	67153.3	71004	35007.7	73295.6	84759.3	109331	88684.3
8.23_195.0644m/z	473530	475870	435619	384670	431263	362895	508674	655653	346334	392511	314518	341381	364062	319405	300837	356337	390962	333515	351101	325167	429271	316295	417969	438583	302534	418508	302764	390501	318311	293203	281675	266281	272997	335835	383502	295071	371665	362551	398325	304797
8.23_163.0388m/z	555818	366674	445425	423854	418179	415458	545723	429194	521512	498574	439788	434668	525841	478681	525044	538867	502284	412847	508206	377479	405076	437511	442974	451900	475573	598912	521600	525695	584493	502555	602605	579084	542080	663278	588082	612810	527327	633799	450706	611899
8.23_153.0544m/z	333207	272490	216328	347519	214551	263620	325886	247754	312830	256569	287015	297995	265260	290564	269729	322698	325964	202642	294029	186913	242230	270351	261472	299888	295715	289986	316265	324214	268492	285016	384046	406543	348656	397960	390541	339834	295224	363438	302559	386991
8.23_149.0223m/z	289389	237732	205909	208739	180427	232102	260816	202083	269702	195992	256943	252985	254372	247261	214052	246440	267608	215074	245218	172726	193045	164094	216517	287808	244581	266007	261096	244957	231923	231262	282833	289861	257194	324149	308772	292337	282087	294225	298204	314881
8.18_579.2891m/z	6.41939e+08	8.05022e+08	9.84778e+08	1.04731e+09	8.56096e+08	5.96976e+08	4.07796e+08	3.38157e+08	3.4527e+08	3.87275e+08	6.67565e+08	8.35071e+08	9.41396e+08	9.63202e+08	7.33391e+08	5.50273e+08	4.02671e+08	3.26745e+08	3.42841e+08	4.10758e+08	5.34762e+08	7.20636e+08	8.9538e+08	1.00385e+09	9.18813e+08	2159.07	5.00721e+08	3.79097e+08	3.36451e+08	3.60047e+08	1.12502e+07	2.28123e+07	2.78501e+07	3.71036e+07	3.57347e+07	1.71812e+07	1.54929e+07	8.7036e+06	2.93529e+06	1.51945e+07
8.18_278.1512n	130310	123114	99298.6	158895	99914	139252	125579	120877	146575	120583	125113	130650	111835	128850	128666	148007	154091	105057	138989	110259	116023	95959.4	134722	136675	130693	144838	149425	126683	135500	134087	433787	478597	451114	500654	479079	512642	428825	326970	319894	442749
8.15_520.3972m/z	399655	212622	238515	162819	358360	320480	236506	283948	284537	335560	325059	295038	264251	359052	245874	377050	298977	427812	341317	352187	296006	287869	309174	454134	377069	368463	417597	355446	315697	462783	470791	509845	328226	557680	464949	426587	347476	560637	562857	503065
8.01_288.2518m/z	501853	243896	254889	295390	246829	330136	406115	286858	462223	338518	315138	339650	366090	467318	303366	472513	444151	301610	375731	272765	275416	338270	299836	420639	389643	481941	479790	440796	556930	510978	611628	550650	358819	608126	526096	392203	472216	532085	595246	566586
7.71_562.3029n	124782	66469.9	72619.7	80646.4	101822	71180	94934.9	78349.4	93929.6	91349.7	85136.1	99495.8	87939.7	113872	96432.1	138597	100337	121989	99716.7	88374.1	101721	94755	90571.6	126946	109051	124677	120062	97938.8	97858.6	95012.3	123337	132709	101447	175974	114822	97180.7	136736	120876	162607	103386
7.60_373.1277m/z	8100.96	6990.5	17932.6	8796.6	26230.3	14848.3	22991.8	57827.7	17013.7	17876.3	35539.2	15522.9	15077.2	10016.7	15420.7	27456.1	33243.4	25177.8	33675.2	10607	22249.6	5582.46	10208.1	7061.44	45189.4	29831	15760.2	56199.7	38816.3	12279.7	117196	29918.5	13885.4	548443	570679	47291.3	200767	387043	340299	246304
7.49_244.6147m/z	85335.9	99649.5	35698.2	81230.9	113108	31695.7	86334.8	212716	42021.7	69838.8	35920.4	71602.2	25514.5	38283.2	22556.9	62338.5	82879.5	37555.2	57583.6	42827	80463.6	37684.7	100984	88779.8	44942.1	84181.4	36119.5	48852.7	57114.4	36590.9	13442.6	5261.28	11206.8	43820.1	32796	3772.26	27285.5	24979.3	33256.9	23709.5
7.49_236.6285m/z	106029	113008	123531	170571	126654	96222.7	85102.6	61658.8	28236.7	194795	51491.8	60353.4	109264	91952	137608	89313.4	48047	133402	54344.1	42411.6	53498.1	86168	59442.4	20417.3	38512	31219.5	21839.9	39286.5	14831.7	121155	27642	50211.4	35803.7	21999.2	13461.9	45291.8	24816.4	25470.5	25439.5	20733.4
7.35_343.0748m/z	507244	376727	1.15857e+06	287888	242238	307039	148391	531430	287730	240724	840900	355693	433994	505090	994599	294705	301922	934867	353306	482003	663059	824097	842449	1.13587e+06	651627	630832	748379	740452	350762	361669	993387	1.51044e+06	1.1035e+06	1.42582e+06	1.12623e+06	744124	387043	1.17409e+06	776831	544107
7.35_302.3045m/z	51091	13979.4	62091.7	72231.8	32688.4	96495	86891.1	52113.9	41878	58007.4	43051.2	47124.9	73732.8	127177	139921	104702	88893.8	181017	39193.3	42979.9	45040.5	54685.3	103924	181701	100921	142586	110875	170628	59178.7	3335.68	73507.7	83580.5	104156	172551	219444	197335	94282.8	327933	198869	72046.3
7.31_403.1407m/z	641850	622431	830354	360710	684155	754007	612635	732587	789062	697517	749403	668708	713245	752607	1.14467e+06	720653	815503	1.08388e+06	749508	801499	748329	696969	815867	931758	870010	774679	984233	962895	788621	798273	787583	1.06534e+06	1.04522e+06	1.09206e+06	1.04476e+06	790330	812537	1.28217e+06	1.08746e+06	868682
7.23_224.1408n	119353	108859	141708	92315	122182	107988	101091	131213	133694	97585.3	128557	113431	102295	139834	160856	123704	135176	188580	136023	154026	104054	119203	125756	161736	140159	128825	151678	145121	128026	138469	146778	154787	129998	180662	150416	117154	149436	168389	177099	128805
7.17_334.1093m/z	111533	81327.5	76889.3	82105.4	92251	94337.2	70772.4	76199.6	72796.7	89089.6	114560	97414.6	97472.7	119092	107833	101801	74924.5	92749.7	86476.6	83718.6	88125.8	85512.3	129849	101412	113905	89343.1	109210	94784.8	88059.6	97477.6	265717	184142	161423	146534	143634	144257	133026	104750	164644	170174
7.17_293.0828m/z	4.42109e+08	3.83658e+08	2.86062e+08	2.57683e+08	2.36531e+08	2.98698e+08	4.08738e+08	7.33079e+08	9.89487e+08	8.99573e+08	4.27436e+08	3.56555e+08	2.56157e+08	2.37157e+08	2.19193e+08	3.24978e+08	4.80729e+08	7.87932e+08	9.82406e+08	8.22401e+08	3.9984e+08	4.22349e+08	3.42954e+08	2.59842e+08	2.30583e+08	2.62251e+08	3.51722e+08	5.35467e+08	8.82222e+08	9.97911e+08	1.10894e+07	1.52787e+07	1.44282e+07	1.51876e+07	1.07508e+07	1.08759e+07	1.81702e+07	1.90987e+07	1.66427e+07	5.48446e+07
7.16_418.3882m/z	17720	28545.6	27310.7	20246.9	42009	21543.4	32634	23983.6	27539.5	18554.2	16515.6	23936.2	12155.8	20800	23041.6	18479	15226.7	51611	17825.2	22291.7	13498.5	19820.2	15614	14312.9	11981	12252.9	8889.9	20430.3	8778.05	13686.2	10758.1	14193.9	8217.37	13536.6	14509.6	15602.1	15608.6	13797.2	22111.8	10753.7
7.14_317.1345m/z	142086	159365	182176	206040	158096	160717	177481	208634	168663	173354	137264	161631	210287	148078	202270	152823	162602	213303	162061	213194	175971	148142	236140	178715	163498	143931	166462	137235	142296	168191	135100	118798	151556	157121	156500	146698	123408	124365	138019	119390
7.08_285.0746m/z	42455.4	32187.2	34563.7	19470.4	40840.8	20754.1	39202.9	30896.6	32471.1	25665.5	33371.6	26717	37352.3	32001.9	30032.6	19274.1	31802.8	36933.2	26745	27802.6	42606.5	37828.2	33184.6	41614.9	52922.5	50939.6	42069.5	37528.5	29448.3	41529.1	61397.3	39120.1	33945.5	93340	82521.9	50914.2	75125.1	115003	149426	124782
7.00_281.1325n	71730.7	50265.7	65926	27303.1	52054.7	55130.2	69330.9	64310	62250.3	76884	73622.6	52650.4	77125.7	112100	85996.8	106509	56296.6	116049	69831.6	104913	62723.8	84581.3	75325.4	110506	92512.1	82917.5	107081	74769.2	77294.8	69048.1	118744	136130	72011.4	127010	83025.4	91436.8	61115.4	138493	169774	82352.5
7.00_279.0625m/z	171995	151183	154748	127354	137110	149675	171622	149835	144529	188940	165097	161724	181102	197886	183683	217633	139933	216777	156233	180260	155956	198808	162998	222219	203774	199905	235839	159856	165119	143886	253790	274605	182516	274375	205322	206523	139716	285538	318677	182607
6.98_701.9150n	40347.6	57416.3	52242.3	56241.9	50206	53102.8	60677.5	58598.2	50342.7	54842.9	40433.6	50660.5	59756.5	42391.5	55659.4	47539.3	44856.6	45928.5	45631.4	51510.3	53588.6	52291	57043.9	45168.5	42911.6	42516.1	42638.2	43485.1	48475.9	42821.5	42492.5	46285.8	51989.7	44395.6	43765	45673.3	40454.5	41398.7	43477.1	39701.9
6.95_373.1280m/z	5362.33	3956.27	1327.32	2803.28	3084.84	3086.43	2781.71	5969.95	2526.5	1661.19	2502	2073.91	1444.65	2719.09	1637.29	3094.1	2793.46	2028.06	2835.67	3372.29	3916.58	2521.32	2083.98	2102.27	1754.44	2542.34	2221.73	3362.95	2579.36	2920.34	16681.7	18878.9	19577.3	10817.9	12780.2	16357.1	20643.5	7994.71	9585.57	13988.6
6.86_228.2678m/z	43695.3	63952.1	58108.5	58172.1	62823.5	59420	60239.8	54743.2	42086.8	31994.7	48502.1	37507.1	43296.9	48738.9	49948.2	48945	17607.7	120880	33840.6	44241.5	25525.7	27152.2	22070.8	19875.4	22381.7	25475.3	18508.3	24416.6	14963.5	26191.9	14558.8	31118.7	15532.7	30871.5	19387	21891.4	20506.2	24054.9	28744.6	16701.6
6.72_269.2492m/z	52374	56276.1	62270	56022.9	60507.9	64062.4	50951.9	63288.8	62453.3	50620.5	51179.9	52386	59567.6	66355.7	64888	67526.2	57111.4	57461	58936.2	64280.4	63121.1	58287.3	69941.7	65353.2	64305.4	51883.9	56172.9	51954.5	50261.2	58196.1	112676	86317.2	69355.1	74602.2	66778	69754.3	68555.2	68183	76842.1	62606.7
6.71_556.6297m/z	23213.8	13946.4	15171.1	8878.79	25431.1	28141.4	12844.5	16879.1	20735.4	10638.8	24791.6	16743.9	16629.2	19366.2	24980.5	11219.2	18017.2	14043.7	13147.7	14150.1	20376.5	29624.4	25568.6	29929.7	37198.3	14919.9	35342.9	12974.6	17060	18997.7	28252.8	61976.5	39013.7	66322.6	63429	34029.1	20151.5	35885	51346.8	42992.2
6.71_254.0563m/z	951872	1.04029e+06	999875	271299	831792	599153	1.06191e+06	1.62523e+06	569206	496370	1.79803e+06	1.53513e+06	1.45431e+06	1.27289e+06	2.12618e+06	1.38869e+06	1.92254e+06	936966	2.23919e+06	1.00981e+06	2.71468e+06	2.26873e+06	2.2062e+06	3.34227e+06	2.83743e+06	3.26295e+06	1.79386e+06	2.52021e+06	1.65849e+06	1.73254e+06	1.49479e+06	1.20944e+06	996568	1.6431e+06	1.74252e+06	2.49707e+06	1.59654e+06	2.3398e+06	2.34166e+06	1.88464e+06
6.71_241.0848m/z	7906.73	7455.42	5138.94	5314.41	4285.39	5039.81	5178.46	6166.31	6100.05	5671.97	6340.15	5065.33	5361.09	5716.25	3943.04	5588.74	5814.39	6602.1	5217.15	6595.4	5883.85	8324.46	3967.15	7103.01	4232.66	5059.89	5138.87	6867.6	6015.25	6112.5	32091.3	45251.5	44050.4	44621.7	41700.3	37159.4	34662.8	32918	26608.7	40395.5
6.58_245.0774m/z	37884.8	36158.4	38725.6	31760.4	32542.3	28818	25822.1	35086.7	28415.9	31544.4	52374	41651.1	49279.6	35863.8	44902.1	34283.9	32995.2	41315.8	47797	44398.4	33200	29200.3	35614.5	30584.8	43827.6	38039.5	32303.8	25696.7	24037.4	37355.3	76651.3	60178	62472.4	38282	53999.5	50645	47001.3	46450.6	49048.8	62852.6
6.56_388.3413m/z	154004	112529	141021	109506	112115	98976.4	108210	83473.4	99838.9	108393	123928	87332.5	82665.1	116782	99672.8	102656	81450.3	89279.7	116955	75102	71558.6	87920.6	65367.6	71916	100518	60890.9	75724.1	177895	64314.3	75425	73313.2	71536.7	56679.8	64103.1	68174.3	64290	56457.5	74393.7	69271.1	65147.1
6.44_290.2681m/z	61499.6	77793.2	91803.6	41800.5	89163.8	66863.9	102131	101382	77256.5	125105	128676	123543	88123.4	76422.2	107544	61665.3	84939.4	136601	92741.4	139995	77885.9	86317.1	132694	72160.7	69209.1	66602	86561.9	101551	60066.9	78703.4	33628.7	33893.2	50304.1	48984.5	49866.8	45671.4	66339.2	29769.7	73964.6	38520.8
6.42_217.1435m/z	189459	194599	139494	143235	165759	169546	158291	218700	169052	183204	259476	186786	237419	214915	236033	198305	188612	195372	220656	177352	163595	177682	228812	174993	216922	234389	240320	220248	193390	195707	304739	222176	183543	212827	325961	244239	173825	261713	248315	254415
6.41_287.1963m/z	346701	676550	552365	564813	518874	537286	444552	426026	416218	483739	480576	490186	554584	454013	447705	483747	393142	384668	425337	449998	530022	716492	548716	582525	590798	473864	446944	375237	472234	490631	342167	343836	398224	333943	334006	381065	423366	325577	378963	266145
6.35_338.2679m/z	53026.6	45883.6	44623.8	30197.8	43076.8	35271.4	48497.8	55814.5	44132.3	41404.8	65996.3	51303.7	50163.8	49495.6	58023.7	52833.6	68348.7	38655.8	70220.9	38321.3	70558.5	56332.7	62194.9	75834.6	71250	77419.9	58830.3	67446	55492.8	63603.6	60672.9	46947.1	48591.8	53030.9	59688.2	81010.4	61025.3	74312.6	57407.2	71921.8
6.35_238.1800m/z	1.37034e+06	1.68048e+06	1.30342e+06	1.0406e+06	1.34234e+06	958287	1.74816e+06	2.25321e+06	983977	1.30599e+06	2.63816e+06	1.97796e+06	1.76723e+06	1.73369e+06	2.50129e+06	1.88541e+06	2.52815e+06	1.20695e+06	2.74762e+06	1.32522e+06	2.94358e+06	2.43505e+06	2.34518e+06	3.1517e+06	3.02192e+06	3.18131e+06	1.93108e+06	2.85773e+06	2.15313e+06	2.32152e+06	2.08158e+06	1.49968e+06	1.55414e+06	2.5577e+06	2.83899e+06	3.30816e+06	2.71746e+06	3.21768e+06	2.78783e+06	3.41438e+06
6.19_518.2509m/z	296709	298792	336982	283350	309195	329931	416650	281453	311434	335491	376914	324346	354506	288191	352755	281346	279674	304385	304700	341564	294869	330917	341542	331994	318424	330773	326376	303859	303520	302910	273340	254592	295320	226661	255503	289618	234560	204724	236775	207131
6.19_139.1114m/z	148830	157007	302350	278291	282481	216310	270978	127841	213667	239476	227587	205931	233436	156494	210213	137488	128833	265410	189614	288995	134483	124622	243694	185301	197113	159088	180386	121058	86938.6	146730	114958	118984	196781	92288	135170	137528	160184	103216	156217	99309.5
6.14_281.0704n	24775.4	23498.2	20448	25689.9	22452.4	18111.1	25846.6	31779.2	21571.6	19177.6	16698.2	20875.5	19447.9	19093	11678.4	21749.5	21193.4	14357.9	16659.6	23449.2	21131.9	21936.1	14549.5	19397.8	20725.3	20762.9	22279.5	20447	19621.9	21905.9	49922.9	32540.8	25226.3	35849.2	33944.3	30679.4	33717.7	38779.2	38000.8	44465.8
5.90_336.2888m/z	102926	152742	132293	141403	157334	99880.3	150138	158763	82486.2	149129	111972	89400.1	88006	83935.9	99873.6	78898.5	68227.5	84498.5	100916	102193	80816.6	83890	142096	388731	100796	119024	144922	85702.9	104483	93444.5	86004.5	101597	112531	60913.4	72266.5	111887	78836.4	57796	77429.9	75264.8
5.72_285.0936m/z	9956.94	7490.22	1632.14	31824.8	2615.84	30275.5	7896.72	6451.7	12577.7	9209.48	6096.47	6937.64	11398.2	21550	2807.74	55079.9	68213.7	25585.5	459.212	6131.92	924.06	4571.79	19550.1	2074.06	12803.6	3356.13	56037.2	9485.93	16385.7	7820.67	24920.3	13832.6	18446.9	71139.1	98321.2	53485.7	179598	256641	53608	27618.5
5.72_152.0163m/z	41911.8	39325.2	38511.8	30089.4	29257.7	37766.4	39497.6	31937.4	43004.1	39753.6	31327.3	40861.8	35449.3	29234.5	32186.8	46339.6	29633.6	22573.4	38615.3	23023	37785	33114.8	35441.1	33271.9	46892.9	39980.1	45998.6	26403.6	33606.3	37677.6	47006.8	45529.1	48777.5	64806.7	40352.3	45422.3	40052.2	45977.8	44689.5	52862
5.66_565.4200n	88843.8	122836	133823	118632	123059	122279	141458	86929.1	131609	144163	173957	135942	141640	123164	153901	96376.7	98718.9	153251	128002	118667	113431	110200	122959	109170	89279.4	113970	114743	110632	92896.3	113113	79346.4	88501.2	98260.7	86199	95564.2	100357	80844.6	51579.7	97562.3	82983.2
5.62_290.2679m/z	197723	159190	224888	124663	184076	208907	253495	196577	239860	188946	262931	231928	282282	206845	286464	180157	200433	225203	191795	267978	229569	221276	268751	265792	196199	194539	207427	143808	190887	213285	151082	143550	113123	106012	123660	132413	99432.4	118065	157021	88517.5
5.47_221.0786m/z	65653.2	54981.2	84865.7	58472.3	79619	94294.7	77218.8	43079	50251.3	40964.4	94003.2	115808	60315.3	58909.6	104087	41146.2	50245.3	71201.7	46756.4	57597.2	73649	81531.1	77977.3	66469.4	51877.9	57217.5	42289.7	39158.8	39386.5	20839.8	37670	47189.5	66298.6	15366.6	30665.2	40073.6	11511.1	17657.8	28379	23491
5.43_299.1075m/z	24934	20932.1	19007	19166.3	18574.8	20811.7	11315.4	18115.2	14512.6	16404	18416.7	14993.8	22592.7	22232.2	19503.1	20828.6	20308.5	15972	13366.8	22883.5	24958.4	17824.6	23143.6	17217.2	15326.4	15335.8	11292.9	13080.3	13279.1	21808.4	50788.3	51017.7	48341.3	49260.5	58035.6	47862.8	42929.9	47481.5	42407.6	56201.2
5.40_452.3358n	70899.1	148222	110018	75223.7	88163.7	79844.7	146288	103585	75506.7	135014	113430	83991.9	109662	78400.7	107654	91762.5	71005	56281.9	112279	87771.9	92354.9	113377	78182.6	78618	97531.1	48492.1	95969.7	86557.8	52403.6	61849.9	25803.3	62396.3	108954	48661.9	48278.9	85437.5	27343.1	42752.9	40915.2	51891.9
5.37_569.3179m/z	31080.5	40907.4	52177.5	25656.7	53574.2	36982.3	26826.7	24923.9	32044.1	24566.2	62020	55235.8	44030.9	46373.8	81874.8	37357.5	50250.6	68706.7	44751.4	58321	50091.4	48174.8	40666.6	29516.1	36348.7	30685.2	26259.4	42501.2	26791.6	40338.9	27896.2	26788.8	25941	16909.3	21652.6	19261.8	19996.6	20689.4	21012.6	16600.1
5.37_542.9870m/z	48669.2	55459.2	68036.3	39242.7	77351.7	45498.7	41630.4	36317.5	47408.8	57508.3	67572.3	59858.6	77465.5	59576.9	107251	36832.6	38911.9	57512	53596.4	56894.4	48159.9	49249.4	60607.1	47398.6	50925.5	58972.4	49355.4	49034.7	39936.4	43952.7	33076.6	35249.9	40223	32910.7	32721.5	46754.4	24199.8	31683.8	35497.6	29628
5.37_367.1870m/z	108294	141282	257007	129296	98606.3	79294.2	149279	256156	86243	125761	95685.6	92533.6	58164.9	63285.8	46248.4	82318.6	102118	134939	106377	109737	155287	107409	111657	88832.6	82659.9	84608.7	67798	71987.6	112034	112995	273447	143356	225507	349350	497322	148085	430755	306673	564008	394893
5.37_209.2002m/z	31331.1	37979.7	25536.7	31107.8	38541	19037.3	43661.7	37677.2	15096.3	24279.5	29138.4	27198.5	28674.7	28684	53673.9	29398.3	32153.2	22230.1	34251.1	22400.3	53977.9	50603.3	58803.5	60057.8	55184.1	59173.3	34447.1	48241.6	34938.3	45844.9	69384	111430	93556.1	52230.8	68706.8	284579	72434.8	91134.4	74239	85645.7
5.25_270.0423m/z	135881	92363.8	94570.5	94847	79182.9	102729	144087	72289.2	116493	92203.9	128096	126191	129540	129622	115069	136979	99837	72225.3	119039	78370.3	110727	94699.1	77154	96466.8	96020.4	163853	96410.7	144633	119418	128694	183349	187174	94053.2	137012	147672	195385	138286	203717	115233	171833
5.24_248.0886n	82888.1	93144.5	75733.2	103386	107926	54813.5	98811.3	93380.5	49155.9	78605.3	112247	108421	113851	94058.4	180999	102329	106154	65968.3	104944	68591.3	152602	117188	171415	180392	153267	153059	100011	116035	92271	126163	118117	113391	125535	113907	127898	232542	117507	128391	123661	136559
5.17_368.1924m/z	14732.6	22934.2	14577.4	15835.8	21039.9	14770.8	21373.2	21587.7	12275.7	15417.1	13847.2	15157.1	15844.4	13923.9	16353	12174.7	14257.2	10434	14571.2	8293.1	96363.4	56295	112807	149021	81582.3	100658	62675.2	60903.8	47512.5	62345.6	73382.7	70564.6	47767.1	60114.8	92426.2	139164	107428	132917	84928.2	109695
5.15_481.2579m/z	223802	149255	117604	83311.1	85144.7	108970	199201	84236.1	130062	207066	122138	142312	137784	129818	170336	184376	112618	76916.3	159703	81830.1	151990	109625	123318	120971	201591	238891	146009	219219	153570	180794	280679	370321	209460	167850	234566	316038	213680	368571	170889	340659
5.15_307.1135m/z	28199.4	28598.9	22701.2	18934.6	19426.8	15459.6	30797.1	18884.7	27498.3	17562.3	36066.2	24467.4	26268.5	25914.5	35486.8	21227.5	25905.5	22346.6	29247.3	20797.4	21438.2	22979.7	27012	27240.7	29697.6	30569.6	27158.2	27526.2	19312.7	27317.5	42216.6	36590.2	39072.3	35797.9	30532.4	45620.5	25350.9	53755.4	50500.1	47696.1
5.09_431.7366m/z	413091	452172	299187	236708	390549	319489	369318	312435	288135	296014	435300	394049	353667	357530	436308	346032	458184	337161	429818	318735	462252	361466	300441	653629	626616	481539	501969	485311	410006	482257	776301	684177	665047	584965	558472	609596	743894	924628	1.03467e+06	765284
5.09_356.1096n	119459	154815	150825	118751	146953	155838	195112	142327	113502	127187	139212	153902	153631	153727	161230	144556	132475	153887	145227	170596	155179	133182	118804	128190	143882	122596	141932	123229	111732	147469	93915.1	109509	120397	119334	111518	111588	99432.4	85490.4	107516	105892
5.05_469.1756m/z	13189.4	17585.3	5051.45	18803.7	6850.06	6679.19	12465.6	4672.46	12627.5	22340.3	22724	8646.01	11555.6	14230.4	25730.8	8486.01	9782.3	10245	17687.1	7943.38	12920.9	14965.4	15263	10240.6	20318	22590.3	12817.6	21058.6	11568.9	1608.75	41023.3	41211.9	46624.8	10996.2	20184.5	45947.3	18230.7	44095.5	29305.7	40955.4
5.02_454.1684n	128673	123295	80480.7	171057	111749	76177.3	98915.2	94556.3	85463.9	91162.4	216598	105605	83933.3	140980	112551	110358	120718	95492.1	117332	125258	141760	111543	162076	147808	173387	132137	137480	125708	114222	146480	296086	304691	283291	235360	219764	240856	269185	328860	334817	335759
4.50_139.0505m/z	102617	103904	49490.8	34544.9	45316.2	46294.8	102543	40949.4	80179.4	57861.1	163764	74901.3	154127	92231	160084	46606.4	67032.3	56242.4	132708	26033.5	19201.8	78246	66883	21601	112165	111189	74751.7	120480	69972.9	69978.1	145178	148825	232579	97052.6	98736.5	185559	53064.2	317412	160470	200099
4.48_269.1496m/z	40367.6	51013.5	32985.8	12534.5	39265.3	24184.8	45092.9	28947.2	25250	33174.1	104965	41974.9	59349.4	56552.7	66089.2	29390.5	45425.4	34830.6	65269.3	26053.3	52118.9	52014.5	44393.3	68695.2	71733.9	75220.4	51523	69841.6	35525.3	40671	126233	120619	115763	104333	92486.8	103492	77604.3	207426	177384	181597
4.43_389.2379m/z	569248	343663	307178	381185	365914	357270	373339	276665	452224	667940	352407	326998	360148	354370	426668	327153	331189	288506	417862	235546	228983	320408	322819	266510	380289	324218	348387	331229	328398	318914	226968	316826	229392	89493.3	238832	241455	156761	305293	142258	272673
4.42_561.3219m/z	490523	336396	374296	695157	448127	565125	373499	567736	603688	294465	362429	392519	401757	385261	325313	594564	454043	537673	403392	520319	400232	377861	439117	409835	321363	362421	445907	341852	477582	466496	160336	335283	221694	249759	386436	186882	186811	225612	271557	232945
4.42_114.0908m/z	185455	244130	97982.7	88839.3	241960	83902	119519	130886	122616	62960.1	286665	330663	102534	328408	142667	223012	251776	138786	244057	196763	306437	237277	254190	434325	221430	293583	260339	182659	139457	262850	298412	416152	375297	321878	455026	233168	292565	310773	377904	476393
4.39_255.1333m/z	912402	816482	1.08462e+06	1.74784e+06	1.18118e+06	1.06727e+06	629309	922545	1.29878e+06	907596	660263	996707	1.01392e+06	982956	788120	1.09353e+06	937900	899477	580989	978866	662948	716812	863622	866205	771149	762762	856915	601575	866034	886102	451157	625654	622707	778126	653406	555905	401007	600467	426866	629770
4.38_227.1745m/z	767810	549040	698841	1.08714e+06	713031	826195	440778	810296	902868	619349	546226	618619	615629	634681	488787	890247	662536	752304	580993	763571	599741	598746	668589	620421	562031	486867	690231	480589	705872	691392	469126	395364	353967	355232	387213	311587	363679	361937	333646	365277
4.33_176.5708m/z	201292	211484	128476	120140	103729	44565	206307	100264	124955	209042	391817	197354	197908	292605	277139	121392	212240	161756	267569	94145.3	200091	298016	219442	256378	215517	235310	147329	322831	137634	141391	283502	478657	334594	257416	285853	383272	119996	556482	309046	486866
4.30_196.0959m/z	184380	333540	284960	210458	260120	249976	235649	274911	113930	112232	406015	237013	286740	333620	312503	276876	335398	367023	317216	420335	304686	370447	343894	490617	412249	522123	405303	345506	281231	418488	501505	456620	370355	543600	498525	660713	487201	634751	685216	829273
4.29_472.2752m/z	620176	332634	484554	823766	588945	641822	422719	631582	777093	545054	303168	503405	444489	509887	337103	711982	550267	553520	416754	675729	381963	445490	479289	450197	353713	413436	514850	373895	534817	548885	267559	217177	272657	242181	252244	239595	287355	251950	271177	319399
4.28_373.2729m/z	737985	623096	693580	1.06883e+06	637076	766744	471877	743573	863296	620274	599334	685367	564133	609578	455196	779864	634630	707198	581353	799516	540968	646080	689113	631364	552912	511062	644845	446071	678834	670756	416444	421434	467543	402222	439966	343238	378238	362389	352248	416701
4.26_284.2050m/z	290035	331950	173270	136640	258959	158212	199280	229904	163798	140357	453729	307396	265793	414392	342624	292491	430704	322667	354889	240610	382028	427556	297240	585422	385467	525115	432168	413212	201127	399853	690056	515027	520781	627688	633090	613605	520012	873815	723612	702218
4.19_459.7487m/z	234684	183863	153989	267791	204823	214410	246335	206306	242719	210897	195108	228860	261549	242479	185852	252335	223023	192122	252662	144456	185380	186547	193569	130808	202185	198908	196722	215294	242776	220894	146846	135345	154960	64299.6	166730	126395	120749	152587	116581	164394
4.19_155.1536m/z	510730	334378	448706	760533	552615	582196	375104	418799	590563	443317	360986	399052	393102	480979	396328	583919	469143	403520	440838	514182	397413	415720	455948	429475	367896	366355	450731	320833	460696	472377	327746	255101	302962	308360	356104	267062	310355	208154	217979	296228
4.16_313.2475m/z	699424	503588	601270	986298	690919	760680	474058	699927	795454	537665	497227	597034	534660	539477	421240	748185	654031	688818	511373	694579	539328	534107	679091	616326	537997	530175	661716	440132	661091	585103	457741	384460	367659	420748	449154	314428	429715	320355	326719	383469
4.16_237.0263m/z	112321	124114	47014.9	54353	49950.3	40703	84492.6	9480.03	39940.9	49875.7	160992	114967	113636	126669	84492.4	41203.2	108635	98630.1	140628	41585.6	107730	130116	97492.3	110848	155024	212490	115859	113973	42584.3	103867	236715	255258	250273	203394	202100	209454	125437	350475	273672	352095
4.16_236.0420m/z	252069	190298	154361	275505	205152	210690	205085	193324	246265	218153	165163	198550	164457	181352	168345	227198	179904	194403	217542	182579	154458	191514	182091	162013	189149	153820	198251	157720	201016	195971	161416	118442	131471	130287	114774	113799	90963.3	96631	85289.3	141303
4.16_234.0189m/z	15625.9	22210.6	7050.85	6079.84	7957.62	2096.86	6351.88	12962.6	5877.34	5205.89	38691.9	13720.4	6047.35	30285	14892.2	5380.26	39007.9	14870.5	5984.8	20661.5	57329.1	29160.1	34112.9	77516.1	51448.8	37244.6	36879.3	24680	28253.9	23408	145494	98474.2	85603.4	148061	124513	95680.2	185763	113246	188180	126227
4.16_203.0763m/z	347024	265905	310195	494684	344245	363170	256333	364299	400967	297048	270961	321676	279063	305036	242140	415540	338735	365685	281751	358948	301786	290013	325449	323757	282579	274861	335517	237276	328660	319450	256179	208144	221328	259388	265440	191839	291834	188182	210918	221195
4.16_196.0634n	3.02901e+06	2.22324e+06	2.80954e+06	4.3236e+06	3.07852e+06	3.36127e+06	2.13989e+06	3.26123e+06	3.59419e+06	2.65338e+06	2.28315e+06	2.89704e+06	2.42562e+06	2.84129e+06	1.98858e+06	3.80439e+06	2.99121e+06	3.31586e+06	2.46648e+06	3.3486e+06	2.62585e+06	2.57012e+06	2.96628e+06	2.89597e+06	2.46379e+06	2.37881e+06	2.98939e+06	2.04139e+06	3.03352e+06	2.86162e+06	2.21897e+06	1.73244e+06	1.76531e+06	2.26951e+06	2.15693e+06	1.62229e+06	2.4978e+06	1.54891e+06	1.76565e+06	1.94184e+06
4.16_118.1200n	179571	189119	166572	221181	195610	172102	129258	210591	159168	114370	228558	217689	169268	246588	129437	263182	268839	229050	190153	241981	301042	224382	257479	387152	275910	247755	280273	207635	244978	257378	469462	346773	319472	496666	432279	324245	533319	361763	489320	432882
4.04_234.0192m/z	245.408	35301.4	24772.9	11128	13734.7	13251.3	15815.1	18172.4	7878.99	26300.3	52118.2	36550.5	16162.4	44189.6	20536.4	24514.9	50186.7	37140.1	17572.6	36695.1	73275.9	47922.9	47928.7	111650	75255.3	57157.1	53968	42909.4	39578.3	56195.6	215150	149124	124799	224205	177832	150118	277740	175686	296714	201422
4.03_118.1200n	167164	128543	146221	222427	166851	175301	119117	168830	186093	145532	96691.7	156714	136069	155645	115515	198855	169713	166534	139587	164564	142999	142705	169186	154113	141151	136300	164039	113695	163366	151682	129590	109176	110808	133643	126084	61491.4	133985	98469.7	77359.1	77083.1
3.98_242.0718m/z	1110	21913.4	11644	24533.7	2216.25	4210.03	6413.31	21618	3951.16	23526	29861.8	22761.4	7376.85	18930.9	15221.7	9808.24	36619.4	5912.59	19120.7	9889.77	44347.3	31069.1	26090.1	71162.1	44827.3	35852	36797.4	20041.2	15040.1	30941	149402	110309	90524	147125	113105	88166.7	176473	134026	189064	115912
3.94_552.6439m/z	155650	145164	138430	199003	170191	153302	118928	169584	158302	137575	162155	149812	128534	187320	121087	173843	179108	168231	136754	173719	171825	130470	166509	193892	166434	168352	186925	119604	163301	160532	234828	178290	171142	220144	204164	170115	227103	177578	204930	207075
3.93_302.2171m/z	469887	399029	411973	576098	466344	467290	356179	472624	490473	382133	459055	474115	405680	501499	367680	545637	489895	491545	426372	489028	499521	461091	490949	595554	505032	457861	514459	408458	472155	500633	644721	511800	479381	624590	586551	471805	675868	508981	625371	575908
3.73_416.2853m/z	79548.7	86278.3	92023.3	192545	167671	104823	113384	159505	31829.8	83451.3	122432	75630.7	120779	99600.4	96831.1	158664	207663	107620	46532.4	216125	117693	93911.2	148304	251391	272720	223072	183400	194456	133916	245778	305541	168435	159609	400298	462217	415399	546021	306284	425582	272054
12.40_339.1571m/z	148005	136218	125460	131544	128121	100417	99540.5	110374	104526	65561.6	189101	171465	144806	153785	181449	151760	238483	173586	131343	78379.4	317448	180399	84039.9	224951	303149	110604	143704	170499	173076	203809	401030	188909	282788	367496	210337	232032	323901	303128	317652	275143
1.62_121.0388m/z	103833	118770	82288.2	125815	71273.9	30231.5	113442	104250	76008.3	152648	120565	116952	66991.2	164088	115833	115847	94823.1	110606	147234	96150.1	116451	176622	140930	162725	201133	124693	144131	163403	119809	121399	206465	202697	236305	170882	240875	211387	345942	291592	338880	232504
1.19_197.9840m/z	224457	302133	172235	180332	250824	186297	254193	387957	193232	205565	294237	250426	201603	316334	328231	424412	467704	478100	308050	428210	404471	354431	331220	777756	371459	494831	544310	345544	300635	334789	653047	483796	444990	837568	646885	476626	833499	674583	966756	707179
1.19_139.0495m/z	208319	242866	178308	284341	255064	139172	161640	313221	165129	166252	297797	294943	195714	326782	232817	311766	429338	314729	280380	330773	379960	340239	334063	538472	432892	440115	323316	358669	426370	387560	583048	558385	496499	711915	548466	379516	806619	572909	735913	628924
1.12_233.9810m/z	22975.1	60687.3	22949.3	43797.8	56683.3	86340.7	86055.5	176070	37051.8	104209	40832.7	56284.6	45087.5	99014.4	80333.9	139556	136230	81305	99090.7	83998.7	55635.4	86735.5	46867	83396.3	116711	105803	217229	194691	249320	125749	140681	93952.1	109252	147264	189997	271558	295007	295586	307081	233605
1.04_172.0960m/z	42464.9	50944.4	21157.5	43736	29932.1	30374.3	72442.3	45681.6	28186.6	99133.8	89512.9	54126.9	46119.3	53412.2	96314.1	48591.8	74405.1	47849.4	74772.7	36249.9	59024.9	69829	76282.2	55622.3	49533.9	53449	85830.8	62560.3	46792.3	54509.3	110525	130765	112160	49822.2	111580	77855.3	73085.6	131238	128983	99302.4
0.71_291.0635m/z	230877	282299	202733	257190	261515	182617	166936	250787	150892	165615	323775	260250	224979	336083	263189	287994	284337	301297	253021	268315	349071	313883	345385	426531	382371	321132	342861	264115	306792	357597	595110	415483	428519	731996	508830	406421	714509	534847	697178	531473
0.66_220.0552n	88736.3	189144	88732.7	159252	107913	140253	112460	118024	85491.9	66305.2	142462	155724	82974	177687	122885	139061	214761	162202	127539	164337	160476	146651	145664	280596	196419	151556	235859	113791	167422	194116	315956	300727	235874	439442	335294	273426	485623	334862	526878	402890
0.66_165.0453n	159931	174568	133914	230411	184845	153028	117231	192814	156580	103789	217960	209115	147097	228813	140013	229085	243682	210377	164680	225722	336323	181933	281490	370720	318069	208421	287138	179269	226176	287207	498613	375341	341170	509681	485708	363858	625912	391808	614155	442943
0.59_328.9276m/z	15894.4	16518.8	16425.5	26243.4	18995.9	26882.2	11815.4	31447.3	11720.3	7444.44	29872.5	15209.4	12823.1	45582	23038.8	46795.9	27042.3	17189.4	15892.8	39983	49085.9	22680.4	19352.1	67394.4	19958.7	43857.9	23503	24899.9	33638.8	20164.7	67992.9	44403.7	41649.2	78922.1	77930.9	54872.2	82011	47903.8	70667.4	59857.6
0.59_154.0350n	54534.7	40723.3	17528	44583.6	18674.2	17641	40245.5	17948.9	31126.1	83583.8	63508.1	27489.3	42311	60376.3	55015.1	26655	39514.8	48540.1	75104.2	21603.4	39515.7	66814.8	50597.3	45797.3	55460.2	42935.4	45689.3	77516.6	29599.6	32863.7	143857	129092	93137.9	121783	97134.3	88182.8	106742	95144.4	166199	155881
0.59_130.0961m/z	29578.6	17337.2	8439.25	13140.1	14385.9	10609.8	12161.9	13323.4	10391.6	25905.9	25748.5	10191.7	7215.51	27824.9	43448.1	13237.7	17061.2	15945	27898.2	5016.53	7269.61	14445.6	11244.1	6927.98	30655.2	21370.8	23419.4	42493.6	8518.02	5950.66	30361.7	33747	34427.3	22161.3	25696	45761.2	15045.2	61209.5	36424.1	30821.2
0.58_708.6054m/z	135029	197279	188944	190841	132818	172243	228081	144175	220558	117692	162029	253429	251178	149721	395268	135607	205368	121054	255633	126640	302799	244705	649361	217767	308481	310134	306838	327291	315839	567972	132777	129509	156405	127405	113049	129283	124999	118622	111373	134366
0.58_196.8683m/z	54205.4	28372.5	27766.6	5495.97	14465.6	82117.7	32185.9	33765.9	64806.8	36471.1	64245.4	63380	156818	99058.4	89584.1	53336.3	55071.8	108168	143085	75499.6	86741.3	113717	104467	142494	112240	218202	140270	174167	152934	121607	98346.9	88463	71416.4	113795	95285.5	67707.5	17805.7	114137	96315.9	112057
0.56_968.4969m/z	375964	428241	392473	421789	364005	364791	455121	465314	368511	401228	483462	463723	442718	439482	478164	486056	469588	396158	481641	412490	602966	525233	547112	573644	544717	527080	451736	485590	449509	451094	414481	433967	440178	436482	440873	504022	380234	469674	479109	449396
0.56_962.5348m/z	181669	217183	163092	99840.4	146905	210307	211072	135644	165237	106389	320529	168186	178793	508790	187889	251367	168194	503353	222358	288046	279537	338101	203647	308119	339215	245685	286657	424038	241605	255534	197467	218595	189358	147378	141654	167846	124218	274637	279608	140850
0.56_915.5403n	468138	561129	473099	533306	474367	418073	577903	567597	403061	540075	679462	567807	540740	510043	656286	524972	602502	430335	673803	483012	709861	627188	666504	709135	710450	694594	542494	659757	558937	621730	516617	518643	561590	529550	568721	790135	542593	581751	534622	661549
0.56_897.5781n	32725	30697.9	25030	30103.5	32242.4	32425.9	30599.3	26197.4	29530.2	30753.8	39492.4	31187.4	28026.7	41775.5	41953.6	29602.7	30070.6	29573.9	39097.6	28039.6	36965.2	41241	43526.4	40485.5	41924.4	31750.8	38953.3	38370.1	29664	36578.2	34992.3	37794.7	44433.4	24831.6	33143.4	32415.1	26684.7	32730.8	26458.8	30132.4
0.56_878.5746m/z	31863.5	5057.06	11205.9	1480.32	12228.4	13427.8	20231.4	13850.6	16813.6	4434.78	3554.35	40823.5	96338.2	21201	60208.2	4206.45	31755.3	2186.4	47245.1	2125.43	65662.9	48317.7	52415.9	23070.2	36715.8	77685.6	55455.6	96502.6	58533.1	64355.9	23931.9	901.433	11695.5	14414.8	12148.6	1827.54	10769.5	2628.57	31106.4	19614.3
0.56_874.5579m/z	855991	847763	797435	1.13437e+06	903066	653908	656046	622314	765003	692187	694742	495587	502684	530043	340195	622939	642250	520495	518877	458102	574338	1.55147e+06	448321	686607	514652	698357	503939	743907	912907	697085	494952	764157	696410	566437	774612	558838	860436	530932	476604	891252
0.56_831.5788n	1.28914e+06	1.45115e+06	1.20342e+06	1.33287e+06	1.43845e+06	1.16295e+06	1.43999e+06	1.24466e+06	1.13621e+06	1.01072e+06	765375	940586	931311	744647	544840	909996	847102	1.05536e+06	709918	1.04899e+06	945903	1.28175e+06	885238	736811	731935	810733	814881	853931	1.02929e+06	937500	701827	798614	1.05204e+06	769365	1.00106e+06	950603	886379	644286	515393	662403
0.56_796.6139m/z	1.12279e+06	1.44893e+06	1.43882e+06	1.45368e+06	1.29608e+06	1.45703e+06	1.21658e+06	1.31839e+06	1.4238e+06	1.14407e+06	1.09007e+06	1.05386e+06	1.11586e+06	890930	832734	1.11856e+06	1.0961e+06	1.18376e+06	976017	1.17468e+06	1.15634e+06	1.49775e+06	1.06698e+06	1.15239e+06	932143	1.077e+06	1.09551e+06	1.01262e+06	1.23731e+06	1.07946e+06	960886	1.1082e+06	1.18233e+06	1.21152e+06	1.29643e+06	1.03946e+06	1.23574e+06	989166	898297	1.06517e+06
0.56_794.6133m/z	1.07282e+07	1.22922e+07	1.07947e+07	1.28486e+07	1.09913e+07	9.66244e+06	1.21757e+07	8.77692e+06	1.08356e+07	8.38664e+06	9.47718e+06	7.42609e+06	8.59543e+06	7.12624e+06	5.71278e+06	8.27977e+06	8.35138e+06	6.99639e+06	7.13753e+06	7.53377e+06	8.88743e+06	1.24541e+07	7.18432e+06	7.83047e+06	7.38378e+06	9.09515e+06	7.30032e+06	9.31396e+06	1.08067e+07	9.69252e+06	7.71017e+06	1.06855e+07	9.13108e+06	8.34318e+06	1.01972e+07	9.1776e+06	1.02917e+07	8.90674e+06	5.92554e+06	1.02617e+07
0.56_785.6300n	9.95316e+06	8.34878e+06	6.92056e+06	6.99222e+06	9.18683e+06	6.97627e+06	7.80768e+06	6.17241e+06	7.70888e+06	5.62933e+06	5.77707e+06	5.83944e+06	5.92453e+06	5.08938e+06	4.50501e+06	5.55564e+06	5.86237e+06	5.81568e+06	4.91734e+06	5.72515e+06	5.96424e+06	8.99662e+06	5.35926e+06	5.85126e+06	5.38858e+06	6.39478e+06	5.46698e+06	6.00368e+06	7.43926e+06	6.56243e+06	5.31777e+06	6.29652e+06	5.48634e+06	5.94596e+06	6.1798e+06	5.72671e+06	6.16591e+06	5.6814e+06	4.6848e+06	6.05587e+06
0.56_714.6403m/z	5.17544e+06	5.74876e+06	4.67424e+06	4.33373e+06	4.57521e+06	5.18283e+06	5.65833e+06	4.07349e+06	5.46294e+06	3.49781e+06	3.51804e+06	3.45142e+06	3.9114e+06	2.90283e+06	1.98169e+06	3.60982e+06	3.5864e+06	3.18923e+06	3.25014e+06	3.15922e+06	3.90712e+06	5.08946e+06	2.94469e+06	3.65004e+06	3.26131e+06	3.68375e+06	3.52836e+06	3.3678e+06	4.87727e+06	3.98149e+06	3.33303e+06	3.77011e+06	3.28871e+06	3.39233e+06	4.01683e+06	3.59657e+06	4.16868e+06	3.28593e+06	2.82474e+06	4.11576e+06
0.56_712.6519m/z	3.95149e+06	3.8792e+06	3.47553e+06	3.35464e+06	3.89378e+06	3.71978e+06	3.47613e+06	3.16512e+06	3.70858e+06	3.02094e+06	2.78773e+06	3.07698e+06	2.87823e+06	2.79178e+06	2.25965e+06	2.99061e+06	2.6956e+06	3.12457e+06	2.42549e+06	3.05237e+06	3.00453e+06	3.83308e+06	2.93542e+06	3.13607e+06	2.77362e+06	2.96527e+06	2.96853e+06	2.78327e+06	3.49659e+06	3.08615e+06	2.68273e+06	2.96657e+06	2.85208e+06	3.19661e+06	3.15658e+06	2.9768e+06	3.10457e+06	2.56776e+06	2.55138e+06	2.82393e+06
0.56_710.6523m/z	958073	1.81221e+06	1.38034e+06	2.05301e+06	991462	1.34793e+06	1.64705e+06	1.86614e+06	1.16976e+06	1.24514e+06	675278	679435	1.19121e+06	540699	652600	875117	1.24944e+06	694537	722830	950819	1.52008e+06	1.36792e+06	1.07949e+06	784695	835101	1.28994e+06	734895	1.05471e+06	1.7271e+06	1.44361e+06	754317	1.45402e+06	1.22687e+06	765122	1.56843e+06	1.48896e+06	1.50936e+06	1.14945e+06	541196	981879
0.56_702.6358m/z	359275	329744	350405	272328	334874	317336	348940	427840	325893	291516	737621	613183	510196	600323	538072	590398	774053	561030	599210	555633	429971	332437	379418	349460	379806	411915	352563	404019	345306	347635	505227	754392	764918	930543	753829	660379	790449	571169	581853	640441
0.56_630.6821m/z	25837	28026.1	27363.3	8252.36	26555.5	17796.4	24585.2	33963.4	19720.9	18336.1	78137.1	55191.3	44240.4	47339	59126.8	55722.3	82125.4	51684.2	46479.3	44303.1	36653.4	32759.7	27401.5	27485.4	25351.3	25103.1	19907.5	19908.5	23310.4	19786.9	46326.5	75729.3	90375.8	91072.3	83536.4	60509.5	69440.7	58381.9	62251.1	60572.8
0.56_594.7442m/z	1.7868e+06	1.64271e+06	1.46226e+06	1.7267e+06	1.60606e+06	1.44469e+06	2.07853e+06	1.63503e+06	1.56997e+06	1.44474e+06	1.28188e+06	1.12256e+06	1.28754e+06	1.12841e+06	1.13016e+06	1.41866e+06	1.63505e+06	1.10625e+06	1.19467e+06	1.18951e+06	1.46002e+06	1.09028e+06	1.26869e+06	1.22952e+06	1.27135e+06	1.28878e+06	1.14673e+06	1.53739e+06	1.53457e+06	1.6301e+06	1.48736e+06	1.36126e+06	1.57948e+06	1.26947e+06	1.29271e+06	1.62649e+06	1.84394e+06	1.3934e+06	1.17196e+06	1.32952e+06
0.56_546.7281m/z	102467	132545	123442	118248	104083	96145	108692	210847	78689.9	89127	66385.6	70716.4	50939.9	61576.3	52262.2	90818.8	95996.6	72789.8	62907.3	67834.7	94442.5	62168.4	119927	104240	64517.8	87548.1	57718.1	67986.5	65227.1	59477.1	46735.1	31254.5	28804.3	48051.8	76950.1	27376.2	79422.9	67272	66758.2	40444
0.56_542.7320m/z	72994.9	102931	108294	61975.1	89775.2	50530.3	70343.9	161635	34318.4	51159.7	49767.6	28745.3	14483.5	38815.4	29279.3	49628.5	40828.6	26382.8	29322.6	22798.7	76217.8	43070.4	68753.9	38261.4	50948.2	43464.6	29305.8	40984.5	24247.8	53625.7	59107	6702.02	174.515	83404.6	106494	2679.94	93282.4	58440	116075	69068.7
0.56_528.7559m/z	43513.7	46973.9	53368.7	29673.1	45247.1	29086.7	33564.2	102920	20501.3	39479.5	21728	12916.4	12054.1	20410.8	20756.4	22746	21535.9	16622.6	23491.8	14919.1	40162.9	25514.6	43803	20112.7	34205	33883.6	16660.8	22419.9	12370.6	19423.7	30934.8	2537.51	4877.07	40463.9	54571.7	1566.03	52926.8	31755.6	54329.1	40065.2
0.56_510.7833m/z	592269	395762	514799	332403	568318	593133	451542	567282	503323	412105	987649	768189	640067	685197	984879	776511	875158	795684	775036	810667	694012	582968	705716	724518	668303	681281	583739	645379	621850	543968	1.24602e+06	3.02839e+06	2.65461e+06	713546	650915	1.33898e+06	1.19884e+06	743895	812765	754849
0.56_462.7667m/z	2.38003	2.16355	3.60047	152.71	0.878254	14.9571	12.121	4.05642	15.7551	0.798516	37485.5	173.409	309.12	50100.1	82.2463	26140.4	697.473	59178.3	278.608	43466.4	9172.46	8184.47	689.045	33.8062	62.7094	3058.8	52.089	14962.7	963.886	1153.04	7.09211	4.13806	2.22221	25.9753	13.1962	20.4773	13.2961	27.9108	65.4101	38.0664
0.56_426.8217m/z	95096.6	79808.5	63483.3	57957.4	89431.1	86409.5	48368.9	82722.1	70774.7	75520	292528	177253	182988	192127	289072	225443	294028	149963	259649	210611	139187	84493.4	88157.8	127365	160010	116547	75378.6	101687	82134.3	118074	448007	1.10827e+06	882885	151609	179725	632322	364591	197654	178990	300173
0.56_337.8425n	153460	350137	152497	135331	325882	67584.9	303837	505338	66689.9	605782	41693.4	16709	19528.7	10427	50285.9	35886.7	37097.9	15219	97860.1	25616.9	106361	98182.3	151999	1.01197e+06	120758	156585	149700	42790	98359	113091	22347.7	119600	90572	2763.11	18465.2	128317	7685.05	9709.03	10360.7	12176.1
0.56_335.8447n	296869	692771	300480	419509	663436	185204	568901	773019	133677	741332	84106.1	63313	63530	50759.6	87124	72729.2	93347.2	37854.5	179408	64400.4	202298	160276	293929	1.27023e+06	270845	299645	254129	143925	169225	248297	39862.7	166575	133785	45700.4	51487.5	171235	34442.9	60046.5	39543.6	48947
0.55_947.5940n	616569	564392	441457	686457	552460	414949	394116	707741	462161	526782	350107	366608	351904	387798	278574	417259	336871	284322	394300	335443	326146	447050	427309	497695	433913	478527	416258	432345	426415	419992	472263	493328	515489	388801	445525	507483	393284	551240	407572	318322
0.55_913.5686m/z	294076	252725	243358	159995	325595	239961	226458	285392	218695	184967	623270	500179	491883	473682	583784	549280	559860	416381	565919	421493	305597	279991	294592	336452	403992	363995	281404	253346	257108	295676	891188	1.25509e+06	869640	532463	521781	910256	415032	447203	541288	761321
0.55_911.6023n	1.05178e+06	1.08393e+06	1.1017e+06	1.06704e+06	1.11851e+06	781289	1.32384e+06	1.40918e+06	903273	1.15233e+06	852932	679747	970007	692283	856357	717823	779078	725802	864293	857684	737968	689478	1.13526e+06	760525	890953	958007	860617	654611	751287	1.0566e+06	816478	700083	1.15061e+06	580155	833449	929015	849363	897207	803515	877145
0.55_846.6105n	99163.3	89381.9	43669.5	89375.1	83691.9	38497.8	67586.2	168502	54844.1	79537.6	36543.6	36924.9	31192.9	28457.2	31079.2	26288.2	31584.3	34434	43132.5	30889.6	38771.1	25713.5	45904.4	36176.6	27038.6	27843.3	33780.9	30882.8	29391.1	39427	52088	41446.8	47638.9	54111.6	60530.4	34625.7	63746.7	68244.8	72717.3	83858
0.55_823.6407n	11997.3	14989.7	10817.5	9385.15	8972.05	8621.38	13109.4	13531.3	7810.09	7151.83	6061.29	7737.51	5949.03	6857.88	6824.5	5315.62	5643.45	6302.59	6713.75	4810.86	5528.19	5780.59	7060.99	5795.8	6967.26	6457.48	4144.69	5340.91	4177.72	2812.93	45070.7	4865.93	2918.74	56185.1	56863.6	2336.96	46883	62712.5	56255.4	54282.3
0.55_745.6463m/z	31274.3	34968.1	24469.8	25114.7	22692.3	16424	26330.7	33084.3	14206.9	18016	12893.5	16263.2	11666.9	15290.3	14148.6	15419.2	14682.5	8336.47	14255	8240.02	13540	14450.1	14456.6	15961.3	14047.7	17346.4	9457.83	11148.9	8140.56	7803.62	97529.2	5815.73	6094.74	138866	124488	3962.49	108267	134578	127579	124925
0.55_743.6903n	12714.7	13323.6	9610.45	9077.64	11360.7	5990	12730.7	11272.1	5812.35	6426.45	4186.78	5121.44	3996.28	4012.14	5356.24	4670.91	5020.59	2720.28	4981.68	2056.83	3265.87	2962.99	4571.37	5044.2	4282.33	4670.24	2833.17	3058.16	1767.33	2480.11	43702.4	274.46	597.066	62744.7	68804.6	1162.99	56353.1	74956.9	68114.7	70881.8
0.55_739.6782n	73332.8	84321.2	52981.1	67341.7	63374.6	54772.5	82233.1	79785.8	51419.4	64297.8	48710.1	47061.9	39970.9	48883	49677.4	49784.9	49926.9	39895.6	51098.9	43717.3	52555.1	50109	56371.8	54822.3	57334.7	54977.2	44711.7	49654.1	40587.2	48474.6	136025	42674.2	44722.8	162084	159142	49541.9	146413	198752	190181	199519
0.55_657.7160n	241259	269894	213268	198287	190104	144256	238403	234230	141449	169814	117167	126094	114414	139191	130716	131722	123229	96312.2	139583	88724	115761	107898	131265	137687	125812	135582	95249	104783	94762.6	102951	675611	61384.6	62942.6	920887	910005	61260.2	759259	943605	943724	940232
0.55_655.7159n	302700	348844	247023	254751	227629	176314	284783	310897	156989	202937	124082	144141	125877	151887	140245	152599	136747	99689	154420	79546.9	137806	115778	153875	163136	143070	151453	95747.7	114131	96807.6	113544	1.00142e+06	48503.1	58302.3	1.37739e+06	1.36917e+06	52500.2	1.1146e+06	1.48335e+06	1.39142e+06	1.41168e+06
0.55_530.7538m/z	4063.57	4510.16	4620.73	3142.29	3367.67	2417.67	4679.63	4076.61	3134.93	3368.08	1972.28	2802.73	2158.42	2036.61	1659.18	1808.32	1442.05	1361.62	2264.78	1478.57	1726.01	1765.13	2127.82	2108.14	1543.1	2101.34	1282.7	1384.46	647.475	1692.87	16411.3	402.864	411.746	30217.1	34900.5	707.427	21687.7	33173.2	39855.4	39544.3
0.55_489.7803n	85329.5	106352	77454.1	71323.5	64663	52740.1	83160.9	93182.9	44432.2	57588.2	36512.4	40754.3	36283.9	44764	42456.4	43445.4	39823.7	28375.9	46772	23128.9	42499.8	34588.9	41443.8	45770.4	40392.2	45253.7	28242.8	32089.3	27847.3	32446.9	342041	15823.8	18884.5	473011	473324	13827.8	365172	511658	474256	492333
0.50_455.4034m/z	35002.7	35780.2	32198	31927.7	24202.7	34699.3	41342.9	28011.9	31489.7	21653.2	51691.9	58131.8	43910.3	54227.8	52886.7	61775.4	40567.1	28888.9	49388.5	44633.1	45272.3	49523.7	60984.7	42478.2	43539.8	48749.5	37245.8	34919.2	27045.5	45269	38456.1	65458.7	38437.4	31293.6	50467.3	53421.3	32380.6	20630.1	26032.2	45665
