# Supplementary material for: Integrative analysis of transcriptome and metabolome revealed the mechanisms by which flavonoids and phytohormones regulated the adaptation of alfalfa roots to NaCl stress
Source: Front Plant Sci. 2023 Feb 3;14:1117868. doi: 10.3389/fpls.2023.1117868 (PMC9936617; doi:10.3389/fpls.2023.1117868)
Supplement: Supplementary file 1 [file DataSheet_1.zip › Tables/Table S4 Annotation information of differential metabolites.xlsx]

## Sheet: Sheet1
Compound ID	ratio	t.test_p.value_BHcorrect	VIP	sample	ID.1	KEGG.ID	Formula	Adducts	Score	Fragmentation.Score	Mass.Error..ppm.	Isotope.Similarity	Description	Super.class	Class	Sub.class	m.z	Neutral.mass..Da.	Retention.time..min.	Charge	Pathway
9.56_775.5046m/z	0.700064	0.0438064	1.63269	24h:0h	C06764	C06764	C44H72O12	M+H-H2O	35.3	2.76	6.96682	81.6679	Tetranactin;	null	null	null	775.505	NA	9.5635	1	NULL
9.48_872.7256n	3.15887	0.00021913	3.26025	24h:0h	NA	NA	NA	NA	NA	NA	NA	NA	NA	NA	NA	NA	NA	NA	NA	NA	NA
9.48_871.6932m/z	2.49126	0.00491828	2.4032	24h:0h	NA	NA	NA	NA	NA	NA	NA	NA	NA	NA	NA	NA	NA	NA	NA	NA	NA
9.48_574.4483m/z	1.64078	0.000349477	2.17209	24h:0h	NA	NA	NA	NA	NA	NA	NA	NA	NA	NA	NA	NA	NA	NA	NA	NA	NA
9.36_290.6768m/z	0.650924	0.0348221	1.53153	24h:0h	NA	NA	NA	NA	NA	NA	NA	NA	NA	NA	NA	NA	NA	NA	NA	NA	NA
9.28_403.1348m/z	3.47711	0.00283362	3.30827	24h:0h	C10266	C10266	C21H24O9	M+H-H2O	36.5	0	-9.44585	92.8859	Isorhapontin;	null	null	null	403.135	NA	9.27728	1	NULL
9.28_403.1348m/z	3.47711	0.00283362	3.30827	24h:0h	C09500	C09500	C21H24O9	M+H-H2O	37.2	3.29	-9.44585	92.8859	Melampodin A;	null	null	null	403.135	NA	9.27728	1	NULL
9.28_403.1348m/z	3.47711	0.00283362	3.30827	24h:0h	C10288	C10288	C21H24O9	M+H-H2O	36.5	0	-9.44585	92.8859	Rhaponticin; Rhapontin;	null	null	null	403.135	NA	9.27728	1	NULL
9.28_403.1348m/z	3.47711	0.00283362	3.30827	24h:0h	C10112	C10112	C21H22O8	M+H	36.4	0	-9.86891	93.0292	Nobiletin; Hexamethoxyflavone; 5,6,7,8,3',4'-Hexamethoxyflavone;	Phenylpropanoids and polyketides	Flavonoids	O-methylated flavonoids	403.135	NA	9.27728	1	NULL
9.28_403.1348m/z	3.47711	0.00283362	3.30827	24h:0h	C14944	C14944	C21H22O8	M+H	36.4	0	-9.86891	93.0292	2-(3,5-Dimethoxyphenyl)-5,6,7,8-tetramethoxy-4H-1-benzopyran-4-one;	null	null	null	403.135	NA	9.27728	1	NULL
9.28_403.1348m/z	3.47711	0.00283362	3.30827	24h:0h	C18367	C18367	C23H25ClN2	M+K	34	0	2.72099	72.9966	Malachite green;	null	null	null	403.135	NA	9.27728	1	NULL
9.28_403.1348m/z	3.47711	0.00283362	3.30827	24h:0h	C09754	C09754	C21H24O9	M+H-H2O	36.5	0	-9.44585	92.8859	Glycyphyllin; Phloretin 2'-O-rhamnoside;	null	null	null	403.135	NA	9.27728	1	NULL
9.28_403.1348m/z	3.47711	0.00283362	3.30827	24h:0h	C09262	C09262	C21H22O8	M+H	36.4	0	-9.86891	93.0292	(3'R,4'R)-3'-Epoxyangeloyloxy-4'-acetoxy-3',4'-dihydroseselin;	null	null	null	403.135	NA	9.27728	1	NULL
9.28_403.1348m/z	3.47711	0.00283362	3.30827	24h:0h	C14943	C14943	C21H22O8	M+H	36.4	0	-9.86891	93.0292	2-(2,5-Dimethoxyphenyl)-5,6,7,8-tetramethoxy-4H-1-benzopyran-4-one;	null	null	null	403.135	NA	9.27728	1	NULL
9.28_403.1348m/z	3.47711	0.00283362	3.30827	24h:0h	C04007	C04007	C21H22O8	M+H	36.4	0	-9.86891	93.0292	Flavanone 7-O-beta-D-glucoside; Flavanone 7-O-glucoside;	null	null	null	403.135	NA	9.27728	1	NULL
9.28_387.1619m/z	2.24056	0.0264482	2.41988	24h:0h	C19710	C19710	C4H7NO4.[C10H17N5O4]n	M+H-H2O	19.8	0	-0.918503	NA	[L-Asp(4-L-Arg)]n-L-Asp;	null	null	null	387.162	NA	9.27728	1	NULL
9.28_387.1619m/z	2.24056	0.0264482	2.41988	24h:0h	C18367	C18367	C23H25ClN2	M+Na	33.4	0	5.6432	73.3916	Malachite green;	null	null	null	387.162	NA	9.27728	1	NULL
9.28_387.1619m/z	2.24056	0.0264482	2.41988	24h:0h	C10511	C10511	C25H24O5	M+H-H2O	40.1	12.6	6.96913	95.5006	Osajin;	null	null	null	387.162	NA	9.27728	1	NULL
9.28_387.1619m/z	2.24056	0.0264482	2.41988	24h:0h	C13179	C13179	C17H18F3N3O3	M+NH4	39.8	12.3	-5.28096	92.5168	Fleroxacin;	null	null	null	387.162	NA	9.27728	1	NULL
9.28_346.1351m/z	2.22506	0.0364645	2.28706	24h:0h	C05995	C05995	C12H16N4O7	M+NH4	35	0	-1.83774	77.2994	7-Hydroxy-6-methyl-8-ribityllumazine; 7-Oxolumazine; 6-Methyl-7-oxo-8-ribityllumazine;	Organoheterocyclic compounds	Pteridines and derivatives	null	346.135	NA	9.27728	1	map00740 Riboflavin metabolism;
9.28_346.1351m/z	2.22506	0.0364645	2.28706	24h:0h	C21255	C21255	C12H25N3O6	M+K	33.7	0	-7.72259	77.2464	Lividamine;	null	null	null	346.135	NA	9.27728	1	map00524 Neomycin, kanamycin and gentamicin biosynthesis; map01130 Biosynthesis of antibiotics;
9.26_405.1345m/z	3.13241	0.00341877	2.96743	24h:0h	C21971	C21971	C16H22N4O7	M+Na	36.2	0	-9.21479	91.1187	5-Amino-5-(4-hydroxybenzyl)-6-(D-ribitylimino)-5,6-dihydrouracil;	null	null	null	405.135	NA	9.26265	1	map00680 Methane metabolism; map01120 Microbial metabolism in diverse environments;
9.26_405.1345m/z	3.13241	0.00341877	2.96743	24h:0h	C18561	C18561	C19H18ClN3O4	M+NH4	33	0	5.52577	71.378	Pyraclostrobin;	null	null	null	405.135	NA	9.26265	1	NULL
9.26_405.1345m/z	3.13241	0.00341877	2.96743	24h:0h	C17765	C17765	C22H22O6	M+Na	36.7	0	9.65405	94.2269	Licoricone;	Phenylpropanoids and polyketides	Isoflavonoids	O-methylated isoflavonoids	405.135	NA	9.26265	1	NULL
9.26_405.1345m/z	3.13241	0.00341877	2.96743	24h:0h	C09662	C09662	C19H26O7	M+K	36.3	0	9.65969	92.2247	Diacetoxyscirpenol;	null	null	null	405.135	NA	9.26265	1	NULL
9.26_405.1345m/z	3.13241	0.00341877	2.96743	24h:0h	C17790	C17790	C22H24NO4+	M+K	38.4	0	2.3404	94.768	Dehydrocorydaline;	null	null	null	405.135	NA	9.26265	1	NULL
9.26_405.1345m/z	3.13241	0.00341877	2.96743	24h:0h	C09521	C09521	C19H26O7	M+K	36.3	0	9.65969	92.2247	Orizabin;	null	null	null	405.135	NA	9.26265	1	NULL
9.26_405.1345m/z	3.13241	0.00341877	2.96743	24h:0h	C21148	C21148	C25H18N4O3	M+H-H2O	39	0	-0.127652	95.0401	Asperlicin E;	null	null	null	405.135	NA	9.26265	1	NULL
9.26_405.1345m/z	3.13241	0.00341877	2.96743	24h:0h	C08359	C08359	C19H26O6S	M+Na	37.6	0	0.832373	88.9952	2-Methoxyestradiol-17beta 3-sulfate;	null	null	null	405.135	NA	9.26265	1	map00140 Steroid hormone biosynthesis;
9.26_311.1252m/z	2.70777	0.0156032	2.63469	24h:0h	C09272	C09272	C19H20O5	M+H-H2O	39.7	17.7	-7.96531	89.7755	Libanorin;	null	null	null	311.125	NA	9.26265	1	NULL
9.26_311.1252m/z	2.70777	0.0156032	2.63469	24h:0h	C09258	C09258	C19H20O5	M+H-H2O	39.7	17.7	-7.96531	89.7755	Decursin;	null	null	null	311.125	NA	9.26265	1	NULL
9.26_311.1252m/z	2.70777	0.0156032	2.63469	24h:0h	C11156	C11156	C14H16ClN3O2	M+NH4	33	0	-5.99869	71.8167	Triadimefon;	null	null	null	311.125	NA	9.26265	1	NULL
9.26_311.1252m/z	2.70777	0.0156032	2.63469	24h:0h	C11166	C11166	C12H25NaO4S	M+Na	37.5	0	-4.07243	92.3681	SDS; Sodium lauryl sulfate; Sodium dodecyl sulfate;	null	null	null	311.125	NA	9.26265	1	NULL
9.26_311.1252m/z	2.70777	0.0156032	2.63469	24h:0h	C17482	C17482	C19H20O5	M+H-H2O	39.7	17.7	-7.96531	89.7755	(-)-Deltoin;	null	null	null	311.125	NA	9.26265	1	NULL
9.26_311.1252m/z	2.70777	0.0156032	2.63469	24h:0h	C12256	C12256	C14H15NO6	M+NH4	41	17.6	4.8077	93.0658	(+)-2,7-Dideoxypancratistatin;	null	null	null	311.125	NA	9.26265	1	NULL
9.26_311.1252m/z	2.70777	0.0156032	2.63469	24h:0h	C09942	C09942	C17H20O4	M+Na	38	0	-0.721801	90.9483	Karwinaphthol B;	null	null	null	311.125	NA	9.26265	1	NULL
9.26_311.1252m/z	2.70777	0.0156032	2.63469	24h:0h	C15051	C15051	C19H18O4	M+H	39.6	17.6	-8.4279	89.6765	7-Hydroxy-3-(4-methoxyphenyl)-4-propyl-2H-1-benzopyran-2-one; 7-Hydroxy-3-(4-methoxyphenyl)-4-propylcoumarin;	null	null	null	311.125	NA	9.26265	1	NULL
9.16_452.3891m/z	1.26701	0.038942	1.25039	24h:0h	NA	NA	NA	NA	NA	NA	NA	NA	NA	NA	NA	NA	NA	NA	NA	NA	NA
9.15_362.3021n	1.29161	0.0291333	1.4254	24h:0h	NA	NA	NA	NA	NA	NA	NA	NA	NA	NA	NA	NA	NA	NA	NA	NA	NA
8.91_367.2832m/z	1.46206	0.0305623	1.739	24h:0h	C11317	C11317	C18H36O3.[C2H4O]n	M+Na	24	24.3	3.74764	NA	Solutol HS 15;	null	null	null	367.283	NA	8.90805	1	NULL
8.73_752.4759m/z	0.783961	0.0464636	1.307	24h:0h	NA	NA	NA	NA	NA	NA	NA	NA	NA	NA	NA	NA	NA	NA	NA	NA	NA
8.73_625.4464m/z	0.671778	0.0449321	1.88002	1h:0h	NA	NA	NA	NA	NA	NA	NA	NA	NA	NA	NA	NA	NA	NA	NA	NA	NA
8.71_884.5734m/z	0.628028	0.00412832	2.13336	24h:0h	NA	NA	NA	NA	NA	NA	NA	NA	NA	NA	NA	NA	NA	NA	NA	NA	NA
8.71_884.5734m/z	0.710329	0.0236231	1.93412	6h:0h	NA	NA	NA	NA	NA	NA	NA	NA	NA	NA	NA	NA	NA	NA	NA	NA	NA
8.71_884.5734m/z	0.668641	0.0254476	2.19288	1h:0h	NA	NA	NA	NA	NA	NA	NA	NA	NA	NA	NA	NA	NA	NA	NA	NA	NA
8.71_683.5417m/z	94.9477	2.94005e-07	7.5975	24h:0h	C05813	C05813	C47H70O3	M+H	36.7	0	2.78167	86.6418	2-Octaprenyl-6-methoxy-1,4-benzoquinone;	null	null	null	683.542	NA	8.70557	1	map00130 Ubiquinone and other terpenoid-quinone biosynthesis; map01110 Biosynthesis of secondary metabolites;
8.71_683.5417m/z	94.9477	2.94005e-07	7.5975	24h:0h	C05809	C05809	C47H70O3	M+H	36.7	0	2.78167	86.6418	3-Octaprenyl-4-hydroxybenzoate; 4-Hydroxy-3-octaprenylbenzoate;	null	null	null	683.542	NA	8.70557	1	map00130 Ubiquinone and other terpenoid-quinone biosynthesis; map01110 Biosynthesis of secondary metabolites;
8.71_580.3810m/z	0.790723	0.0418904	1.63102	1h:0h	C09065	C09065	C32H50O8	M+NH4	30.8	0	-5.97772	61.0491	Baliospermin;	null	null	null	580.381	NA	8.70557	1	NULL
8.71_431.2144m/z	1.81119	0.00409946	2.38639	24h:0h	C01192	C01192	C19H37O7P	M+Na	37.5	0	-6.21197	94.4371	Palmitoylglycerone phosphate;	Organooxygen compounds	Carbonyl compounds	Ketones	431.214	NA	8.70557	1	NULL
8.71_431.2144m/z	1.81119	0.00409946	2.38639	24h:0h	C16787	C16787	C23H27NO6	M+NH4	36.3	0	-7.95816	90.463	AK-toxin I;	Organic acids and derivatives	Carboxylic acids and derivatives	Amino acids, peptides, and analogues	431.214	NA	8.70557	1	NULL
8.71_431.2144m/z	1.81119	0.00409946	2.38639	24h:0h	C10762	C10762	C23H30N2O6	M+H	36.3	0	-7.6432	90.1042	Cinegalline;	null	null	null	431.214	NA	8.70557	1	NULL
8.71_352.2595n	8.00939	3.47638e-07	5.00521	24h:0h	C09137	C09137	C21H36O4	M+H, M+K	38.2	0	-5.37114	97.228	Montanol;	null	null	null	353.267	352.259	8.70557	1	NULL
8.71_313.2726m/z	7.34141	1.36408e-05	4.93035	24h:0h	NA	NA	NA	NA	NA	NA	NA	NA	NA	NA	NA	NA	NA	NA	NA	NA	NA
8.71_298.2504n	4.87074	6.82719e-05	4.3674	24h:0h	C08365	C08365	C18H34O3	M+H-H2O, M+H	37.2	0	-1.38016	87.6799	Ricinoleic acid; (9Z)-(12R)-Hydroxyoctadecenoic acid; 12-Hydroxy-9-octadecenoic acid; 12-Hydroxy-cis-9-octadecenoic acid;	null	null	null	281.247	298.25	8.70557	1	NULL
8.71_298.2504n	4.87074	6.82719e-05	4.3674	24h:0h	C00869	C00869	C18H34O3	M+H-H2O, M+H	37.2	0	-1.38016	87.6799	2-Oxooctadecanoic acid; 2-Oxostearate;	null	null	null	281.247	298.25	8.70557	1	NULL
8.71_298.2504n	4.87074	6.82719e-05	4.3674	24h:0h	C19616	C19616	C18H34O3	M+H-H2O, M+H	37.2	0	-1.38016	87.6799	18-Hydroxyoleate;	null	null	null	281.247	298.25	8.70557	1	map00073 Cutin, suberine and wax biosynthesis;
8.71_298.2504n	4.87074	6.82719e-05	4.3674	24h:0h	C19418	C19418	C18H34O3	M+H-H2O, M+H	37.2	0	-1.38016	87.6799	cis-9,10-Epoxystearic acid;	Lipids and lipid-like molecules	Fatty Acyls	Lineolic acids and derivatives	281.247	298.25	8.70557	1	map00073 Cutin, suberine and wax biosynthesis;
8.71_298.2504n	4.87074	6.82719e-05	4.3674	24h:0h	C13791	C13791	C18H34O3	M+H-H2O, M+H	37.2	0	-1.38016	87.6799	(6R,7S)-6,7-Epoxyoctadecanoic acid; 6R,7S-Epoxy-octadecanoic acid; 6R,7S-Epoxy-octadecanoate;	null	null	null	281.247	298.25	8.70557	1	NULL
8.71_235.2420m/z	7.06015	0.00276863	4.64269	24h:0h	C17815	C17815	C17H32O	M+H-H2O	38.8	0	-0.228927	94.2986	Civetol;	null	null	null	235.242	NA	8.70557	1	NULL
8.71_214.6367m/z	2.06095	0.0319186	1.738	24h:0h	NA	NA	NA	NA	NA	NA	NA	NA	NA	NA	NA	NA	NA	NA	NA	NA	NA
8.71_205.6318m/z	24.2288	1.8979e-05	6.17422	24h:0h	NA	NA	NA	NA	NA	NA	NA	NA	NA	NA	NA	NA	NA	NA	NA	NA	NA
8.69_840.5650m/z	0.397748	0.0348221	2.77933	24h:0h	NA	NA	NA	NA	NA	NA	NA	NA	NA	NA	NA	NA	NA	NA	NA	NA	NA
8.69_778.5048n	0.592617	0.0236131	2.24238	24h:0h	NA	NA	NA	NA	NA	NA	NA	NA	NA	NA	NA	NA	NA	NA	NA	NA	NA
8.69_409.7641m/z	0.145345	0.0225023	4.00141	24h:0h	NA	NA	NA	NA	NA	NA	NA	NA	NA	NA	NA	NA	NA	NA	NA	NA	NA
8.68_734.4794n	0.527041	0.0327903	2.46382	24h:0h	NA	NA	NA	NA	NA	NA	NA	NA	NA	NA	NA	NA	NA	NA	NA	NA	NA
8.68_690.4354n	0.712948	0.0199632	1.94802	1h:0h	NA	NA	NA	NA	NA	NA	NA	NA	NA	NA	NA	NA	NA	NA	NA	NA	NA
8.65_558.3534n	0.760159	0.0419868	1.55147	24h:0h	NA	NA	NA	NA	NA	NA	NA	NA	NA	NA	NA	NA	NA	NA	NA	NA	NA
8.65_558.3534n	0.726743	0.0449321	2.07208	1h:0h	NA	NA	NA	NA	NA	NA	NA	NA	NA	NA	NA	NA	NA	NA	NA	NA	NA
8.60_245.2256m/z	1.42991	0.00431411	1.84787	24h:0h	C14245	C14245	C18H30O	M+H-H2O	45.6	36.1	-2.9751	95.1385	4-Dodecylphenol;	null	null	null	245.226	NA	8.59878	1	NULL
8.58_556.3601n	0.739781	0.0182854	1.52183	24h:0h	NA	NA	NA	NA	NA	NA	NA	NA	NA	NA	NA	NA	NA	NA	NA	NA	NA
8.58_556.3601n	0.67297	0.0286684	2.3538	1h:0h	NA	NA	NA	NA	NA	NA	NA	NA	NA	NA	NA	NA	NA	NA	NA	NA	NA
8.53_510.3548n	0.81018	0.00431734	1.34861	24h:0h	NA	NA	NA	NA	NA	NA	NA	NA	NA	NA	NA	NA	NA	NA	NA	NA	NA
8.53_510.3548n	0.787849	0.0199632	1.92637	1h:0h	NA	NA	NA	NA	NA	NA	NA	NA	NA	NA	NA	NA	NA	NA	NA	NA	NA
8.40_1101.5948m/z	0.568854	0.0432908	2.39314	1h:0h	C11712	C11712	C53H76N14O12	M+H	36.2	15.6	9.86178	76.1517	Teprotide;	null	null	null	1101.59	NA	8.39823	1	map07217 Renin-angiotensin system inhibitors;
8.23_381.0833m/z	1.45104	0.0110457	1.85958	24h:0h	C04778	C04778	C14H19N2O7P	M+Na	36.7	0	2.99823	87.2115	N1-(5-Phospho-alpha-D-ribosyl)-5,6-dimethylbenzimidazole; alpha-Ribazole 5'-phosphate;	Nucleosides, nucleotides, and analogues	Benzimidazole ribonucleosides and ribonucleotides	null	381.083	NA	8.23433	1	map00860 Porphyrin and chlorophyll metabolism; map01100 Metabolic pathways;
8.23_381.0833m/z	1.45104	0.0110457	1.85958	24h:0h	C18440	C18440	C15H18N4O7S	M+H-H2O	36	0	-7.66102	88.6013	Ethoxysulfuron;	null	null	null	381.083	NA	8.23433	1	NULL
8.23_381.0833m/z	1.45104	0.0110457	1.85958	24h:0h	C01134	C01134	C11H23N2O7PS	M+Na	36.6	0	-6.41582	90.2333	Pantetheine 4'-phosphate; 4'-Phosphopantetheine; Phosphopantetheine; D-Pantetheine 4'-phosphate;	null	null	null	381.083	NA	8.23433	1	map00332 Carbapenem biosynthesis; map00770 Pantothenate and CoA biosynthesis; map01100 Metabolic pathways; map01130 Biosynthesis of antibiotics;
8.23_313.2735m/z	2.07054	1.11167e-05	2.93614	24h:0h	NA	NA	NA	NA	NA	NA	NA	NA	NA	NA	NA	NA	NA	NA	NA	NA	NA
8.23_313.2735m/z	1.81044	1.80654e-05	2.90357	1h:0h	NA	NA	NA	NA	NA	NA	NA	NA	NA	NA	NA	NA	NA	NA	NA	NA	NA
8.23_253.2512m/z	3.02989	0.000289875	3.54955	24h:0h	C17815	C17815	C17H32O	M+H	35.3	0	-5.71433	82.8918	Civetol;	null	null	null	253.251	NA	8.23433	1	NULL
8.23_253.2512m/z	3.02989	0.000289875	3.54955	24h:0h	C16995	C16995	C17H34O2	M+H-H2O	35.3	0	-5.33352	82.7861	Methyl palmitate;	Lipids and lipid-like molecules	Fatty Acyls	Fatty acid esters	253.251	NA	8.23433	1	NULL
8.23_253.2512m/z	2.44905	0.00998	3.36628	1h:0h	C16995	C16995	C17H34O2	M+H-H2O	35.3	0	-5.33352	82.7861	Methyl palmitate;	Lipids and lipid-like molecules	Fatty Acyls	Fatty acid esters	253.251	NA	8.23433	1	NULL
8.23_253.2512m/z	2.44905	0.00998	3.36628	1h:0h	C17815	C17815	C17H32O	M+H	35.3	0	-5.71433	82.8918	Civetol;	null	null	null	253.251	NA	8.23433	1	NULL
8.23_205.0852m/z	1.34103	0.00160923	1.69845	24h:0h	C17825	C17825	C10H14O3	M+Na	42.8	26.1	9.13912	97.9511	(+/-)-Asarinol B;	null	null	null	205.085	NA	8.23433	1	NULL
8.23_205.0852m/z	1.34103	0.00160923	1.69845	24h:0h	C09921	C09921	C12H12O3	M+H	43.6	24.7	-3.63344	97.8023	3-Butylidene-7-hydroxyphthalide;	null	null	null	205.085	NA	8.23433	1	NULL
8.23_205.0852m/z	1.34103	0.00160923	1.69845	24h:0h	C10429	C10429	C12H14O4	M+H-H2O	43.7	24.9	-3.33879	97.545	Apiole;	Organoheterocyclic compounds	Benzodioxoles	null	205.085	NA	8.23433	1	NULL
8.23_205.0852m/z	1.34103	0.00160923	1.69845	24h:0h	C14175	C14175	C12H14O4	M+H-H2O	38.7	0	-3.33879	97.545	Diethyl phthalate; Diethyl 1,2-benzenedicarboxylate;	Benzenoids	Benzene and substituted derivatives	Benzoic acids and derivatives	205.085	NA	8.23433	1	NULL
8.23_205.0852m/z	1.34103	0.00160923	1.69845	24h:0h	C21930	C21930	C10H14O3	M+Na	42.8	26.1	9.13912	97.9511	(-)-5-Oxo-1,2-campholide;	null	null	null	205.085	NA	8.23433	1	NULL
8.23_205.0852m/z	1.34103	0.00160923	1.69845	24h:0h	C10449	C10449	C12H14O4	M+H-H2O	43.7	24.9	-3.33879	97.545	Dillapiole; Dillapiol;	Organoheterocyclic compounds	Benzodioxoles	null	205.085	NA	8.23433	1	NULL
8.23_205.0852m/z	1.34103	0.00160923	1.69845	24h:0h	C06070	C06070	C10H14O3	M+Na	42.8	26.1	9.13912	97.9511	Iridotrial; (1S,2R,3S)-2-Formyl-alpha-(hydroxymethylene)-3-methylcyclopentaneacetaldehyde;	null	null	null	205.085	NA	8.23433	1	map00902 Monoterpenoid biosynthesis; map01100 Metabolic pathways; map01110 Biosynthesis of secondary metabolites;
8.23_205.0852m/z	1.34103	0.00160923	1.69845	24h:0h	C10448	C10448	C10H14O3	M+Na	37.6	0	9.13912	97.9511	Dihydroconiferyl alcohol; 4-Hydroxy-3-methoxy-benzenepropanol;	null	null	null	205.085	NA	8.23433	1	NULL
8.23_205.0852m/z	1.34103	0.00160923	1.69845	24h:0h	C07159	C07159	C10H14O3	M+Na	42.8	26.1	9.13912	97.9511	2-Oxo-Delta3-4,5,5-trimethylcyclopentenylacetate; 2-Oxo-Delta3-4,5,5-trimethylcyclopentenylacetic acid;	null	null	null	205.085	NA	8.23433	1	NULL
8.23_205.0852m/z	1.34103	0.00160923	1.69845	24h:0h	C20271	C20271	C10H14O3	M+Na	42.8	26.1	9.13912	97.9511	[(1R)-2,2,3-Trimethyl-5-oxocyclopent-3-enyl]acetate;	null	null	null	205.085	NA	8.23433	1	NULL
8.23_205.0852m/z	1.34103	0.00160923	1.69845	24h:0h	C06976	C06976	C10H16NO+	M+K	38.1	0	-7.03122	98.5535	Edrophonium;	Benzenoids	Benzene and substituted derivatives	Aniline and substituted anilines	205.085	NA	8.23433	1	NULL
8.23_205.0852m/z	1.34103	0.00160923	1.69845	24h:0h	C17823	C17823	C10H14O3	M+Na	37.6	0	9.13912	97.9511	2,4,5-Trimethoxytoluene;	null	null	null	205.085	NA	8.23433	1	NULL
8.23_205.0852m/z	1.34103	0.00160923	1.69845	24h:0h	C02952	C02952	C10H14O3	M+Na	42.8	26.1	9.13912	97.9511	5-Oxo-1,2-campholide; (+)-5-Oxo-1,2-campholide;	null	null	null	205.085	NA	8.23433	1	NULL
8.23_205.0852m/z	1.34103	0.00160923	1.69845	24h:0h	C19351	C19351	C10H14O3	M+Na	37.6	0	9.13912	97.9511	Bis(2,3-epoxycyclopentyl)ether;	null	null	null	205.085	NA	8.23433	1	NULL
8.23_205.0852m/z	1.34103	0.00160923	1.69845	24h:0h	C19228	C19228	C12H14O4	M+H-H2O	38.7	0	-3.33879	97.545	Diglycidyl resorcinol ether;	null	null	null	205.085	NA	8.23433	1	NULL
8.23_205.0852m/z	1.34103	0.00160923	1.69845	24h:0h	C17822	C17822	C10H14O3	M+Na	37.6	0	9.13912	97.9511	3,4,5-Trimethoxytoluene;	null	null	null	205.085	NA	8.23433	1	NULL
8.23_205.0852m/z	1.34103	0.00160923	1.69845	24h:0h	C20225	C20225	C12H14O4	M+H-H2O	38.7	0	-3.33879	97.545	Coniferyl acetate;	null	null	null	205.085	NA	8.23433	1	map00940 Phenylpropanoid biosynthesis;
8.23_195.0644m/z	1.27363	0.00126566	1.52766	24h:0h	C09974	C09974	C10H10O4	M+H	47	42.8	-4.18109	97.1272	2,4,8-Trihydroxy-1-tetralone;	null	null	null	195.064	NA	8.23433	1	NULL
8.23_195.0644m/z	1.27363	0.00126566	1.52766	24h:0h	C10477	C10477	C10H10O4	M+H	44.9	32.3	-4.18109	97.1272	Methyl caffeate;	null	null	null	195.064	NA	8.23433	1	NULL
8.23_195.0644m/z	1.27363	0.00126566	1.52766	24h:0h	C10674	C10674	C10H12O5	M+H-H2O	43.1	23.3	-3.82601	96.8716	Danielone;	Benzenoids	Benzene and substituted derivatives	Phenols and derivatives	195.064	NA	8.23433	1	NULL
8.23_195.0644m/z	1.27363	0.00126566	1.52766	24h:0h	C01494	C01494	C10H10O4	M+H	43.3	24.3	-4.18109	97.1272	Ferulate; Ferulic acid; 4-Hydroxy-3-methoxycinnamic acid; 3-Methoxy-4-hydroxy-trans-cinnamate; 4-Hydroxy-3-methoxycinnamate;	Phenylpropanoids and polyketides	Cinnamic acids and derivatives	Hydroxycinnamic acids and derivatives	195.064	NA	8.23433	1	map00940 Phenylpropanoid biosynthesis; map01061 Biosynthesis of phenylpropanoids; map01100 Metabolic pathways; map01110 Biosynthesis of secondary metabolites;
8.23_195.0644m/z	1.27363	0.00126566	1.52766	24h:0h	C00779	C00779	C10H10O4	M+H	46.8	41.9	-4.18109	97.1272	Scytalone; 3,4-Dihydro-3,6,8-trihydoroxy-1(2H)-napthalenone;	null	null	null	195.064	NA	8.23433	1	NULL
8.23_195.0644m/z	1.27363	0.00126566	1.52766	24h:0h	C02379	C02379	C10H10O4	M+H	46.8	41.9	-4.18109	97.1272	6-Hydroxymellein;	null	null	null	195.064	NA	8.23433	1	NULL
8.23_195.0644m/z	1.27363	0.00126566	1.52766	24h:0h	C16982	C16982	C10H10O4	M+H	44.5	30.3	-4.18109	97.1272	Kakuol; Kakoul;	null	null	null	195.064	NA	8.23433	1	NULL
8.23_195.0644m/z	1.27363	0.00126566	1.52766	24h:0h	C11155	C11155	C10H12O5	M+H-H2O	42.7	21.1	-3.82601	96.8716	n-Propyl gallate; Propyl gallate;	Benzenoids	Benzene and substituted derivatives	Benzoic acids and derivatives	195.064	NA	8.23433	1	NULL
8.23_195.0644m/z	1.27363	0.00126566	1.52766	24h:0h	C11233	C11233	C10H10O4	M+H	43.3	24.3	-4.18109	97.1272	Dimethyl phthalate;	null	null	null	195.064	NA	8.23433	1	NULL
8.23_195.0644m/z	1.27363	0.00126566	1.52766	24h:0h	C12204	C12204	C10H10O4	M+H	47.2	43.5	-4.18109	97.1272	5-Hydroxyconiferaldehyde;	null	null	null	195.064	NA	8.23433	1	map00940 Phenylpropanoid biosynthesis; map01061 Biosynthesis of phenylpropanoids; map01100 Metabolic pathways; map01110 Biosynthesis of secondary metabolites;
8.23_195.0644m/z	1.27363	0.00126566	1.52766	24h:0h	C10470	C10470	C10H10O4	M+H	43.3	24.3	-4.18109	97.1272	Isoferulic acid;	Phenylpropanoids and polyketides	Cinnamic acids and derivatives	Hydroxycinnamic acids and derivatives	195.064	NA	8.23433	1	NULL
8.23_163.0388m/z	1.30042	0.000259024	1.63078	24h:0h	C09315	C09315	C9H6O3	M+H	47.6	42.6	-1.28354	96.79	Umbelliferone; 7-Hydroxycoumarin;	Phenylpropanoids and polyketides	Coumarins and derivatives	Hydroxycoumarins	163.039	NA	8.23433	1	map01061 Biosynthesis of phenylpropanoids; map01110 Biosynthesis of secondary metabolites;
8.23_163.0388m/z	1.30042	0.000259024	1.63078	24h:0h	C20414	C20414	C9H6O3	M+H	48	45	-1.28354	96.79	4-Hydroxycoumarin;	Phenylpropanoids and polyketides	Coumarins and derivatives	Hydroxycoumarins	163.039	NA	8.23433	1	NULL
8.23_163.0388m/z	1.30042	0.000259024	1.63078	24h:0h	C05350	C05350	C9H8O4	M+H-H2O	39	0	-1.15515	96.5528	2-Hydroxy-3-(4-hydroxyphenyl)propenoate; 4-Hydroxy-enol-phenylpyruvate;	Benzenoids	Benzene and substituted derivatives	Phenylpyruvic acid derivatives	163.039	NA	8.23433	1	map00350 Tyrosine metabolism;
8.23_163.0388m/z	1.30042	0.000259024	1.63078	24h:0h	C12623	C12623	C9H8O4	M+H-H2O	44.8	28.8	-1.15515	96.5528	trans-2,3-Dihydroxycinnamate; (2E)-3-(2,3-Dihydroxyphenyl)prop-2-enoate;	null	null	null	163.039	NA	8.23433	1	map00360 Phenylalanine metabolism; map01120 Microbial metabolism in diverse environments; map01220 Degradation of aromatic compounds;
8.23_163.0388m/z	1.30042	0.000259024	1.63078	24h:0h	C01481	C01481	C9H8O4	M+H-H2O	44.8	28.8	-1.15515	96.5528	Caffeate; Caffeic acid; 3,4-Dihydroxycinnamic acid;	Phenylpropanoids and polyketides	Cinnamic acids and derivatives	Hydroxycinnamic acids and derivatives	163.039	NA	8.23433	1	NULL
8.23_163.0388m/z	1.30042	0.000259024	1.63078	24h:0h	C01179	C01179	C9H8O4	M+H-H2O	39	0	-1.15515	96.5528	3-(4-Hydroxyphenyl)pyruvate; 4-Hydroxyphenylpyruvate; p-Hydroxyphenylpyruvic acid;	Benzenoids	Benzene and substituted derivatives	Phenylpyruvic acid derivatives	163.039	NA	8.23433	1	map00130 Ubiquinone and other terpenoid-quinone biosynthesis; map00261 Monobactam biosynthesis; map00350 Tyrosine metabolism; map00400 Phenylalanine, tyrosine and tryptophan biosynthesis; map00401 Novobiocin biosynthesis; map00950 Isoquinoline alkaloid biosynthesis; map01055 Biosynthesis of vancomycin group antibiotics; map01060 Biosynthesis of plant secondary metabolites; map01063 Biosynthesis o…
8.23_163.0388m/z	1.30042	0.000259024	1.63078	24h:0h	C01405	C01405	C9H8O4	M+H-H2O	41.5	12.4	-1.15515	96.5528	Aspirin; Acetylsalicylic acid; 2-Acetoxybenzenecarboxylic acid; Acetylsalicylate;	Benzenoids	Benzene and substituted derivatives	Benzoic acids and derivatives	163.039	NA	8.23433	1	map04976 Bile secretion;
8.23_163.0388m/z	1.30042	0.000259024	1.63078	24h:0h	C01197	C01197	C9H8O4	M+H-H2O	44.8	28.8	-1.15515	96.5528	Caffeate; Caffeic acid; 3,4-Dihydroxy-trans-cinnamate; trans-Caffeate; (2E)-3-(3,4-Dihydroxyphenyl)prop-2-enoate;	null	null	null	163.039	NA	8.23433	1	map00940 Phenylpropanoid biosynthesis; map01061 Biosynthesis of phenylpropanoids; map01100 Metabolic pathways; map01110 Biosynthesis of secondary metabolites; map01220 Degradation of aromatic compounds;
8.23_153.0544m/z	1.23922	0.00460112	1.40623	24h:0h	C01983	C01983	C8H8O3	M+H	49.4	53.7	-1.50695	95.1936	(R)-Mandelate; (R)-2-Hydroxy-2-phenylacetic acid; (R)-2-Hydroxy-2-phenylacetate; (R)-Mandelic acid;	Benzenoids	Benzene and substituted derivatives	null	153.054	NA	8.23433	1	map00627 Aminobenzoate degradation; map01120 Microbial metabolism in diverse environments;
8.23_153.0544m/z	1.23922	0.00460112	1.40623	24h:0h	C06731	C06731	C8H10O4	M+H-H2O	46.6	39.7	-1.34736	94.9584	1,2-Dihydroxy-6-methylcyclohexa-3,5-dienecarboxylate;	null	null	null	153.054	NA	8.23433	1	map00622 Xylene degradation; map01100 Metabolic pathways; map01120 Microbial metabolism in diverse environments; map01220 Degradation of aromatic compounds;
8.23_153.0544m/z	1.23922	0.00460112	1.40623	24h:0h	C06729	C06729	C8H10O4	M+H-H2O	46.6	39.7	-1.34736	94.9584	cis-1,2-Dihydroxy-4-methylcyclohexa-3,5-diene-1-carboxylate; 4-Methylcyclohexa-3,5-diene-1,2-cis-diol-1-carboxylic acid;	null	null	null	153.054	NA	8.23433	1	map00622 Xylene degradation; map01100 Metabolic pathways; map01120 Microbial metabolism in diverse environments; map01220 Degradation of aromatic compounds;
8.23_153.0544m/z	1.23922	0.00460112	1.40623	24h:0h	C10804	C10804	C8H8O3	M+H	53.4	73.5	-1.50695	95.1936	2-(Hydroxymethyl)benzoic acid; 2-Hydroxymethylbenzoic acid;	Benzenoids	Benzene and substituted derivatives	Benzoic acids and derivatives	153.054	NA	8.23433	1	NULL
8.23_153.0544m/z	1.23922	0.00460112	1.40623	24h:0h	C00755	C00755	C8H8O3	M+H	53.4	73.4	-1.50695	95.1936	4-Hydroxy-3-methoxy-benzaldehyde; Vanillin; Vanillaldehyde; 4-Hydroxy-3-methoxybenzaldehyde;	Benzenoids	Phenols	Methoxyphenols	153.054	NA	8.23433	1	map00360 Phenylalanine metabolism; map00627 Aminobenzoate degradation; map01061 Biosynthesis of phenylpropanoids; map01063 Biosynthesis of alkaloids derived from shikimate pathway; map01100 Metabolic pathways; map01110 Biosynthesis of secondary metabolites; map01120 Microbial metabolism in diverse environments;
8.23_153.0544m/z	1.23922	0.00460112	1.40623	24h:0h	C01984	C01984	C8H8O3	M+H	49.4	53.7	-1.50695	95.1936	(S)-Mandelate; (S)-2-Hydroxy-2-phenylacetic acid; (S)-2-Hydroxy-2-phenylacetate; (S)-Mandelic acid;	Benzenoids	Benzene and substituted derivatives	null	153.054	NA	8.23433	1	map00627 Aminobenzoate degradation; map01120 Microbial metabolism in diverse environments;
8.23_153.0544m/z	1.23922	0.00460112	1.40623	24h:0h	C02181	C02181	C8H8O3	M+H	49.4	53.7	-1.50695	95.1936	Phenoxyacetate; Phenoxyacetic acid;	Benzenoids	Benzene and substituted derivatives	Phenoxyacetic acid derivatives	153.054	NA	8.23433	1	NULL
8.23_153.0544m/z	1.23922	0.00460112	1.40623	24h:0h	C16804	C16804	C8H10O4	M+H-H2O	42.2	17.6	-1.34736	94.9584	Penicillic acid;	null	null	null	153.054	NA	8.23433	1	NULL
8.23_153.0544m/z	1.23922	0.00460112	1.40623	24h:0h	C10675	C10675	C8H8O3	M+H	52.6	69.8	-1.50695	95.1936	3',4'-Dihydroxyacetophenone;	Organic oxygen compounds	Organooxygen compounds	Carbonyl compounds	153.054	NA	8.23433	1	NULL
8.23_153.0544m/z	1.23922	0.00460112	1.40623	24h:0h	C05852	C05852	C8H8O3	M+H	49.4	53.7	-1.50695	95.1936	2-Hydroxyphenylacetate; 2-Hydroxyphenylacetic acid;	Benzenoids	Benzene and substituted derivatives	Phenylacetic acids	153.054	NA	8.23433	1	map00360 Phenylalanine metabolism; map00643 Styrene degradation; map01100 Metabolic pathways; map01120 Microbial metabolism in diverse environments;
8.23_153.0544m/z	1.23922	0.00460112	1.40623	24h:0h	C05593	C05593	C8H8O3	M+H	49.4	53.7	-1.50695	95.1936	3-Hydroxyphenylacetate; 3-Hydroxyphenylacetic acid;	Benzenoids	Phenols	1-hydroxy-4-unsubstituted benzenoids	153.054	NA	8.23433	1	map00350 Tyrosine metabolism; map00360 Phenylalanine metabolism; map00643 Styrene degradation; map01120 Microbial metabolism in diverse environments;
8.23_153.0544m/z	1.23922	0.00460112	1.40623	24h:0h	C06720	C06720	C8H10O4	M+H-H2O	46.6	39.7	-1.34736	94.9584	1,6-Dihydroxy-5-methylcyclohexa-2,4-dienecarboxylate; 1,2-Dihydroxy-3-methylcyclohexa-3,5-dienecarboxylate;	null	null	null	153.054	NA	8.23433	1	map00622 Xylene degradation; map01100 Metabolic pathways; map01120 Microbial metabolism in diverse environments; map01220 Degradation of aromatic compounds;
8.23_153.0544m/z	1.23922	0.00460112	1.40623	24h:0h	C00642	C00642	C8H8O3	M+H	49.4	53.7	-1.50695	95.1936	4-Hydroxyphenylacetate; 4-Hydroxyphenylacetic acid;	Benzenoids	Phenols	1-hydroxy-2-unsubstituted benzenoids	153.054	NA	8.23433	1	map00350 Tyrosine metabolism; map00360 Phenylalanine metabolism; map01120 Microbial metabolism in diverse environments; map01220 Degradation of aromatic compounds;
8.23_153.0544m/z	1.23922	0.00460112	1.40623	24h:0h	C03663	C03663	C8H8O3	M+H	52.6	69.8	-1.50695	95.1936	2',4'-Dihydroxyacetophenone; 2,4-Dihydroxyacetophenone; Resacetophenone;	Benzenoids	Benzene and substituted derivatives	Acetophenones	153.054	NA	8.23433	1	NULL
8.23_153.0544m/z	1.23922	0.00460112	1.40623	24h:0h	C12305	C12305	C8H8O3	M+H	53.4	73.4	-1.50695	95.1936	Methyl salicylate; Methyl 2-hydroxybenzoate;	Benzenoids	Benzene and substituted derivatives	Benzoic acids and derivatives	153.054	NA	8.23433	1	map01061 Biosynthesis of phenylpropanoids;
8.23_153.0544m/z	1.23922	0.00460112	1.40623	24h:0h	C07123	C07123	C8H10O4	M+H-H2O	46.6	39.7	-1.34736	94.9584	2-Hydroxy-6-oxo-octa-2,4-dienoate;	null	null	null	153.054	NA	8.23433	1	map00642 Ethylbenzene degradation; map01100 Metabolic pathways; map01120 Microbial metabolism in diverse environments; map01220 Degradation of aromatic compounds;
8.23_153.0544m/z	1.23922	0.00460112	1.40623	24h:0h	C14108	C14108	C8H8O3	M+H	53.4	73.5	-1.50695	95.1936	4-Hydroxymethylsalicylaldehyde; 2-Hydroxy-4-hydroxymethyl-benzaldehyde;	null	null	null	153.054	NA	8.23433	1	map00626 Naphthalene degradation; map01120 Microbial metabolism in diverse environments;
8.23_153.0544m/z	1.23922	0.00460112	1.40623	24h:0h	C13635	C13635	C8H8O3	M+H	53.4	73.5	-1.50695	95.1936	4-Hydroxyphenacyl alcohol; 2,4'-Dihydroxyacetophenone;	Organic oxygen compounds	Organooxygen compounds	Carbonyl compounds	153.054	NA	8.23433	1	map00363 Bisphenol degradation; map01120 Microbial metabolism in diverse environments;
8.23_153.0544m/z	1.23922	0.00460112	1.40623	24h:0h	C05576	C05576	C8H10O4	M+H-H2O	47	41.8	-1.34736	94.9584	3,4-Dihydroxyphenylethyleneglycol;	Benzenoids	Phenols	Benzenediols	153.054	NA	8.23433	1	map00350 Tyrosine metabolism; map01100 Metabolic pathways;
8.23_153.0544m/z	1.23922	0.00460112	1.40623	24h:0h	C19495	C19495	C8H10O4	M+H-H2O	47	41.8	-1.34736	94.9584	Penicillic acid; 3-Methoxy-5-methyl-4-oxo-2,5-hexadienoic acid;	null	null	null	153.054	NA	8.23433	1	NULL
8.23_153.0544m/z	1.23922	0.00460112	1.40623	24h:0h	C02519	C02519	C8H8O3	M+H	47.5	44	-1.50695	95.1936	4-Methoxybenzoate; 4-Methoxybenzoic acid; 4-Anisic acid;	Benzenoids	Benzene and substituted derivatives	Benzoic acids and derivatives	153.054	NA	8.23433	1	map00362 Benzoate degradation; map01220 Degradation of aromatic compounds;
8.23_153.0544m/z	1.23922	0.00460112	1.40623	24h:0h	C13636	C13636	C8H8O3	M+H	52.6	69.8	-1.50695	95.1936	4-Hydroxyphenyl acetate;	Benzenoids	Phenol esters	null	153.054	NA	8.23433	1	map00363 Bisphenol degradation; map01100 Metabolic pathways; map01120 Microbial metabolism in diverse environments;
8.23_153.0544m/z	1.23922	0.00460112	1.40623	24h:0h	C17900	C17900	C8H8O3	M+H	53	71.5	-1.50695	95.1936	Menisdaurilide;	null	null	null	153.054	NA	8.23433	1	NULL
8.23_153.0544m/z	1.23922	0.00460112	1.40623	24h:0h	C21167	C21167	C8H8O3	M+H	52.8	70.7	-1.50695	95.1936	4-Hydroxy-3-methylbenzoate; 4-Hydroxy-m-toluate;	Benzenoids	Benzene and substituted derivatives	Benzoic acids and derivatives	153.054	NA	8.23433	1	map00623 Toluene degradation; map01120 Microbial metabolism in diverse environments;
8.23_153.0544m/z	1.23922	0.00460112	1.40623	24h:0h	C02639	C02639	C8H8O3	M+H	47.5	44	-1.50695	95.1936	3-Methoxytropolone;	null	null	null	153.054	NA	8.23433	1	NULL
8.23_153.0544m/z	1.23922	0.00460112	1.40623	24h:0h	C14088	C14088	C8H8O3	M+H	43.5	24.2	-1.50695	95.1936	3-Methylsalicylate;	Benzenoids	Benzene and substituted derivatives	Benzoic acids and derivatives	153.054	NA	8.23433	1	map00626 Naphthalene degradation; map01120 Microbial metabolism in diverse environments; map01220 Degradation of aromatic compounds;
8.23_153.0544m/z	1.23922	0.00460112	1.40623	24h:0h	C12064	C12064	C8H8O3	M+H	52.6	69.8	-1.50695	95.1936	Resorcinol monoacetate;	null	null	null	153.054	NA	8.23433	1	NULL
8.23_153.0544m/z	1.23922	0.00460112	1.40623	24h:0h	C14103	C14103	C8H8O3	M+H	52.6	69.8	-1.50695	95.1936	4-Methylsalicylate; m-Cresotic acid; 2-Hydroxy-4-methylbenzoic acid;	null	null	null	153.054	NA	8.23433	1	map00626 Naphthalene degradation; map01120 Microbial metabolism in diverse environments;
8.23_153.0544m/z	1.23922	0.00460112	1.40623	24h:0h	C04043	C04043	C8H8O3	M+H	49.4	53.7	-1.50695	95.1936	3,4-Dihydroxyphenylacetaldehyde; Protocatechuatealdehyde;	Benzenoids	Benzene and substituted derivatives	Phenylacetaldehydes	153.054	NA	8.23433	1	map00350 Tyrosine metabolism; map00950 Isoquinoline alkaloid biosynthesis; map01100 Metabolic pathways; map01110 Biosynthesis of secondary metabolites;
8.23_153.0544m/z	1.23922	0.00460112	1.40623	24h:0h	C02657	C02657	C8H8O3	M+H	52.6	69.8	-1.50695	95.1936	6-Methylsalicylate; 6-Methylsalicylic acid; 2-Hydroxy-6-methylbenzoic acid; 6-Methyl-2-hydroxybenzenecarboxylate;	null	null	null	153.054	NA	8.23433	1	map01059 Biosynthesis of enediyne antibiotics; map01130 Biosynthesis of antibiotics;
8.23_149.0223m/z	1.33666	0.00285652	1.69379	24h:0h	C14100	C14100	C8H6O4	M+H-H2O	51.2	68.5	-6.40184	94.5452	4-Formylsalicylic acid; 4-Formyl-2-hydroxybenzoic acid;	null	null	null	149.022	NA	8.23433	1	map00626 Naphthalene degradation; map01120 Microbial metabolism in diverse environments;
8.23_149.0223m/z	1.33666	0.00285652	1.69379	24h:0h	C14096	C14096	C8H6O4	M+H-H2O	51.2	68.5	-6.40184	94.5452	3-Formylsalicylic acid; 2-Hydroxyisophthalaldehydic acid;	null	null	null	149.022	NA	8.23433	1	map00626 Naphthalene degradation; map01120 Microbial metabolism in diverse environments;
8.23_149.0223m/z	1.33666	0.00285652	1.69379	24h:0h	C06337	C06337	C8H6O4	M+H-H2O	51.2	68.5	-6.40184	94.5452	Terephthalate; Terephthalic acid; 1,4-Benzenedicarboxylic acid;	Benzenoids	Benzene and substituted derivatives	Benzoic acids and derivatives	149.022	NA	8.23433	1	map00624 Polycyclic aromatic hydrocarbon degradation; map00627 Aminobenzoate degradation; map01100 Metabolic pathways; map01120 Microbial metabolism in diverse environments; map01220 Degradation of aromatic compounds;
8.23_149.0223m/z	1.33666	0.00285652	1.69379	24h:0h	C03590	C03590	C8H6O4	M+H-H2O	51.2	68.5	-6.40184	94.5452	4-Hydroxyphenylglyoxylate; 4-Hydroxybenzoylformate; 4-Hydroxyphenylglyoxylic acid; 2-(4-Hydroxyphenyl)-2-oxoacetate;	null	null	null	149.022	NA	8.23433	1	map00261 Monobactam biosynthesis; map00627 Aminobenzoate degradation; map01055 Biosynthesis of vancomycin group antibiotics; map01120 Microbial metabolism in diverse environments; map01130 Biosynthesis of antibiotics;
8.23_149.0223m/z	1.33666	0.00285652	1.69379	24h:0h	C01606	C01606	C8H6O4	M+H-H2O	51.2	68.5	-6.40184	94.5452	Phthalate; o-Phthalic acid; 1,2-Benzenedicarboxylic acid;	Benzenoids	Benzene and substituted derivatives	Benzoic acids and derivatives	149.022	NA	8.23433	1	map00624 Polycyclic aromatic hydrocarbon degradation; map01100 Metabolic pathways; map01120 Microbial metabolism in diverse environments; map01220 Degradation of aromatic compounds; map02010 ABC transporters;
8.18_579.2891m/z	1.95729	0.00011836	2.74487	24h:0h	C06515	C06515	C36H40N2O6	M+H-H2O	38	8.11	6.32478	89.1642	Magnoline;	null	null	null	579.289	NA	8.17718	1	NULL
8.18_579.2891m/z	1.95729	0.00011836	2.74487	24h:0h	C06511	C06511	C36H40N2O6	M+H-H2O	38	8.11	6.32478	89.1642	Guattegaumerine; N,N'-Dimethyllindoldhamine;	null	null	null	579.289	NA	8.17718	1	map00950 Isoquinoline alkaloid biosynthesis;
8.18_579.2891m/z	1.95729	0.00011836	2.74487	24h:0h	C08797	C08797	C32H44O8	M+Na	38.2	10.4	-6.68501	88.0573	Cucurbitacin E;	null	null	null	579.289	NA	8.17718	1	map01062 Biosynthesis of terpenoids and steroids;
8.18_579.2891m/z	1.95729	0.00011836	2.74487	24h:0h	C05177	C05177	C36H40N2O6	M+H-H2O	38	8.11	6.32478	89.1642	Berbamunine; (1S)-1,2,3,4-Tetrahydro-1-[[4-[2-hydroxy-5-[[(1R)-1,2,3,4-tetrahydro-7-hydroxy-6-methoxy-2-methyl-1-isoquinolinyl]methyl]phenoxy]phenyl]methyl]-6-methoxy-2-methyl-7-isoquinolinol;	null	null	null	579.289	NA	8.17718	1	map00950 Isoquinoline alkaloid biosynthesis;
8.18_278.1512n	1.36097	0.00160172	1.75425	24h:0h	C15205	C15205	C16H22O4	M+H, M+Na	38	0	-2.30195	92.7815	Diisobutyl phthalate; DIBP;	Benzenoids	Benzene and substituted derivatives	Benzoic acids and derivatives	301.141	278.151	8.17718	1	NULL
8.18_278.1512n	1.36097	0.00160172	1.75425	24h:0h	C14214	C14214	C16H22O4	M+H, M+Na	38	0	-2.30195	92.7815	Dibutyl phthalate; Di-n-butyl phthalate; Dibutyl 1,2-benzenedicarboxylate;	Benzenoids	Benzene and substituted derivatives	Benzoic acids and derivatives	301.141	278.151	8.17718	1	NULL
8.18_278.1512n	1.36097	0.00160172	1.75425	24h:0h	C03343	C03343	C16H22O4	M+H, M+Na	40.8	14.1	-2.30195	92.7815	2-Ethylhexyl phthalate;	Benzenoids	Benzene and substituted derivatives	Benzoic acids and derivatives	301.141	278.151	8.17718	1	NULL
8.15_520.3972m/z	0.346536	0.0416175	2.87004	24h:0h	NA	NA	NA	NA	NA	NA	NA	NA	NA	NA	NA	NA	NA	NA	NA	NA	NA
8.01_288.2518m/z	1.3168	0.0185394	1.4453	24h:0h	C19614	C19614	C16H30O3	M+NH4	38.1	0	-5.69193	96.8134	16-Oxopalmitate;	null	null	null	288.252	NA	8.00563	1	map00073 Cutin, suberine and wax biosynthesis; map01100 Metabolic pathways;
7.71_562.3029n	0.761988	0.0266041	1.73835	1h:0h	C17861	C17861	C27H46O12	M+NH4, M+Na	37.4	21.9	7.10354	73.1026	Atractyloside D;	null	null	null	580.337	562.303	7.71278	1	NULL
7.60_373.1277m/z	0.440673	0.00476653	3.19945	24h:0h	C07783	C07783	C20H23ClN2O4	M+H-H2O	32.3	0	-9.28242	71.8372	Dexchlorpheniramine maleate; d-Chlorpheniramine maleate;	null	null	null	373.128	NA	7.5983	1	NULL
7.60_373.1277m/z	0.440673	0.00476653	3.19945	24h:0h	C10823	C10823	C20H22O8	M+H-H2O	38.3	0	-1.16404	93.0443	Populin;	null	null	null	373.128	NA	7.5983	1	NULL
7.60_373.1277m/z	0.440673	0.00476653	3.19945	24h:0h	C10186	C10186	C20H20O7	M+H	38.3	0	-1.22037	93.1871	Sinensetin; 5,6,7,3',4'-Pentamethoxyflavone;	Phenylpropanoids and polyketides	Flavonoids	O-methylated flavonoids	373.128	NA	7.5983	1	NULL
7.60_373.1277m/z	0.440673	0.00476653	3.19945	24h:0h	C07780	C07780	C20H23ClN2O4	M+H-H2O	32.3	0	-9.28242	71.8372	Chlorpheniramine maleate;	null	null	null	373.128	NA	7.5983	1	NULL
7.60_373.1277m/z	0.440673	0.00476653	3.19945	24h:0h	C20499	C20499	C20H20O7	M+H	38.3	0	-1.22037	93.1871	(1'S)-Averantin; 1,3,6,8-Tetrahydroxy-[(1S)-2-hydroxyhexyl]-9,10-anthraquinone;	null	null	null	373.128	NA	7.5983	1	map00254 Aflatoxin biosynthesis; map01130 Biosynthesis of antibiotics;
7.60_373.1277m/z	0.440673	0.00476653	3.19945	24h:0h	C18497	C18497	C16H22N4O3S	M+Na	36	0	-7.87391	88.7863	Cafenstrole;	null	null	null	373.128	NA	7.5983	1	NULL
7.60_373.1277m/z	0.440673	0.00476653	3.19945	24h:0h	C10883	C10883	C20H20O7	M+H	38.3	0	-1.22037	93.1871	Sesamolinol;	null	null	null	373.128	NA	7.5983	1	NULL
7.60_373.1277m/z	0.440673	0.00476653	3.19945	24h:0h	C10190	C10190	C20H20O7	M+H	38.3	0	-1.22037	93.1871	Tangeretin; 5,6,7,8,4'-Pentamethoxyflavone;	Phenylpropanoids and polyketides	Flavonoids	O-methylated flavonoids	373.128	NA	7.5983	1	NULL
7.60_373.1277m/z	0.440673	0.00476653	3.19945	24h:0h	C09438	C09438	C21H20NO4+	M+Na	38.4	0	-2.08066	94.5017	Fagaronine;	null	null	null	373.128	NA	7.5983	1	NULL
7.60_373.1277m/z	0.440673	0.00476653	3.19945	24h:0h	C10745	C10745	C18H24NO5+	M+K	37.9	0	-2.63543	92.4513	Veprisinium; Veprisinium salt;	null	null	null	373.128	NA	7.5983	1	NULL
7.60_373.1277m/z	0.440673	0.00476653	3.19945	24h:0h	C10275	C10275	C20H22O8	M+H-H2O	38.4	0.436	-1.16404	93.0443	Piceid; Polydatin; 3,4,5-Trihydroxystilbene-3-beta-monoglucoside;	Phenylpropanoids and polyketides	Stilbenes	Stilbene glycosides	373.128	NA	7.5983	1	NULL
7.60_373.1277m/z	0.594551	0.0449321	2.01202	1h:0h	C07783	C07783	C20H23ClN2O4	M+H-H2O	32.3	0	-9.28242	71.8372	Dexchlorpheniramine maleate; d-Chlorpheniramine maleate;	null	null	null	373.128	NA	7.5983	1	NULL
7.60_373.1277m/z	0.594551	0.0449321	2.01202	1h:0h	C20499	C20499	C20H20O7	M+H	38.3	0	-1.22037	93.1871	(1'S)-Averantin; 1,3,6,8-Tetrahydroxy-[(1S)-2-hydroxyhexyl]-9,10-anthraquinone;	null	null	null	373.128	NA	7.5983	1	map00254 Aflatoxin biosynthesis; map01130 Biosynthesis of antibiotics;
7.60_373.1277m/z	0.594551	0.0449321	2.01202	1h:0h	C10275	C10275	C20H22O8	M+H-H2O	38.4	0.436	-1.16404	93.0443	Piceid; Polydatin; 3,4,5-Trihydroxystilbene-3-beta-monoglucoside;	Phenylpropanoids and polyketides	Stilbenes	Stilbene glycosides	373.128	NA	7.5983	1	NULL
7.60_373.1277m/z	0.594551	0.0449321	2.01202	1h:0h	C10745	C10745	C18H24NO5+	M+K	37.9	0	-2.63543	92.4513	Veprisinium; Veprisinium salt;	null	null	null	373.128	NA	7.5983	1	NULL
7.60_373.1277m/z	0.594551	0.0449321	2.01202	1h:0h	C10883	C10883	C20H20O7	M+H	38.3	0	-1.22037	93.1871	Sesamolinol;	null	null	null	373.128	NA	7.5983	1	NULL
7.60_373.1277m/z	0.594551	0.0449321	2.01202	1h:0h	C10190	C10190	C20H20O7	M+H	38.3	0	-1.22037	93.1871	Tangeretin; 5,6,7,8,4'-Pentamethoxyflavone;	Phenylpropanoids and polyketides	Flavonoids	O-methylated flavonoids	373.128	NA	7.5983	1	NULL
7.60_373.1277m/z	0.594551	0.0449321	2.01202	1h:0h	C18497	C18497	C16H22N4O3S	M+Na	36	0	-7.87391	88.7863	Cafenstrole;	null	null	null	373.128	NA	7.5983	1	NULL
7.60_373.1277m/z	0.594551	0.0449321	2.01202	1h:0h	C07780	C07780	C20H23ClN2O4	M+H-H2O	32.3	0	-9.28242	71.8372	Chlorpheniramine maleate;	null	null	null	373.128	NA	7.5983	1	NULL
7.60_373.1277m/z	0.594551	0.0449321	2.01202	1h:0h	C10186	C10186	C20H20O7	M+H	38.3	0	-1.22037	93.1871	Sinensetin; 5,6,7,3',4'-Pentamethoxyflavone;	Phenylpropanoids and polyketides	Flavonoids	O-methylated flavonoids	373.128	NA	7.5983	1	NULL
7.60_373.1277m/z	0.594551	0.0449321	2.01202	1h:0h	C09438	C09438	C21H20NO4+	M+Na	38.4	0	-2.08066	94.5017	Fagaronine;	null	null	null	373.128	NA	7.5983	1	NULL
7.60_373.1277m/z	0.594551	0.0449321	2.01202	1h:0h	C10823	C10823	C20H22O8	M+H-H2O	38.3	0	-1.16404	93.0443	Populin;	null	null	null	373.128	NA	7.5983	1	NULL
7.49_244.6147m/z	0.410535	0.0449321	2.14593	1h:0h	NA	NA	NA	NA	NA	NA	NA	NA	NA	NA	NA	NA	NA	NA	NA	NA	NA
7.49_236.6285m/z	0.421267	0.0432908	2.47981	1h:0h	NA	NA	NA	NA	NA	NA	NA	NA	NA	NA	NA	NA	NA	NA	NA	NA	NA
7.35_343.0748m/z	1.58522	0.0151471	1.31128	24h:0h	C18469	C18469	C11H21N4O2PS	M+K	38.3	1.37	-2.27188	92.8188	Imicyafos;	null	null	null	343.075	NA	7.3485	1	NULL
7.35_343.0748m/z	1.58522	0.0151471	1.31128	24h:0h	C16805	C16805	C19H15ClO4	M+H	33.2	0	4.64134	71.317	Coumachlor;	null	null	null	343.075	NA	7.3485	1	NULL
7.35_302.3045m/z	1.87985	0.0187397	2.03485	24h:0h	C20356	C20356	C18H36O2	M+NH4	38.3	0.991	-3.11307	94.1845	Isooctadecanoic acid; Isostearic acid;	Lipids and lipid-like molecules	Fatty Acyls	Fatty acids and conjugates	302.304	NA	7.3485	1	NULL
7.35_302.3045m/z	1.87985	0.0187397	2.03485	24h:0h	C01530	C01530	C18H36O2	M+NH4	38.3	0.991	-3.11307	94.1845	Octadecanoic acid; Stearate; Stearic acid;	Lipids and lipid-like molecules	Fatty Acyls	Fatty acids and conjugates	302.304	NA	7.3485	1	map00061 Fatty acid biosynthesis; map01040 Biosynthesis of unsaturated fatty acids; map01060 Biosynthesis of plant secondary metabolites; map04745 Phototransduction - fly;
7.35_302.3045m/z	1.87985	0.0187397	2.03485	24h:0h	C00836	C00836	C18H39NO2	M+H	38.3	0.995	-2.93716	93.937	Sphinganine; Dihydrosphingosine; 2-Amino-1,3-dihydroxyoctadecane;	Organic nitrogen compounds	Organonitrogen compounds	Amines	302.304	NA	7.3485	1	map00600 Sphingolipid metabolism; map01100 Metabolic pathways; map04071 Sphingolipid signaling pathway;
7.31_403.1407m/z	0.732636	0.0438413	1.75008	24h:0h	C09262	C09262	C21H22O8	M+H	34.8	18.1	4.83267	61.5473	(3'R,4'R)-3'-Epoxyangeloyloxy-4'-acetoxy-3',4'-dihydroseselin;	null	null	null	403.141	NA	7.30542	1	NULL
7.31_403.1407m/z	0.732636	0.0438413	1.75008	24h:0h	C10266	C10266	C21H24O9	M+H-H2O	31.2	0	4.6255	61.4949	Isorhapontin;	null	null	null	403.141	NA	7.30542	1	NULL
7.31_403.1407m/z	0.732636	0.0438413	1.75008	24h:0h	C04007	C04007	C21H22O8	M+H	31.2	0	4.83267	61.5473	Flavanone 7-O-beta-D-glucoside; Flavanone 7-O-glucoside;	null	null	null	403.141	NA	7.30542	1	NULL
7.31_403.1407m/z	0.732636	0.0438413	1.75008	24h:0h	C09500	C09500	C21H24O9	M+H-H2O	31.5	1.29	4.6255	61.4949	Melampodin A;	null	null	null	403.141	NA	7.30542	1	NULL
7.31_403.1407m/z	0.732636	0.0438413	1.75008	24h:0h	C14944	C14944	C21H22O8	M+H	31.2	0	4.83267	61.5473	2-(3,5-Dimethoxyphenyl)-5,6,7,8-tetramethoxy-4H-1-benzopyran-4-one;	null	null	null	403.141	NA	7.30542	1	NULL
7.31_403.1407m/z	0.732636	0.0438413	1.75008	24h:0h	C10112	C10112	C21H22O8	M+H	31.2	0	4.83267	61.5473	Nobiletin; Hexamethoxyflavone; 5,6,7,8,3',4'-Hexamethoxyflavone;	Phenylpropanoids and polyketides	Flavonoids	O-methylated flavonoids	403.141	NA	7.30542	1	NULL
7.31_403.1407m/z	0.732636	0.0438413	1.75008	24h:0h	C13542	C13542	C12H28O13	M+Na	30.5	0	-4.00935	57.0555	Lactitol dihydrate;	null	null	null	403.141	NA	7.30542	1	NULL
7.31_403.1407m/z	0.732636	0.0438413	1.75008	24h:0h	C14957	C14957	C21H29ClO3	M+K	28.5	0	-8.21874	51.4242	3beta-(Acetyloxy)-5beta-methyl-6beta-chloroestr-9-en-17-one;	null	null	null	403.141	NA	7.30542	1	NULL
7.31_403.1407m/z	0.732636	0.0438413	1.75008	24h:0h	C10288	C10288	C21H24O9	M+H-H2O	31.2	0	4.6255	61.4949	Rhaponticin; Rhapontin;	null	null	null	403.141	NA	7.30542	1	NULL
7.31_403.1407m/z	0.732636	0.0438413	1.75008	24h:0h	C18374	C18374	C21H29ClO3	M+K	28.5	0	-8.21874	51.4242	Clostebol acetate;	null	null	null	403.141	NA	7.30542	1	NULL
7.31_403.1407m/z	0.732636	0.0438413	1.75008	24h:0h	C15023	C15023	C21H29ClO3	M+K	28.5	0	-8.21874	51.4242	19-Chloro-3beta-hydroxyandrost-5-en-17-one acetate;	null	null	null	403.141	NA	7.30542	1	NULL
7.31_403.1407m/z	0.732636	0.0438413	1.75008	24h:0h	C03431	C03431	C14H19N5O6S	M+NH4	30.8	0	3.26556	57.9257	S-Inosyl-L-homocysteine;	null	null	null	403.141	NA	7.30542	1	NULL
7.31_403.1407m/z	0.732636	0.0438413	1.75008	24h:0h	C12073	C12073	C22H24N2O3	M+K	31.8	0	-3.19418	62.6259	11-Methoxy-vinorine;	null	null	null	403.141	NA	7.30542	1	NULL
7.31_403.1407m/z	0.732636	0.0438413	1.75008	24h:0h	C09754	C09754	C21H24O9	M+H-H2O	31.2	0	4.6255	61.4949	Glycyphyllin; Phloretin 2'-O-rhamnoside;	null	null	null	403.141	NA	7.30542	1	NULL
7.31_403.1407m/z	0.732636	0.0438413	1.75008	24h:0h	C14943	C14943	C21H22O8	M+H	31.2	0	4.83267	61.5473	2-(2,5-Dimethoxyphenyl)-5,6,7,8-tetramethoxy-4H-1-benzopyran-4-one;	null	null	null	403.141	NA	7.30542	1	NULL
7.31_403.1407m/z	0.732636	0.0438413	1.75008	24h:0h	C21125	C21125	C22H15N3O4	M+NH4	32.2	0	1.57349	62.6686	Chromopyrrolate; Chromopyrrolic acid;	null	null	null	403.141	NA	7.30542	1	map00404 Staurosporine biosynthesis; map01130 Biosynthesis of antibiotics;
7.23_224.1408n	1.25782	0.0348221	1.35731	24h:0h	C04166	C04166	C13H20O3	M+Na, M+K	38.2	0	-2.1999	93.7591	(+/-)-6-Hydroxy-3-oxo-alpha-ionol; Vomifoliol;	null	null	null	247.13	224.141	7.23093	1	NULL
7.23_224.1408n	1.25782	0.0348221	1.35731	24h:0h	C16318	C16318	C13H20O3	M+Na, M+K	38.2	0	-2.1999	93.7591	(+)-7-Isomethyljasmonate;	null	null	null	247.13	224.141	7.23093	1	map00592 alpha-Linolenic acid metabolism; map01110 Biosynthesis of secondary metabolites;
7.23_224.1408n	1.25782	0.0348221	1.35731	24h:0h	C01760	C01760	C13H20O3	M+Na, M+K	38.2	0	-2.1999	93.7591	(6S,9R)-Vomifoliol; (6S,9R)-6-Hydroxy-3-oxo-alpha-ionol;	null	null	null	247.13	224.141	7.23093	1	NULL
7.23_224.1408n	1.25782	0.0348221	1.35731	24h:0h	C11512	C11512	C13H20O3	M+Na, M+K	38.2	0	-2.1999	93.7591	Methyl jasmonate; (-)-Methyl jasmonate;	Lipids and lipid-like molecules	Fatty Acyls	Lineolic acids and derivatives	247.13	224.141	7.23093	1	map00592 alpha-Linolenic acid metabolism; map01110 Biosynthesis of secondary metabolites;
7.17_334.1093m/z	1.29563	0.0457729	1.42379	24h:0h	C05191	C05191	C20H15NO4	M+H	38.6	44.4	5.63488	54.9153	Dihydrosanguinarine; 13,14-Dihydro-13-methyl-[1,3]benzodioxolo[5,6-c]-1,3-dioxolo[4,5-i]phenanthridine;	null	null	null	334.109	NA	7.16997	1	map00950 Isoquinoline alkaloid biosynthesis; map01100 Metabolic pathways; map01110 Biosynthesis of secondary metabolites;
7.17_334.1093m/z	1.29563	0.0457729	1.42379	24h:0h	C18272	C18272	C20H12O4	M+NH4	29.6	0	5.93843	54.6971	cis-4-(8-Hydroxypyren-7-yl)-2-oxobut-3-enoate;	null	null	null	334.109	NA	7.16997	1	map00624 Polycyclic aromatic hydrocarbon degradation; map01120 Microbial metabolism in diverse environments;
7.17_334.1093m/z	1.29563	0.0457729	1.42379	24h:0h	C12226	C12226	C20H15NO4	M+H	29.7	0	5.63488	54.9153	Norchelerythrine; 1,2-Dimethoxy-(1,3)benzodioxolo(5,6-c)phenanthridine;	null	null	null	334.109	NA	7.16997	1	NULL
7.17_334.1093m/z	1.29563	0.0457729	1.42379	24h:0h	C17935	C17935	C12H16N2O6S	M+NH4	28.9	0	8.00007	53.5446	Cysteinyldopa; 5-S-Cysteinyl-DOPA;	null	null	null	334.109	NA	7.16997	1	map00350 Tyrosine metabolism;
7.17_334.1093m/z	1.29563	0.0457729	1.42379	24h:0h	C18271	C18271	C20H12O4	M+NH4	29.6	0	5.93843	54.6971	cis-4-(7-Hydroxtpyren-8-yl)-2-oxobut-3-enoate;	null	null	null	334.109	NA	7.16997	1	map00624 Polycyclic aromatic hydrocarbon degradation; map01120 Microbial metabolism in diverse environments;
7.17_334.1093m/z	1.29563	0.0457729	1.42379	24h:0h	C14875	C14875	C12H21N3O7S	M+H-H2O	38.5	46.6	7.20173	53.9009	S-(2-Hydroxyethyl)glutathione;	Organic acids and derivatives	Carboxylic acids and derivatives	Amino acids, peptides, and analogues	334.109	NA	7.16997	1	map00980 Metabolism of xenobiotics by cytochrome P450;
7.17_334.1093m/z	1.29563	0.0457729	1.42379	24h:0h	C14893	C14893	C20H13ClN2	M+NH4	41.9	42.4	-4.08218	72.0045	2-(4-Chlorophenyl)-3-phenyl-3-(2-pyridinyl)acrylonitrile;	null	null	null	334.109	NA	7.16997	1	NULL
7.17_334.1093m/z	1.29563	0.0457729	1.42379	24h:0h	C18277	C18277	C20H12O4	M+NH4	29.6	0	5.93843	54.6971	4,5-Chrysenedicarboxylate;	null	null	null	334.109	NA	7.16997	1	map00624 Polycyclic aromatic hydrocarbon degradation; map01120 Microbial metabolism in diverse environments;
7.17_293.0828m/z	1.28983	0.0225023	1.42017	24h:0h	C04201	C04201	C10H13NO6S	M+NH4	29.4	0	9.44785	57.2985	L-Tyrosine methyl ester 4-sulfate;	null	null	null	293.083	NA	7.16997	1	NULL
7.17_293.0828m/z	1.28983	0.0225023	1.42017	24h:0h	C11096	C11096	C18H15ClN2O	M+H-H2O	34.5	0	-3.93533	77.0867	Croconazole;	null	null	null	293.083	NA	7.16997	1	NULL
7.17_293.0828m/z	1.28983	0.0225023	1.42017	24h:0h	C10059	C10059	C18H14O5	M+H-H2O	30.4	0	6.27884	59.0139	6-Deoxyjacareubin;	null	null	null	293.083	NA	7.16997	1	NULL
7.16_418.3882m/z	0.0303026	1.90835e-06	4.58861	24h:0h	NA	NA	NA	NA	NA	NA	NA	NA	NA	NA	NA	NA	NA	NA	NA	NA	NA
7.14_317.1345m/z	3.4596	3.47952e-09	3.9353	24h:0h	C16352	C16352	C11H15N4O6+	M+NH4	33.7	1.26	4.9601	72.9049	7-Methylxanthosine;	null	null	null	317.134	NA	7.1414	1	map00232 Caffeine metabolism; map01100 Metabolic pathways; map01110 Biosynthesis of secondary metabolites;
7.14_317.1345m/z	3.4596	3.47952e-09	3.9353	24h:0h	C20418	C20418	C13H22N2O8	M+H-H2O	34.8	0	0.421642	74.3607	N,N'-Diacetyllegionaminate;	null	null	null	317.134	NA	7.1414	1	map00520 Amino sugar and nucleotide sugar metabolism;
7.14_317.1345m/z	3.4596	3.47952e-09	3.9353	24h:0h	C20082	C20082	C13H22N2O8	M+H-H2O	34.8	0	0.421642	74.3607	Pseudaminic acid; 5,7-Bis(acetylamino)-3,5,7,9-tetradeoxy-L-glycero-alpha-L-manno-2-nonulopyranosonic acid;	null	null	null	317.134	NA	7.1414	1	map00520 Amino sugar and nucleotide sugar metabolism;
7.08_285.0746m/z	1.67035	0.0104174	2.24486	24h:0h	C16229	C16229	C16H12O5	M+H	50.2	60.9	-4.16108	95.0805	(+)-Maackiain;	null	null	null	285.075	NA	7.08338	1	map00943 Isoflavonoid biosynthesis; map01110 Biosynthesis of secondary metabolites;
7.08_285.0746m/z	1.67035	0.0104174	2.24486	24h:0h	C14536	C14536	C16H12O5	M+H	51.4	66.9	-4.16108	95.0805	Glycitein; 7,4'-Dihydroxy-6-methoxyisoflavone;	Phenylpropanoids and polyketides	Isoflavonoids	Isoflav-2-enes	285.075	NA	7.08338	1	map00943 Isoflavonoid biosynthesis; map01110 Biosynthesis of secondary metabolites;
7.08_285.0746m/z	1.67035	0.0104174	2.24486	24h:0h	C11577	C11577	C16H12O5	M+H	51.4	66.9	-4.16108	95.0805	3-Methylgalangin; 5,7-Dihydroxy-3-methoxy-2-phenyl-4H-1-benzopyran-4-one;	Phenylpropanoids and polyketides	Flavonoids	O-methylated flavonoids	285.075	NA	7.08338	1	NULL
7.08_285.0746m/z	1.67035	0.0104174	2.24486	24h:0h	C01709	C01709	C16H14O6	M+H-H2O	51.1	64.9	-3.913	95.1775	Hesperetin; 3',5,7-Trihydroxy-4'-methoxyflavanone;	Phenylpropanoids and polyketides	Flavonoids	O-methylated flavonoids	285.075	NA	7.08338	1	map00941 Flavonoid biosynthesis;
7.08_285.0746m/z	1.67035	0.0104174	2.24486	24h:0h	C16405	C16405	C16H14O6	M+H-H2O	51.1	64.9	-3.913	95.1775	Homoeriodictyol chalcone;	null	null	null	285.075	NA	7.08338	1	map00941 Flavonoid biosynthesis;
7.08_285.0746m/z	1.67035	0.0104174	2.24486	24h:0h	C02920	C02920	C16H12O5	M+H	51.4	66.9	-4.16108	95.0805	2'-Hydroxyformononetin; 2'-Hydroformononetin;	Phenylpropanoids and polyketides	Isoflavonoids	O-methylated isoflavonoids	285.075	NA	7.08338	1	map00943 Isoflavonoid biosynthesis; map01110 Biosynthesis of secondary metabolites;
7.08_285.0746m/z	1.67035	0.0104174	2.24486	24h:0h	C09931	C09931	C16H14O6	M+H-H2O	50	59.4	-3.913	95.1775	Haematoxylin; Natural Black 1; C.I. 75290;	null	null	null	285.075	NA	7.08338	1	NULL
7.08_285.0746m/z	1.67035	0.0104174	2.24486	24h:0h	C10536	C10536	C16H12O5	M+H	51.4	66.9	-4.16108	95.0805	Texasin; 6,7-Dihydroxy-3-(4-methoxyphenyl)-4-benzopyrone;	Phenylpropanoids and polyketides	Isoflavonoids	O-methylated isoflavonoids	285.075	NA	7.08338	1	NULL
7.08_285.0746m/z	1.67035	0.0104174	2.24486	24h:0h	C12436	C12436	C16H14O6	M+H-H2O	51.1	65	-3.913	95.1775	Dihydrokalafungin; DHK;	null	null	null	285.075	NA	7.08338	1	map01057 Biosynthesis of type II polyketide products; map01130 Biosynthesis of antibiotics;
7.08_285.0746m/z	1.67035	0.0104174	2.24486	24h:0h	C10521	C10521	C16H12O5	M+H	51.4	66.9	-4.16108	95.0805	Prunetin;	Phenylpropanoids and polyketides	Isoflavonoids	O-methylated isoflavonoids	285.075	NA	7.08338	1	map00943 Isoflavonoid biosynthesis;
7.08_285.0746m/z	1.67035	0.0104174	2.24486	24h:0h	C17039	C17039	C16H12O5	M+H	51.4	67	-4.16108	95.0805	Obtusifolin;	null	null	null	285.075	NA	7.08338	1	NULL
7.08_285.0746m/z	1.67035	0.0104174	2.24486	24h:0h	C10502	C10502	C16H12O5	M+H	50.2	60.9	-4.16108	95.0805	(-)-Maackiain; Inermin;	null	null	null	285.075	NA	7.08338	1	map00943 Isoflavonoid biosynthesis;
7.08_285.0746m/z	1.67035	0.0104174	2.24486	24h:0h	C10504	C10504	C16H12O5	M+H	51.4	66.9	-4.16108	95.0805	Melannin;	Phenylpropanoids and polyketides	Neoflavonoids	Neoflavones	285.075	NA	7.08338	1	NULL
7.08_285.0746m/z	1.67035	0.0104174	2.24486	24h:0h	C00814	C00814	C16H12O5	M+H	51.4	66.9	-4.16108	95.0805	Biochanin A;	Phenylpropanoids and polyketides	Isoflavonoids	O-methylated isoflavonoids	285.075	NA	7.08338	1	map00943 Isoflavonoid biosynthesis; map01061 Biosynthesis of phenylpropanoids; map01110 Biosynthesis of secondary metabolites;
7.08_285.0746m/z	1.67035	0.0104174	2.24486	24h:0h	C10377	C10377	C16H14O6	M+H-H2O	51.1	65	-3.913	95.1775	Nanafrocin; (1S,3R)-Nanaomycin A;	null	null	null	285.075	NA	7.08338	1	NULL
7.08_285.0746m/z	1.67035	0.0104174	2.24486	24h:0h	C10047	C10047	C16H12O5	M+H	51.4	66.9	-4.16108	95.0805	Geraldone; 5-Deoxychrysoeriol;	Phenylpropanoids and polyketides	Flavonoids	O-methylated flavonoids	285.075	NA	7.08338	1	NULL
7.08_285.0746m/z	1.67035	0.0104174	2.24486	24h:0h	C01448	C01448	C16H12O5	M+H	51.4	67	-4.16108	95.0805	Questin;	null	null	null	285.075	NA	7.08338	1	NULL
7.08_285.0746m/z	1.67035	0.0104174	2.24486	24h:0h	C01562	C01562	C16H12O5	M+H	51.4	66.9	-4.16108	95.0805	Calycosin; 3'-Hydroxyformononetin;	null	null	null	285.075	NA	7.08338	1	map00943 Isoflavonoid biosynthesis; map01110 Biosynthesis of secondary metabolites;
7.08_285.0746m/z	1.67035	0.0104174	2.24486	24h:0h	C10323	C10323	C16H12O5	M+H	51.4	67	-4.16108	95.0805	Cypripedin;	null	null	null	285.075	NA	7.08338	1	NULL
7.08_285.0746m/z	1.67035	0.0104174	2.24486	24h:0h	C10197	C10197	C16H12O5	M+H	51.4	66.9	-4.16108	95.0805	Wogonin; Norwogonin 8-methyl ether;	null	null	null	285.075	NA	7.08338	1	NULL
7.08_285.0746m/z	1.67035	0.0104174	2.24486	24h:0h	C10419	C10419	C16H14O6	M+H-H2O	51.1	64.9	-3.913	95.1775	Ferreirin; 2,3-Dihydro-5,7-dihydroxy-3-(2-hydroxy-4-methoxyphenyl)-4H-1-benzopyran-4-one;	Phenylpropanoids and polyketides	Isoflavonoids	O-methylated isoflavonoids	285.075	NA	7.08338	1	NULL
7.08_285.0746m/z	1.67035	0.0104174	2.24486	24h:0h	C09756	C09756	C16H14O6	M+H-H2O	51.1	64.9	-3.913	95.1775	Homoeriodictyol; Eriodictyol 3'-methyl ether;	null	null	null	285.075	NA	7.08338	1	map00941 Flavonoid biosynthesis;
7.08_285.0746m/z	1.67035	0.0104174	2.24486	24h:0h	C17045	C17045	C16H12O5	M+H	51.4	67	-4.16108	95.0805	Physcion; Emodin monomethyl ether; Rheochrysidin; Parienin;	null	null	null	285.075	NA	7.08338	1	NULL
7.08_285.0746m/z	1.67035	0.0104174	2.24486	24h:0h	C01470	C01470	C16H12O5	M+H	51.4	66.9	-4.16108	95.0805	Acacetin; 5,7-Dihydroxy-4'-methoxyflavone; 4'-Methoxy-5,7-dihydroxyflavone;	Phenylpropanoids and polyketides	Flavonoids	O-methylated flavonoids	285.075	NA	7.08338	1	map00944 Flavone and flavonol biosynthesis;
7.08_285.0746m/z	1.67035	0.0104174	2.24486	24h:0h	C10370	C10370	C16H12O5	M+H	51.4	67	-4.16108	95.0805	Lucidin omega-methyl ether; 2-(Methoxymethyl)-1,3-dihydroxyanthraquinone;	null	null	null	285.075	NA	7.08338	1	NULL
7.08_285.0746m/z	1.67035	0.0104174	2.24486	24h:0h	C10046	C10046	C16H12O5	M+H	51.4	66.9	-4.16108	95.0805	Genkwanin; Apigenin 7-methyl ether;	null	null	null	285.075	NA	7.08338	1	NULL
7.00_281.1325n	1.54859	0.0236131	1.94784	24h:0h	NA	NA	NA	NA	NA	NA	NA	NA	NA	NA	NA	NA	NA	NA	NA	NA	NA
7.00_279.0625m/z	1.44858	0.0305623	1.74038	24h:0h	C16404	C16404	C15H12O4	M+Na	30.1	5.02	-1.00451	46.4766	Pinocembrin chalcone;	null	null	null	279.063	NA	6.9969	1	map00941 Flavonoid biosynthesis;
7.00_279.0625m/z	1.44858	0.0305623	1.74038	24h:0h	C20286	C20286	C13H12N4O	M+K	28	2.35	-7.27522	45.7914	2-Hydroxyamino-1-methyl-6-phenylimidazo[4,5-b]pyridine; 2-Hydroxyamino-PhIP;	null	null	null	279.063	NA	6.9969	1	map05204 Chemical carcinogenesis;
7.00_279.0625m/z	1.44858	0.0305623	1.74038	24h:0h	C16760	C16760	C15H12O4	M+Na	30.6	7.63	-1.00451	46.4766	Aloe emodin anthrone;	null	null	null	279.063	NA	6.9969	1	NULL
7.00_279.0625m/z	1.44858	0.0305623	1.74038	24h:0h	C10262	C10262	C15H12O4	M+Na	30.6	7.63	-1.00451	46.4766	Hydrangenol;	null	null	null	279.063	NA	6.9969	1	NULL
7.00_279.0625m/z	1.44858	0.0305623	1.74038	24h:0h	C02006	C02006	C17H12O5	M+H-H2O	28.1	3.01	-8.99426	47.5991	Aspulvinone E; (5Z)-4-Hydroxy-3-(4-hydroxyphenyl)-5-[(4-hydroxyphenyl)methylene]-2(5H)-furanone;	null	null	null	279.063	NA	6.9969	1	NULL
7.00_279.0625m/z	1.44858	0.0305623	1.74038	24h:0h	C18256	C18256	C15H12O4	M+Na	30.6	7.86	-1.00451	46.4766	cis-3,4-Phenanthrenedihydrodiol-4-carboxylate;	null	null	null	279.063	NA	6.9969	1	map00624 Polycyclic aromatic hydrocarbon degradation; map01120 Microbial metabolism in diverse environments;
7.00_279.0625m/z	1.44858	0.0305623	1.74038	24h:0h	C15609	C15609	C15H12O4	M+Na	30.6	7.72	-1.00451	46.4766	3',5'-Dihydroxyflavanone;	null	null	null	279.063	NA	6.9969	1	NULL
7.00_279.0625m/z	1.44858	0.0305623	1.74038	24h:0h	C13534	C13534	C12H15ClNO3	M+Na	31.1	0	-2.90701	59.1701	Hydrocotarnine hydrochloride;	null	null	null	279.063	NA	6.9969	1	NULL
7.00_279.0625m/z	1.44858	0.0305623	1.74038	24h:0h	C09762	C09762	C15H12O4	M+Na	30.6	7.63	-1.00451	46.4766	Liquiritigenin; 4',7-dihydroxyflavanone;	null	null	null	279.063	NA	6.9969	1	map00941 Flavonoid biosynthesis; map00943 Isoflavonoid biosynthesis; map01061 Biosynthesis of phenylpropanoids; map01110 Biosynthesis of secondary metabolites;
7.00_279.0625m/z	1.44858	0.0305623	1.74038	24h:0h	C04271	C04271	C15H12O4	M+Na	30.6	7.63	-1.00451	46.4766	3,9-Dihydroxypterocarpan; (6aR,11aR)-3,9-Dihydroxypterocarpan;	null	null	null	279.063	NA	6.9969	1	map00943 Isoflavonoid biosynthesis; map01110 Biosynthesis of secondary metabolites;
7.00_279.0625m/z	1.44858	0.0305623	1.74038	24h:0h	C09827	C09827	C15H12O4	M+Na	30.6	7.73	-1.00451	46.4766	Pinocembrin; 5,7-Dihydroxyflavanone;	Phenylpropanoids and polyketides	Flavonoids	Flavans	279.063	NA	6.9969	1	map00941 Flavonoid biosynthesis;
7.00_279.0625m/z	1.44858	0.0305623	1.74038	24h:0h	C08650	C08650	C15H12O4	M+Na	30	4.92	-1.00451	46.4766	Isoliquiritigenin;	Phenylpropanoids and polyketides	Linear 1,3-diarylpropanoids	Chalcones and dihydrochalcones	279.063	NA	6.9969	1	map00941 Flavonoid biosynthesis; map01061 Biosynthesis of phenylpropanoids; map01110 Biosynthesis of secondary metabolites;
6.98_701.9150n	12.5968	0.0230651	4.44793	24h:0h	NA	NA	NA	NA	NA	NA	NA	NA	NA	NA	NA	NA	NA	NA	NA	NA	NA
6.95_373.1280m/z	0.255973	0.0225023	4.07153	24h:0h	C10823	C10823	C20H22O8	M+H-H2O	41	11.3	-0.574655	94.2738	Populin;	null	null	null	373.128	NA	6.95343	1	NULL
6.95_373.1280m/z	0.255973	0.0225023	4.07153	24h:0h	C18497	C18497	C16H22N4O3S	M+Na	37.2	4.2	-7.21721	89.9265	Cafenstrole;	null	null	null	373.128	NA	6.95343	1	NULL
6.95_373.1280m/z	0.255973	0.0225023	4.07153	24h:0h	C10190	C10190	C20H20O7	M+H	38.9	0.817	-0.602464	94.4211	Tangeretin; 5,6,7,8,4'-Pentamethoxyflavone;	Phenylpropanoids and polyketides	Flavonoids	O-methylated flavonoids	373.128	NA	6.95343	1	NULL
6.95_373.1280m/z	0.255973	0.0225023	4.07153	24h:0h	C11807	C11807	C21H22N2O2	M+K	37.1	0	-9.96748	96.3165	Vinorine;	null	null	null	373.128	NA	6.95343	1	map00901 Indole alkaloid biosynthesis; map01110 Biosynthesis of secondary metabolites;
6.95_373.1280m/z	0.255973	0.0225023	4.07153	24h:0h	C10186	C10186	C20H20O7	M+H	38.7	0	-0.602464	94.4211	Sinensetin; 5,6,7,3',4'-Pentamethoxyflavone;	Phenylpropanoids and polyketides	Flavonoids	O-methylated flavonoids	373.128	NA	6.95343	1	NULL
6.95_373.1280m/z	0.255973	0.0225023	4.07153	24h:0h	C10745	C10745	C18H24NO5+	M+K	39.4	5.8	-1.94733	93.6845	Veprisinium; Veprisinium salt;	null	null	null	373.128	NA	6.95343	1	NULL
6.95_373.1280m/z	0.255973	0.0225023	4.07153	24h:0h	C09438	C09438	C21H20NO4+	M+Na	40	5.81	-1.42396	95.7571	Fagaronine;	null	null	null	373.128	NA	6.95343	1	NULL
6.95_373.1280m/z	0.255973	0.0225023	4.07153	24h:0h	C10275	C10275	C20H22O8	M+H-H2O	40.2	7.65	-0.574655	94.2738	Piceid; Polydatin; 3,4,5-Trihydroxystilbene-3-beta-monoglucoside;	Phenylpropanoids and polyketides	Stilbenes	Stilbene glycosides	373.128	NA	6.95343	1	NULL
6.95_373.1280m/z	0.255973	0.0225023	4.07153	24h:0h	C20499	C20499	C20H20O7	M+H	39.6	4.25	-0.602464	94.4211	(1'S)-Averantin; 1,3,6,8-Tetrahydroxy-[(1S)-2-hydroxyhexyl]-9,10-anthraquinone;	null	null	null	373.128	NA	6.95343	1	map00254 Aflatoxin biosynthesis; map01130 Biosynthesis of antibiotics;
6.95_373.1280m/z	0.255973	0.0225023	4.07153	24h:0h	C07780	C07780	C20H23ClN2O4	M+H-H2O	32.6	0	-8.69304	72.5643	Chlorpheniramine maleate;	null	null	null	373.128	NA	6.95343	1	NULL
6.95_373.1280m/z	0.255973	0.0225023	4.07153	24h:0h	C10883	C10883	C20H20O7	M+H	41	11.5	-0.602464	94.4211	Sesamolinol;	null	null	null	373.128	NA	6.95343	1	NULL
6.95_373.1280m/z	0.255973	0.0225023	4.07153	24h:0h	C06522	C06522	C21H22N2O2	M+K	37.1	0	-9.96748	96.3165	Strychnine;	null	null	null	373.128	NA	6.95343	1	map01063 Biosynthesis of alkaloids derived from shikimate pathway; map01110 Biosynthesis of secondary metabolites;
6.95_373.1280m/z	0.255973	0.0225023	4.07153	24h:0h	C07783	C07783	C20H23ClN2O4	M+H-H2O	32.6	0	-8.69304	72.5643	Dexchlorpheniramine maleate; d-Chlorpheniramine maleate;	null	null	null	373.128	NA	6.95343	1	NULL
6.86_228.2678m/z	0.263038	0.00218518	3.42888	24h:0h	NA	NA	NA	NA	NA	NA	NA	NA	NA	NA	NA	NA	NA	NA	NA	NA	NA
6.72_269.2492m/z	2.39375	0.0317406	2.96766	24h:0h	C16536	C16536	C17H32O2	M+H	35.3	0	6.49545	84.0147	9E-Heptadecenoic acid; (E)-Heptadec-9-enoic acid;	Lipids and lipid-like molecules	Fatty Acyls	Fatty acids and conjugates	269.249	NA	6.72442	1	NULL
6.72_269.2492m/z	2.39375	0.0317406	2.96766	24h:0h	C12100	C12100	C17H32O2	M+H	35.3	0	6.49545	84.0147	omega-Cyclohexylundecanoic acid; Cyclohexaneundecanoic acid;	Lipids and lipid-like molecules	Fatty Acyls	Fatty acids and conjugates	269.249	NA	6.72442	1	NULL
6.72_269.2492m/z	2.39375	0.0317406	2.96766	24h:0h	C11849	C11849	C17H34O3	M+H-H2O	35.6	0.95	6.08676	83.7945	3-Hydroxy-palmitic acid methyl ester;	null	null	null	269.249	NA	6.72442	1	map02020 Two-component system;
6.72_269.2492m/z	2.39375	0.0317406	2.96766	24h:0h	C13947	C13947	C17H34O3	M+H-H2O	35.6	0.95	6.08676	83.7945	2-Methoxyhexadecanoic acid; 2-Methoxyhexadecanoate;	null	null	null	269.249	NA	6.72442	1	NULL
6.71_556.6297m/z	2.72034	0.0391611	2.53821	24h:0h	NA	NA	NA	NA	NA	NA	NA	NA	NA	NA	NA	NA	NA	NA	NA	NA	NA
6.71_254.0563m/z	1.4685	0.0312679	1.90246	24h:0h	C05904	C05904	C15H11O5+	M+H-H2O	37.8	0	-4.0193	93.6354	Pelargonidin; 3,5,7-Trihydroxy-2-(4-hydroxyphenyl)benzopyrylium chloride; 3,4',5,7-Tetrahydroxyflavylium chloride; Pelargonidin chloride; Pelargonidol chloride;	Phenylpropanoids and polyketides	Flavonoids	Hydroxyflavonoids	254.056	NA	6.7093	1	map00941 Flavonoid biosynthesis; map00942 Anthocyanin biosynthesis; map01100 Metabolic pathways; map01110 Biosynthesis of secondary metabolites;
6.71_254.0563m/z	1.4685	0.0312679	1.90246	24h:0h	C08652	C08652	C15H11O5+	M+H-H2O	37.8	0.134	-4.0193	93.6354	Luteolinidin;	Phenylpropanoids and polyketides	Flavonoids	Hydroxyflavonoids	254.056	NA	6.7093	1	NULL
6.71_254.0563m/z	1.4685	0.0312679	1.90246	24h:0h	C06551	C06551	C8H14ClN5	M+K	33.3	0	-3.07088	70.0338	Atrazine;	Organoheterocyclic compounds	Triazines	1,3,5-triazines	254.056	NA	6.7093	1	map00791 Atrazine degradation; map01100 Metabolic pathways; map01120 Microbial metabolism in diverse environments;
6.71_254.0563m/z	1.4685	0.0312679	1.90246	24h:0h	C08051	C08051	C8H9N2NaO3S	M+NH4	36.5	0	-3.01768	86.2108	Sulfacetamide sodium anhydrous;	null	null	null	254.056	NA	6.7093	1	NULL
6.71_241.0848m/z	1.30064	0.0348221	1.42044	24h:0h	C10258	C10258	C15H12O3	M+H	38	0	-4.73792	95.6946	Flavidin; 9,10-Dihydro-5H-phenanthro[4,5-bcd]pyran-2,7-diol;	null	null	null	241.085	NA	6.7093	1	NULL
6.71_241.0848m/z	1.30064	0.0348221	1.42044	24h:0h	C17228	C17228	C10H18O3S	M+Na	36.6	0.251	-9.64208	93.4328	2-Oxo-9-methylthiononanoic acid; 9-Methylthio-2-nonanoic acid;	null	null	null	241.085	NA	6.7093	1	map00966 Glucosinolate biosynthesis; map01110 Biosynthesis of secondary metabolites; map01210 2-Oxocarboxylic acid metabolism;
6.71_241.0848m/z	1.30064	0.0348221	1.42044	24h:0h	C14221	C14221	C15H12O3	M+H	39.4	6.89	-4.73792	95.6946	6-Hydroxyflavanone;	null	null	null	241.085	NA	6.7093	1	NULL
6.71_241.0848m/z	1.30064	0.0348221	1.42044	24h:0h	C10314	C10314	C15H12O3	M+H	39.4	6.9	-4.73792	95.6946	Chrysophanic acid 9-anthrone; Chrysophanol anthrone; Chrysarobin;	null	null	null	241.085	NA	6.7093	1	NULL
6.71_241.0848m/z	1.30064	0.0348221	1.42044	24h:0h	C14290	C14290	C15H12O3	M+H	39.4	6.89	-4.73792	95.6946	7-Hydroxyflavanone;	null	null	null	241.085	NA	6.7093	1	NULL
6.71_241.0848m/z	1.30064	0.0348221	1.42044	24h:0h	C14241	C14241	C15H12O3	M+H	45.5	37.3	-4.73792	95.6946	4'-Hydroxyflavanone; 2,3-Dihydro-2-(4-hydroxyphenyl)-4H-1-benzopyran-4-one;	null	null	null	241.085	NA	6.7093	1	NULL
6.71_241.0848m/z	1.30064	0.0348221	1.42044	24h:0h	C17803	C17803	C10H18O4	M+K	38.1	0	5.52178	96.7434	Dimethyl suberate; Octanedioic acid dimethyl;	null	null	null	241.085	NA	6.7093	1	NULL
6.71_241.0848m/z	1.30064	0.0348221	1.42044	24h:0h	C16929	C16929	C15H14O4	M+H-H2O	44	29.7	-4.4073	95.4436	Catalpalactone;	null	null	null	241.085	NA	6.7093	1	NULL
6.71_241.0848m/z	1.30064	0.0348221	1.42044	24h:0h	C14115	C14115	C15H14O4	M+H-H2O	38.1	0	-4.4073	95.4436	2-Naphtylmethylsuccinic acid; Naphthyl-2-methyl-succinic acid;	null	null	null	241.085	NA	6.7093	1	map00626 Naphthalene degradation; map01120 Microbial metabolism in diverse environments; map01220 Degradation of aromatic compounds;
6.71_241.0848m/z	1.30064	0.0348221	1.42044	24h:0h	C10268	C10268	C15H14O4	M+H-H2O	39.2	5.79	-4.4073	95.4436	Lunularic acid;	null	null	null	241.085	NA	6.7093	1	NULL
6.71_241.0848m/z	1.30064	0.0348221	1.42044	24h:0h	C09618	C09618	C15H14O4	M+H-H2O	39.4	6.46	-4.4073	95.4436	Davidigenin; 4,2',4'-Trihydroxydihydrochalcone;	null	null	null	241.085	NA	6.7093	1	NULL
6.71_241.0848m/z	1.30064	0.0348221	1.42044	24h:0h	C09980	C09980	C15H14O4	M+H-H2O	44.8	33.5	-4.4073	95.4436	Yangonin; 4-Methoxy-6-[2-(4-methoxyphenyl)ethenyl]-2H-pyran-2-one;	Phenylpropanoids and polyketides	Kavalactones	null	241.085	NA	6.7093	1	map01061 Biosynthesis of phenylpropanoids;
6.71_241.0848m/z	1.30064	0.0348221	1.42044	24h:0h	C10352	C10352	C15H14O4	M+H-H2O	45.1	35.3	-4.4073	95.4436	Hibiscoquinone A;	null	null	null	241.085	NA	6.7093	1	NULL
6.71_241.0848m/z	1.30064	0.0348221	1.42044	24h:0h	C13633	C13633	C15H14O4	M+H-H2O	39.2	5.79	-4.4073	95.4436	2,2-Bis(4-hydroxyphenyl)-propanoic acid;	null	null	null	241.085	NA	6.7093	1	map00363 Bisphenol degradation; map01120 Microbial metabolism in diverse environments;
6.71_241.0848m/z	1.30064	0.0348221	1.42044	24h:0h	C15204	C15204	C15H12O3	M+H	45.5	37.3	-4.73792	95.6946	3'-Hydroxyflavanone;	null	null	null	241.085	NA	6.7093	1	NULL
6.71_241.0848m/z	1.30064	0.0348221	1.42044	24h:0h	C17857	C17857	C15H12O3	M+H	47.2	46	-4.73792	95.6946	Acetylatractylodinol;	null	null	null	241.085	NA	6.7093	1	NULL
6.71_241.0848m/z	1.30064	0.0348221	1.42044	24h:0h	C09283	C09283	C15H14O4	M+H-H2O	42.6	22.7	-4.4073	95.4436	Peucedanin;	null	null	null	241.085	NA	6.7093	1	NULL
6.71_241.0848m/z	1.30064	0.0348221	1.42044	24h:0h	C15570	C15570	C15H12O3	M+H	44.5	32.5	-4.73792	95.6946	Dihydroflavonol;	null	null	null	241.085	NA	6.7093	1	NULL
6.71_241.0848m/z	1.30064	0.0348221	1.42044	24h:0h	C21739	C21739	C15H12O3	M+H	44.5	32.5	-4.73792	95.6946	(3R)-2'-Hydroxyisoflavanone;	null	null	null	241.085	NA	6.7093	1	NULL
6.71_241.0848m/z	1.30064	0.0348221	1.42044	24h:0h	C09273	C09273	C15H14O4	M+H-H2O	42.6	22.7	-4.4073	95.4436	Luvangetin; 10-Methoxy-8,8-dimethyl-2H,8H-benzo[1,2-b:5,4-b']dipyran-2-one;	null	null	null	241.085	NA	6.7093	1	NULL
6.71_241.0848m/z	1.30064	0.0348221	1.42044	24h:0h	C09006	C09006	C13H14O3	M+Na	44.6	31.9	5.81498	97.7509	Eupatoriochromene; 1-(7-Hydroxy-2,2-dimethyl-2H-1-benzopyran-6-yl)-ethanone;	null	null	null	241.085	NA	6.7093	1	NULL
6.71_241.0848m/z	1.30064	0.0348221	1.42044	24h:0h	C21832	C21832	C15H12O3	M+H	45	34.9	-4.73792	95.6946	(4S)- 2,3-Dehydroflavan-3,4-diol;	null	null	null	241.085	NA	6.7093	1	NULL
6.71_241.0848m/z	1.30064	0.0348221	1.42044	24h:0h	C08744	C08744	C13H14O3	M+Na	43.7	27.3	5.81498	97.7509	Dihydroeuparin; 6-Hydroxytremetone;	null	null	null	241.085	NA	6.7093	1	NULL
6.71_241.0848m/z	1.30064	0.0348221	1.42044	24h:0h	C14566	C14566	C10H18O4	M+K	38.1	0	5.52178	96.7434	Diethyl adipate; Diethyl hexanedioate;	null	null	null	241.085	NA	6.7093	1	NULL
6.71_241.0848m/z	1.30064	0.0348221	1.42044	24h:0h	C08277	C08277	C10H18O4	M+K	38.1	0	5.52178	96.7434	Sebacic acid; Decanedioic acid;	Lipids and lipid-like molecules	Fatty Acyls	Fatty acids and conjugates	241.085	NA	6.7093	1	NULL
6.71_241.0848m/z	1.30064	0.0348221	1.42044	24h:0h	C22005	C22005	C15H12O3	M+H	45.5	37.3	-4.73792	95.6946	2-Hydroxyflavanone;	null	null	null	241.085	NA	6.7093	1	NULL
6.71_241.0848m/z	1.30064	0.0348221	1.42044	24h:0h	C21417	C21417	C15H12O3	M+H	44.5	32.5	-4.73792	95.6946	(2R,3R)-Dihydroflavonol;	null	null	null	241.085	NA	6.7093	1	NULL
6.71_241.0848m/z	1.30064	0.0348221	1.42044	24h:0h	C08979	C08979	C13H14O3	M+Na	44.8	33.1	5.81498	97.7509	Toxol;	null	null	null	241.085	NA	6.7093	1	NULL
6.71_241.0848m/z	1.30064	0.0348221	1.42044	24h:0h	C08465	C08465	C15H14O4	M+H-H2O	42.5	22.1	-4.4073	95.4436	Wyerone;	null	null	null	241.085	NA	6.7093	1	NULL
6.71_241.0848m/z	1.30064	0.0348221	1.42044	24h:0h	C19896	C19896	C15H12O3	M+H	45.5	37.3	-4.73792	95.6946	4'-Hydroxyflavanone;	null	null	null	241.085	NA	6.7093	1	NULL
6.58_245.0774m/z	1.90995	0.000762346	2.71343	24h:0h	C02067	C02067	C9H12N2O6	M+H	39.7	3.72	2.41264	97.8353	Pseudouridine;	Nucleosides, nucleotides, and analogues	Nucleoside and nucleotide analogues	null	245.077	NA	6.57668	1	map00240 Pyrimidine metabolism;
6.58_245.0774m/z	1.90995	0.000762346	2.71343	24h:0h	C10429	C10429	C12H14O4	M+Na	38.8	0	-4.62972	99.3958	Apiole;	Organoheterocyclic compounds	Benzodioxoles	null	245.077	NA	6.57668	1	NULL
6.58_245.0774m/z	1.90995	0.000762346	2.71343	24h:0h	C06048	C06048	C9H9NO6	M+NH4	38.9	0	2.59358	97.5285	Stizolobinate; Stizolobinic acid;	null	null	null	245.077	NA	6.57668	1	map00350 Tyrosine metabolism;
6.58_245.0774m/z	1.90995	0.000762346	2.71343	24h:0h	C00299	C00299	C9H12N2O6	M+H	39.7	3.72	2.41264	97.8353	Uridine;	Nucleosides, nucleotides, and analogues	Pyrimidine nucleosides	null	245.077	NA	6.57668	1	map00240 Pyrimidine metabolism; map01100 Metabolic pathways;
6.58_245.0774m/z	1.90995	0.000762346	2.71343	24h:0h	C06047	C06047	C9H9NO6	M+NH4	38.9	0	2.59358	97.5285	Stizolobate; Stizolobic acid;	null	null	null	245.077	NA	6.57668	1	map00350 Tyrosine metabolism;
6.58_245.0774m/z	1.90995	0.000762346	2.71343	24h:0h	C19228	C19228	C12H14O4	M+Na	38.8	0	-4.62972	99.3958	Diglycidyl resorcinol ether;	null	null	null	245.077	NA	6.57668	1	NULL
6.58_245.0774m/z	1.90995	0.000762346	2.71343	24h:0h	C16745	C16745	C9H12N2O6	M+H	39.7	3.72	2.41264	97.8353	Spongouridine;	null	null	null	245.077	NA	6.57668	1	NULL
6.58_245.0774m/z	1.90995	0.000762346	2.71343	24h:0h	C10449	C10449	C12H14O4	M+Na	38.8	0	-4.62972	99.3958	Dillapiole; Dillapiol;	Organoheterocyclic compounds	Benzodioxoles	null	245.077	NA	6.57668	1	NULL
6.58_245.0774m/z	1.90995	0.000762346	2.71343	24h:0h	C05655	C05655	C9H9NO6	M+NH4	38.9	0	2.59358	97.5285	5-(2'-Carboxyethyl)-4,6-dihydroxypicolinate; 5-(beta-Carboxyethyl)-4,6-dihydroxypicolinate;	null	null	null	245.077	NA	6.57668	1	map00380 Tryptophan metabolism;
6.58_245.0774m/z	1.90995	0.000762346	2.71343	24h:0h	C14175	C14175	C12H14O4	M+Na	38.8	0	-4.62972	99.3958	Diethyl phthalate; Diethyl 1,2-benzenedicarboxylate;	Benzenoids	Benzene and substituted derivatives	Benzoic acids and derivatives	245.077	NA	6.57668	1	NULL
6.58_245.0774m/z	1.90995	0.000762346	2.71343	24h:0h	C20225	C20225	C12H14O4	M+Na	38.8	0	-4.62972	99.3958	Coniferyl acetate;	null	null	null	245.077	NA	6.57668	1	map00940 Phenylpropanoid biosynthesis;
6.56_388.3413m/z	0.0377596	5.02128e-08	4.77742	24h:0h	C14240	C14240	C22H42O4	M+NH4	37	0	-2.22958	87.6409	Di(2-ethylhexyl) adipate; Dioctyl adipate; Diethylhexyl adipate;	Lipids and lipid-like molecules	Fatty Acyls	Fatty acid esters	388.341	NA	6.56163	1	NULL
6.56_388.3413m/z	0.0377596	5.02128e-08	4.77742	24h:0h	C19805	C19805	C22H47NO5	M+H-H2O	37.1	0.693	-2.03687	87.0667	Aminopentol; AP1;	null	null	null	388.341	NA	6.56163	1	NULL
6.56_388.3413m/z	0.0377596	5.02128e-08	4.77742	24h:0h	C19625	C19625	C22H42O4	M+NH4	37.1	0.704	-2.22958	87.6409	Docosanedioate;	null	null	null	388.341	NA	6.56163	1	map00073 Cutin, suberine and wax biosynthesis;
6.44_290.2681m/z	0.534779	0.00561721	2.32911	24h:0h	C18218	C18218	C16H32O3	M+NH4	38.4	0	-3.30534	96.1305	16-Hydroxypalmitate; 16-Hydroxypalmitic acid;	Lipids and lipid-like molecules	Fatty Acyls	Fatty acids and conjugates	290.268	NA	6.43545	1	map00073 Cutin, suberine and wax biosynthesis; map01100 Metabolic pathways;
6.44_290.2681m/z	0.535452	0.0261234	2.84054	6h:0h	C18218	C18218	C16H32O3	M+NH4	38.4	0	-3.30534	96.1305	16-Hydroxypalmitate; 16-Hydroxypalmitic acid;	Lipids and lipid-like molecules	Fatty Acyls	Fatty acids and conjugates	290.268	NA	6.43545	1	map00073 Cutin, suberine and wax biosynthesis; map01100 Metabolic pathways;
6.42_217.1435m/z	0.789443	0.0187397	1.28059	24h:0h	C02253	C02253	C12H18N4O	M+H-H2O	38.3	0	-5.5919	98.1276	Benzoylagmatine;	null	null	null	217.143	NA	6.42068	1	NULL
6.42_217.1435m/z	0.789443	0.0187397	1.28059	24h:0h	C11180	C11180	C12H13N3	M+NH4	38.3	0	-6.57587	98.7516	Pyrimethanil;	Benzenoids	Benzene and substituted derivatives	Aniline and substituted anilines	217.143	NA	6.42068	1	NULL
6.41_287.1963m/z	2.59201	0.0183992	2.83919	24h:0h	C16344	C16344	C17H28O2	M+Na	33.3	0	-7.16381	74.4821	Norlinolenic acid; (8Z,11Z,14Z)-Heptadecatrienoic acid; (8Z,11Z,14Z)-8,11,14-Heptadecatrienoic acid; 8Z,11Z,14Z-Heptadecatrienoic acid; (8Z,11Z,14Z)-Heptadeca-8,11,14-trienoic acid;	null	null	null	287.196	NA	6.40612	1	map00592 alpha-Linolenic acid metabolism;
6.41_287.1963m/z	2.59201	0.0183992	2.83919	24h:0h	C11333	C11333	C14H26N2O4	M+H	34.4	0	-0.963274	72.9304	N-Acetyl-leucyl-leucine;	null	null	null	287.196	NA	6.40612	1	NULL
6.35_338.2679m/z	1.81472	0.0348221	2.22338	24h:0h	C14749	C14749	C20H32O3	M+NH4	38.1	0	-3.3722	94.6714	19(S)-HETE; (19S)-Hydroxyeicosatetraenoic acid; (19S)-Hydroxyicosatetraenoic acid; (19S)-Hydroxy arachidonic acid;	Lipids and lipid-like molecules	Fatty Acyls	Eicosanoids	338.268	NA	6.34838	1	map00590 Arachidonic acid metabolism; map01100 Metabolic pathways;
6.35_338.2679m/z	1.81472	0.0348221	2.22338	24h:0h	C14778	C14778	C20H32O3	M+NH4	38.1	0	-3.3722	94.6714	16(R)-HETE; (5Z,8Z,11Z,14Z)-(16R)-16-Hydroxyeicosa-5,8,11,14-tetraenoic acid; (5Z,8Z,11Z,14Z)-(16R)-16-Hydroxyicosa-5,8,11,14-tetraenoic acid;	Lipids and lipid-like molecules	Fatty Acyls	Eicosanoids	338.268	NA	6.34838	1	map00590 Arachidonic acid metabolism;
6.35_338.2679m/z	1.81472	0.0348221	2.22338	24h:0h	C14771	C14771	C20H32O3	M+NH4	38.1	0	-3.3722	94.6714	14,15-EET; (5Z,8Z,11Z)-14,15-Epoxyeicosa-5.8.11-trienoic acid; (5Z,8Z,11Z)-14,15-Epoxyicosa-5.8.11-trienoic acid;	Lipids and lipid-like molecules	Fatty Acyls	Fatty acids and conjugates	338.268	NA	6.34838	1	map00590 Arachidonic acid metabolism; map01100 Metabolic pathways; map04270 Vascular smooth muscle contraction; map04726 Serotonergic synapse;
6.35_338.2679m/z	1.81472	0.0348221	2.22338	24h:0h	C14824	C14824	C20H32O3	M+NH4	38.1	0	-3.3722	94.6714	8(R)-HETE; (5Z,9E,11Z,14Z)-(8R)-8-Hydroxyeicosa-5,9,11,14-tetraenoate; (5Z,9E,11Z,14Z)-(8R)-8-Hydroxyicosa-5,9,11,14-tetraenoate; (5Z,9E,11Z,14Z)-(8R)-8-Hydroxyeicosa-5,9,11,14-tetraenoic acid; (5Z,9E,11Z,14Z)-(8R)-8-Hydroxyicosa-5,9,11,14-tetraenoic acid;	null	null	null	338.268	NA	6.34838	1	map00590 Arachidonic acid metabolism;
6.35_338.2679m/z	1.81472	0.0348221	2.22338	24h:0h	C15035	C15035	C20H32O3	M+NH4	38.1	0	-3.3722	94.6714	17beta-Hydroxy-2alpha-(hydroxymethyl)-5alpha-androstan-3-one;	null	null	null	338.268	NA	6.34838	1	NULL
6.35_338.2679m/z	1.81472	0.0348221	2.22338	24h:0h	C14768	C14768	C20H32O3	M+NH4	38.4	1.49	-3.3722	94.6714	5,6-EET; (8Z,11Z,14Z)-5,6-Epoxyeicosa-8,11,14-trienoic acid; (8Z,11Z,14Z)-5,6-Epoxyicosa-8,11,14-trienoic acid;	Lipids and lipid-like molecules	Fatty Acyls	Fatty acids and conjugates	338.268	NA	6.34838	1	map00590 Arachidonic acid metabolism; map01100 Metabolic pathways; map04270 Vascular smooth muscle contraction; map04726 Serotonergic synapse; map04750 Inflammatory mediator regulation of TRP channels; map04913 Ovarian steroidogenesis;
6.35_338.2679m/z	1.81472	0.0348221	2.22338	24h:0h	C14779	C14779	C20H32O3	M+NH4	38.1	0	-3.3722	94.6714	9(S)-HETE; (5Z,7E,11Z,14Z)-(9S)-9-Hydroxyeicosa-5,7,11,14-tetraenoic acid; (5Z,7E,11Z,14Z)-(9S)-9-Hydroxyicosa-5,7,11,14-tetraenoic acid;	null	null	null	338.268	NA	6.34838	1	map00590 Arachidonic acid metabolism;
6.35_338.2679m/z	1.81472	0.0348221	2.22338	24h:0h	C15349	C15349	C20H32O3	M+NH4	38.1	0	-3.3722	94.6714	11beta,17beta-Dihydroxy-17-methyl-5alpha-androstan-3-one; 4,5alpha-Dihydro-11beta-hydroxy-17-methyltestosterone;	null	null	null	338.268	NA	6.34838	1	NULL
6.35_338.2679m/z	1.81472	0.0348221	2.22338	24h:0h	C14777	C14777	C20H32O3	M+NH4	38.1	0	-3.3722	94.6714	12(S)-HETE; (5Z,8Z,10E,14Z)-(12S)-12-Hydroxyeicosa-5,8,10,14-tetraenoic acid; (5Z,8Z,10E,14Z)-(12S)-12-Hydroxyicosa-5,8,10,14-tetraenoic acid;	null	null	null	338.268	NA	6.34838	1	map00590 Arachidonic acid metabolism; map04913 Ovarian steroidogenesis; map04925 Aldosterone synthesis and secretion;
6.35_338.2679m/z	1.81472	0.0348221	2.22338	24h:0h	C14776	C14776	C20H32O3	M+NH4	38.1	0	-3.3722	94.6714	8(S)-HETE; (5Z,9E,11Z,14Z)-(8S)-8-Hydroxyeicosa-5,9,11,14-tetraenoic acid; (5Z,9E,11Z,14Z)-(8S)-8-Hydroxyicosa-5,9,11,14-tetraenoic acid;	Lipids and lipid-like molecules	Fatty Acyls	Eicosanoids	338.268	NA	6.34838	1	map00590 Arachidonic acid metabolism; map01100 Metabolic pathways; map03320 PPAR signaling pathway;
6.35_338.2679m/z	1.81472	0.0348221	2.22338	24h:0h	C04805	C04805	C20H32O3	M+NH4	38.1	0	-3.3722	94.6714	5(S)-HETE; 5-Hydroxyeicosatetraenoate; 5-HETE; (6E,8Z,11Z,14Z)-(5S)-5-Hydroxyicosa-6,8,11,14-tetraenoic acid;	Lipids and lipid-like molecules	Fatty Acyls	Eicosanoids	338.268	NA	6.34838	1	map00590 Arachidonic acid metabolism; map04750 Inflammatory mediator regulation of TRP channels;
6.35_338.2679m/z	1.81472	0.0348221	2.22338	24h:0h	C14780	C14780	C20H32O3	M+NH4	38.1	0	-3.3722	94.6714	11(R)-HETE; (5Z,8Z,12E,14Z)-(11R)-Hydroxyeicosa-5,8,12,14-tetraenoic acid; (5Z,8Z,12E,14Z)-(11R)-Hydroxyicosa-5,8,12,14-tetraenoic acid;	null	null	null	338.268	NA	6.34838	1	map00590 Arachidonic acid metabolism;
6.35_338.2679m/z	1.81472	0.0348221	2.22338	24h:0h	C14748	C14748	C20H32O3	M+NH4	38.1	0	-3.3722	94.6714	20-HETE; (5Z,8Z,11Z,14Z)-20-Hydroxyicosa-5,8,11,14-tetraenoic acid; 20-Hydroxyeicosatetraenoic acid; 20-Hydroxyicosatetraenoic acid; 20-Hydroxy arachidonic acid;	Lipids and lipid-like molecules	Fatty Acyls	Fatty acids and conjugates	338.268	NA	6.34838	1	map00590 Arachidonic acid metabolism; map01100 Metabolic pathways; map04270 Vascular smooth muscle contraction;
6.35_338.2679m/z	1.81472	0.0348221	2.22338	24h:0h	C15138	C15138	C20H32O3	M+NH4	38.1	0	-3.3722	94.6714	17beta-Methoxyandrost-5-ene-3beta,16beta-diol;	null	null	null	338.268	NA	6.34838	1	NULL
6.35_338.2679m/z	1.81472	0.0348221	2.22338	24h:0h	C14769	C14769	C20H32O3	M+NH4	38.1	0	-3.3722	94.6714	8,9-EET; (5Z,11Z,14Z)-8,9-Epoxyeicosa-5,11,14-trienoic acid; (5Z,11Z,14Z)-8,9-Epoxyicosa-5,11,14-trienoic acid;	Lipids and lipid-like molecules	Fatty Acyls	Fatty acids and conjugates	338.268	NA	6.34838	1	map00590 Arachidonic acid metabolism; map01100 Metabolic pathways; map04270 Vascular smooth muscle contraction; map04726 Serotonergic synapse; map04750 Inflammatory mediator regulation of TRP channels; map04913 Ovarian steroidogenesis;
6.35_338.2679m/z	1.81472	0.0348221	2.22338	24h:0h	C14822	C14822	C20H32O3	M+NH4	38.1	0	-3.3722	94.6714	12(R)-HETE; (5Z,8Z,10E,14Z)-(12R)-12-Hydroxyeicosa-5,8,10,14-tetraenoic acid; (5Z,8Z,10E,14Z)-(12R)-12-Hydroxyicosa-5,8,10,14-tetraenoic acid;	null	null	null	338.268	NA	6.34838	1	map00590 Arachidonic acid metabolism; map01100 Metabolic pathways; map04925 Aldosterone synthesis and secretion;
6.35_338.2679m/z	1.81472	0.0348221	2.22338	24h:0h	C04742	C04742	C20H32O3	M+NH4	38.1	0	-3.3722	94.6714	(15S)-15-Hydroxy-5,8,11-cis-13-trans-eicosatetraenoate; (15S)-15-Hydroxy-5,8,11-cis-13-trans-icosatetraenoate; (5Z,8Z,11Z,13E)-(15S)-15-Hydroxyicosa-5,8,11,13-tetraenoic acid; 15(S)-HETE;	Lipids and lipid-like molecules	Fatty Acyls	Eicosanoids	338.268	NA	6.34838	1	map00590 Arachidonic acid metabolism; map04750 Inflammatory mediator regulation of TRP channels;
6.35_338.2679m/z	1.81472	0.0348221	2.22338	24h:0h	C15041	C15041	C20H32O3	M+NH4	38.1	0	-3.3722	94.6714	17-Methylandrost-5-ene-3beta,11beta,17beta-triol;	null	null	null	338.268	NA	6.34838	1	NULL
6.35_338.2679m/z	1.81472	0.0348221	2.22338	24h:0h	C14961	C14961	C20H32O3	M+NH4	38.1	0	-3.3722	94.6714	3beta-Hydroxy-16beta-(hydroxymethyl)-5alpha-androstan-17-one;	null	null	null	338.268	NA	6.34838	1	NULL
6.35_338.2679m/z	1.81472	0.0348221	2.22338	24h:0h	C14770	C14770	C20H32O3	M+NH4	38.1	0	-3.3722	94.6714	11,12-EET; (5Z,8Z,14Z)-11,12-Epoxyeicosa-5,8,14-trienoic acid; (5Z,8Z,14Z)-11,12-Epoxyicosa-5,8,14-trienoic acid;	null	null	null	338.268	NA	6.34838	1	map00590 Arachidonic acid metabolism; map01100 Metabolic pathways; map04270 Vascular smooth muscle contraction; map04726 Serotonergic synapse; map04913 Ovarian steroidogenesis;
6.35_238.1800m/z	1.50206	0.0457729	1.83022	24h:0h	C09519	C09519	C14H20O2	M+NH4	38	0	-0.88426	91.2948	Oblongolide;	null	null	null	238.18	NA	6.34838	1	NULL
6.35_238.1800m/z	1.50206	0.0457729	1.83022	24h:0h	C09673	C09673	C14H20O2	M+NH4	38	0	-0.88426	91.2948	Glutinosone;	null	null	null	238.18	NA	6.34838	1	NULL
6.19_518.2509m/z	2.05549	0.0261234	3.07579	6h:0h	C08675	C08675	C26H41NO7	M+K	36.7	0	-1.16171	85.0623	Delcorine;	null	null	null	518.251	NA	6.18962	1	NULL
6.19_139.1114m/z	0.823257	0.0312679	1.20771	24h:0h	C16323	C16323	C9H14O	M+H	37.9	0	-2.40556	92.2256	3,6-Nonadienal;	Organooxygen compounds	Carbonyl compounds	Aldehydes	139.111	NA	6.18962	1	map00592 alpha-Linolenic acid metabolism; map01110 Biosynthesis of secondary metabolites;
6.19_139.1114m/z	0.823257	0.0312679	1.20771	24h:0h	C21642	C21642	C9H16O2	M+H-H2O	37.9	0	-2.12805	91.9988	4-Hydroxynonenal; 4-Hydroxy-2-nonenal; 4-HNE;	Lipids and lipid-like molecules	Fatty Acyls	Fatty alcohols	139.111	NA	6.18962	1	map05200 Pathways in cancer; map05225 Hepatocellular carcinoma;
6.19_139.1114m/z	0.823257	0.0312679	1.20771	24h:0h	C14743	C14743	C9H14O	M+H	37.9	0	-2.40556	92.2256	Isophorone; 1,1,3-Trimethyl-3-cyclohexene-5-one;	Organooxygen compounds	Carbonyl compounds	Ketones	139.111	NA	6.18962	1	NULL
6.19_139.1114m/z	0.823257	0.0312679	1.20771	24h:0h	C08501	C08501	C9H16O2	M+H-H2O	37.9	0	-2.12805	91.9988	gamma-Nonalactone; delta-n-Amylbutyrolactone; Dihydro-5-pentyl-2(3H)-furanone;	null	null	null	139.111	NA	6.18962	1	NULL
6.19_139.1114m/z	0.823257	0.0312679	1.20771	24h:0h	C02445	C02445	C9H16O2	M+H-H2O	37.9	0	-2.12805	91.9988	Nonane-4,6-dione;	null	null	null	139.111	NA	6.18962	1	NULL
6.19_139.1114m/z	0.823257	0.0312679	1.20771	24h:0h	C08499	C08499	C9H14O	M+H	37.9	0	-2.40556	92.2256	Nona-2,6-dienal; 2,6-Nonadienal, (2E,6Z)-;	Organooxygen compounds	Carbonyl compounds	Aldehydes	139.111	NA	6.18962	1	NULL
6.19_139.1114m/z	0.823257	0.0312679	1.20771	24h:0h	C08471	C08471	C9H16O2	M+H-H2O	37.9	0	-2.12805	91.9988	Chalcogran;	null	null	null	139.111	NA	6.18962	1	NULL
6.14_281.0704n	2.66538	0.0374907	3.19743	24h:0h	C15048	C15048	C16H11NO4	M+H, M+NH4	37.5	0	5.75665	94.2431	7-(Acetyloxy)-3-(3-pyridinyl)-2H-1-benzopyran-2-one;	null	null	null	299.113	281.07	6.14015	1	NULL
6.14_281.0704n	1.64249	0.00684947	1.99899	1h:0h	C15048	C15048	C16H11NO4	M+H, M+NH4	37.5	0	5.75665	94.2431	7-(Acetyloxy)-3-(3-pyridinyl)-2H-1-benzopyran-2-one;	null	null	null	299.113	281.07	6.14015	1	NULL
5.90_336.2888m/z	183.043	0.0124931	7.88626	6h:0h	C13712	C13712	C21H34O2	M+NH4	39	0	-2.83737	98.1655	Allopregnanolone; 3alpha-Hydroxy-5alpha-pregnan-20-one; 3alpha-OH DHP;	Lipids and lipid-like molecules	Steroids and steroid derivatives	Pregnane steroids	336.289	NA	5.897	1	map00140 Steroid hormone biosynthesis;
5.90_336.2888m/z	183.043	0.0124931	7.88626	6h:0h	C18041	C18041	C21H34O2	M+NH4	39	0	-2.83737	98.1655	5alpha-Pregnan-20alpha-ol-3-one; Allopregnan-20alpha-ol-3-one;	Lipids and lipid-like molecules	Steroids and steroid derivatives	Pregnane steroids	336.289	NA	5.897	1	map00140 Steroid hormone biosynthesis;
5.90_336.2888m/z	183.043	0.0124931	7.88626	6h:0h	C15099	C15099	C21H34O2	M+NH4	39	0	-2.83737	98.1655	17beta-Hydroxy-2alpha,17-dimethyl-5alpha-androstan-3-one; 2alpha,17alpha-Dimethyldihydrotestosterone;	null	null	null	336.289	NA	5.897	1	NULL
5.90_336.2888m/z	183.043	0.0124931	7.88626	6h:0h	C10770	C10770	C21H34O2	M+NH4	39	0	-2.83737	98.1655	Bilobol; 5-[(8Z)-Pentadec-8-en-1-yl]benzene-1,3-diol;	null	null	null	336.289	NA	5.897	1	NULL
5.90_336.2888m/z	183.043	0.0124931	7.88626	6h:0h	C15264	C15264	C21H34O2	M+NH4	39	0	-2.83737	98.1655	17beta-Hydroxy-5alpha-androstane acetate; 17beta-Acetoxy-5alpha-androstane;	null	null	null	336.289	NA	5.897	1	NULL
5.90_336.2888m/z	183.043	0.0124931	7.88626	6h:0h	C05480	C05480	C21H34O2	M+NH4	39	0	-2.83737	98.1655	Pregnanolone; 3alpha-Hydroxy-5beta-pregnan-20-one;	Lipids and lipid-like molecules	Steroids and steroid derivatives	Pregnane steroids	336.289	NA	5.897	1	map00140 Steroid hormone biosynthesis; map01100 Metabolic pathways;
5.90_336.2888m/z	183.043	0.0124931	7.88626	6h:0h	C11825	C11825	C21H34O2	M+NH4	39	0	-2.83737	98.1655	3beta-Hydroxy-5beta-pregnane-20-one;	Lipids and lipid-like molecules	Steroids and steroid derivatives	Pregnane steroids	336.289	NA	5.897	1	NULL
5.90_336.2888m/z	183.043	0.0124931	7.88626	6h:0h	C15484	C15484	C21H34O2	M+NH4	39	0	-2.83737	98.1655	Isopregnanolone; Epiallopregnanolone; 3beta-Hydroxy-5alpha-pregnan-20-one;	Lipids and lipid-like molecules	Steroids and steroid derivatives	Pregnane steroids	336.289	NA	5.897	1	NULL
5.90_336.2888m/z	1040.55	0.0102326	9.31465	1h:0h	C05480	C05480	C21H34O2	M+NH4	39	0	-2.83737	98.1655	Pregnanolone; 3alpha-Hydroxy-5beta-pregnan-20-one;	Lipids and lipid-like molecules	Steroids and steroid derivatives	Pregnane steroids	336.289	NA	5.897	1	map00140 Steroid hormone biosynthesis; map01100 Metabolic pathways;
5.90_336.2888m/z	1040.55	0.0102326	9.31465	1h:0h	C10770	C10770	C21H34O2	M+NH4	39	0	-2.83737	98.1655	Bilobol; 5-[(8Z)-Pentadec-8-en-1-yl]benzene-1,3-diol;	null	null	null	336.289	NA	5.897	1	NULL
5.90_336.2888m/z	1040.55	0.0102326	9.31465	1h:0h	C11825	C11825	C21H34O2	M+NH4	39	0	-2.83737	98.1655	3beta-Hydroxy-5beta-pregnane-20-one;	Lipids and lipid-like molecules	Steroids and steroid derivatives	Pregnane steroids	336.289	NA	5.897	1	NULL
5.90_336.2888m/z	1040.55	0.0102326	9.31465	1h:0h	C15099	C15099	C21H34O2	M+NH4	39	0	-2.83737	98.1655	17beta-Hydroxy-2alpha,17-dimethyl-5alpha-androstan-3-one; 2alpha,17alpha-Dimethyldihydrotestosterone;	null	null	null	336.289	NA	5.897	1	NULL
5.90_336.2888m/z	1040.55	0.0102326	9.31465	1h:0h	C15264	C15264	C21H34O2	M+NH4	39	0	-2.83737	98.1655	17beta-Hydroxy-5alpha-androstane acetate; 17beta-Acetoxy-5alpha-androstane;	null	null	null	336.289	NA	5.897	1	NULL
5.90_336.2888m/z	1040.55	0.0102326	9.31465	1h:0h	C18041	C18041	C21H34O2	M+NH4	39	0	-2.83737	98.1655	5alpha-Pregnan-20alpha-ol-3-one; Allopregnan-20alpha-ol-3-one;	Lipids and lipid-like molecules	Steroids and steroid derivatives	Pregnane steroids	336.289	NA	5.897	1	map00140 Steroid hormone biosynthesis;
5.90_336.2888m/z	1040.55	0.0102326	9.31465	1h:0h	C13712	C13712	C21H34O2	M+NH4	39	0	-2.83737	98.1655	Allopregnanolone; 3alpha-Hydroxy-5alpha-pregnan-20-one; 3alpha-OH DHP;	Lipids and lipid-like molecules	Steroids and steroid derivatives	Pregnane steroids	336.289	NA	5.897	1	map00140 Steroid hormone biosynthesis;
5.90_336.2888m/z	1040.55	0.0102326	9.31465	1h:0h	C15484	C15484	C21H34O2	M+NH4	39	0	-2.83737	98.1655	Isopregnanolone; Epiallopregnanolone; 3beta-Hydroxy-5alpha-pregnan-20-one;	Lipids and lipid-like molecules	Steroids and steroid derivatives	Pregnane steroids	336.289	NA	5.897	1	NULL
5.72_285.0936m/z	5.92902	0.00431734	4.40239	24h:0h	C18279	C18279	C20H12O2	M+H	35.1	0	8.99848	85.2456	4,5-Dihydroxybenzo[a]pyrene; Benzo[a]pyrene-4,5-diol;	null	null	null	285.094	NA	5.71872	1	map00624 Polycyclic aromatic hydrocarbon degradation; map01120 Microbial metabolism in diverse environments;
5.72_285.0936m/z	5.92902	0.00431734	4.40239	24h:0h	C18278	C18278	C20H12O2	M+H	35.1	0	8.99848	85.2456	9,10-Dihydroxybenzo[a]pyrene; Benzo[a]pyrene-9,10-diol;	null	null	null	285.094	NA	5.71872	1	map00624 Polycyclic aromatic hydrocarbon degradation; map01120 Microbial metabolism in diverse environments;
5.72_285.0936m/z	5.92902	0.00431734	4.40239	24h:0h	C18280	C18280	C20H12O2	M+H	35.1	0	8.99848	85.2456	11,12-Dihydroxybenzo[a]pyrene; Benzo[a]pyrene-11,12-diol;	null	null	null	285.094	NA	5.71872	1	map00624 Polycyclic aromatic hydrocarbon degradation; map01120 Microbial metabolism in diverse environments;
5.72_285.0936m/z	5.92902	0.00431734	4.40239	24h:0h	C14854	C14854	C20H12O2	M+H	35.1	0	8.99848	85.2456	9-Hydroxybenzo[a]pyrene-4,5-oxide; 9-Hydroxybenzo[a]pyrene-4,5-epoxide;	Benzenoids	Phenanthrenes and derivatives	Chrysenes	285.094	NA	5.71872	1	map00980 Metabolism of xenobiotics by cytochrome P450; map05204 Chemical carcinogenesis;
5.72_285.0936m/z	5.92902	0.00431734	4.40239	24h:0h	C06655	C06655	C9H18N4O4	M+K	34.7	0	-9.75399	84.2104	L-N2-(2-Carboxyethyl)arginine; N2-(2-Carboxyethyl)-L-arginine;	null	null	null	285.094	NA	5.71872	1	map00331 Clavulanic acid biosynthesis; map01130 Biosynthesis of antibiotics;
5.72_285.0936m/z	5.92902	0.00431734	4.40239	24h:0h	C14853	C14853	C20H14O3	M+H-H2O	35.2	0	8.46199	85.3365	Benzo[a]pyrene-7,8-dihydrodiol-9,10-oxide; 7,8-Dihydro-7,8-dihydroxybenzo[a]pyrene 9,10-oxide;	Benzenoids	Pyrenes	null	285.094	NA	5.71872	1	map00980 Metabolism of xenobiotics by cytochrome P450; map05204 Chemical carcinogenesis;
5.72_285.0936m/z	5.92902	0.00431734	4.40239	24h:0h	C04137	C04137	C9H18N4O4	M+K	34.7	0	-9.75399	84.2104	D-Octopine; N2-(D-1-Carboxyethyl)-L-arginine; N2-(1-Carboxyethyl)-L-arginine; Arginine, N2-(1-carboxyethyl)-, L-; D-(+)-Octopine; L-Arginine, N2-(1-carboxyethyl)-, (R)-; L-Arginine, N2-[(1R)-1-carboxyethyl]-; Octopine;	null	null	null	285.094	NA	5.71872	1	map00330 Arginine and proline metabolism; map02010 ABC transporters;
5.72_285.0936m/z	5.92902	0.00431734	4.40239	24h:0h	C16446	C16446	C14H15Cl2N	M+NH4	31.7	0	5.92366	65.264	Chlornaphazine; N,N-Bis(2-chloroethyl)-2-naphthylamine;	null	null	null	285.094	NA	5.71872	1	NULL
5.72_285.0936m/z	3.03328	1.80654e-05	3.5551	1h:0h	C14854	C14854	C20H12O2	M+H	35.1	0	8.99848	85.2456	9-Hydroxybenzo[a]pyrene-4,5-oxide; 9-Hydroxybenzo[a]pyrene-4,5-epoxide;	Benzenoids	Phenanthrenes and derivatives	Chrysenes	285.094	NA	5.71872	1	map00980 Metabolism of xenobiotics by cytochrome P450; map05204 Chemical carcinogenesis;
5.72_285.0936m/z	3.03328	1.80654e-05	3.5551	1h:0h	C18278	C18278	C20H12O2	M+H	35.1	0	8.99848	85.2456	9,10-Dihydroxybenzo[a]pyrene; Benzo[a]pyrene-9,10-diol;	null	null	null	285.094	NA	5.71872	1	map00624 Polycyclic aromatic hydrocarbon degradation; map01120 Microbial metabolism in diverse environments;
5.72_285.0936m/z	3.03328	1.80654e-05	3.5551	1h:0h	C04137	C04137	C9H18N4O4	M+K	34.7	0	-9.75399	84.2104	D-Octopine; N2-(D-1-Carboxyethyl)-L-arginine; N2-(1-Carboxyethyl)-L-arginine; Arginine, N2-(1-carboxyethyl)-, L-; D-(+)-Octopine; L-Arginine, N2-(1-carboxyethyl)-, (R)-; L-Arginine, N2-[(1R)-1-carboxyethyl]-; Octopine;	null	null	null	285.094	NA	5.71872	1	map00330 Arginine and proline metabolism; map02010 ABC transporters;
5.72_285.0936m/z	3.03328	1.80654e-05	3.5551	1h:0h	C06655	C06655	C9H18N4O4	M+K	34.7	0	-9.75399	84.2104	L-N2-(2-Carboxyethyl)arginine; N2-(2-Carboxyethyl)-L-arginine;	null	null	null	285.094	NA	5.71872	1	map00331 Clavulanic acid biosynthesis; map01130 Biosynthesis of antibiotics;
5.72_285.0936m/z	3.03328	1.80654e-05	3.5551	1h:0h	C18280	C18280	C20H12O2	M+H	35.1	0	8.99848	85.2456	11,12-Dihydroxybenzo[a]pyrene; Benzo[a]pyrene-11,12-diol;	null	null	null	285.094	NA	5.71872	1	map00624 Polycyclic aromatic hydrocarbon degradation; map01120 Microbial metabolism in diverse environments;
5.72_285.0936m/z	3.03328	1.80654e-05	3.5551	1h:0h	C14853	C14853	C20H14O3	M+H-H2O	35.2	0	8.46199	85.3365	Benzo[a]pyrene-7,8-dihydrodiol-9,10-oxide; 7,8-Dihydro-7,8-dihydroxybenzo[a]pyrene 9,10-oxide;	Benzenoids	Pyrenes	null	285.094	NA	5.71872	1	map00980 Metabolism of xenobiotics by cytochrome P450; map05204 Chemical carcinogenesis;
5.72_285.0936m/z	3.03328	1.80654e-05	3.5551	1h:0h	C16446	C16446	C14H15Cl2N	M+NH4	31.7	0	5.92366	65.264	Chlornaphazine; N,N-Bis(2-chloroethyl)-2-naphthylamine;	null	null	null	285.094	NA	5.71872	1	NULL
5.72_285.0936m/z	3.03328	1.80654e-05	3.5551	1h:0h	C18279	C18279	C20H12O2	M+H	35.1	0	8.99848	85.2456	4,5-Dihydroxybenzo[a]pyrene; Benzo[a]pyrene-4,5-diol;	null	null	null	285.094	NA	5.71872	1	map00624 Polycyclic aromatic hydrocarbon degradation; map01120 Microbial metabolism in diverse environments;
5.72_152.0163m/z	4.52415	5.0277e-05	4.00653	24h:0h	C16285	C16285	C7H7NO2S	M+H-H2O	37.2	0	-1.12389	87.2718	Thiobenzamide S,S-dioxide;	null	null	null	152.016	NA	5.71872	1	map00627 Aminobenzoate degradation; map01120 Microbial metabolism in diverse environments;
5.66_565.4200n	0.158256	0.0182895	4.42598	24h:0h	NA	NA	NA	NA	NA	NA	NA	NA	NA	NA	NA	NA	NA	NA	NA	NA	NA
5.66_565.4200n	0.131378	0.00988704	4.53086	1h:0h	NA	NA	NA	NA	NA	NA	NA	NA	NA	NA	NA	NA	NA	NA	NA	NA	NA
5.62_290.2679m/z	0.417325	0.000116894	2.92087	24h:0h	C18218	C18218	C16H32O3	M+NH4	38.7	0	-3.87091	98.0686	16-Hydroxypalmitate; 16-Hydroxypalmitic acid;	Lipids and lipid-like molecules	Fatty Acyls	Fatty acids and conjugates	290.268	NA	5.6184	1	map00073 Cutin, suberine and wax biosynthesis; map01100 Metabolic pathways;
5.62_290.2679m/z	0.423293	0.000145836	3.44425	6h:0h	C18218	C18218	C16H32O3	M+NH4	38.7	0	-3.87091	98.0686	16-Hydroxypalmitate; 16-Hydroxypalmitic acid;	Lipids and lipid-like molecules	Fatty Acyls	Fatty acids and conjugates	290.268	NA	5.6184	1	map00073 Cutin, suberine and wax biosynthesis; map01100 Metabolic pathways;
5.47_221.0786m/z	1.30552	0.0444176	1.49711	24h:0h	C06579	C06579	C10H14O4	M+Na	32.5	0.595	0.906119	63.1713	cis-2,3-Dihydroxy-2,3-dihydro-p-cumate; cis-5,6-Dihydroxy-4-isopropylcyclohexa-1,3-dienecarboxylate; (2R,3S)-2,3-Dihydroxy-2,3-dihydro-p-cumate;	null	null	null	221.079	NA	5.46808	1	map00622 Xylene degradation; map01120 Microbial metabolism in diverse environments; map01220 Degradation of aromatic compounds;
5.47_221.0786m/z	1.30552	0.0444176	1.49711	24h:0h	C16644	C16644	C10H14O4	M+Na	32.4	0	0.906119	63.1713	1-(3,4-Dimethoxyphenyl)ethane-1,2-diol;	null	null	null	221.079	NA	5.46808	1	NULL
5.47_221.0786m/z	1.30552	0.0444176	1.49711	24h:0h	C18923	C18923	C8H16N2OS2	M+H	31	0	4.21468	59.9382	Carbamorph;	null	null	null	221.079	NA	5.46808	1	NULL
5.47_221.0786m/z	1.30552	0.0444176	1.49711	24h:0h	C19180	C19180	C11H10N4	M+Na	31.6	0	-5.84541	64.7433	2-Amino-3-methylimidazo[4,5-f]quinoline; IQ;	Organoheterocyclic compounds	Quinolines and derivatives	null	221.079	NA	5.46808	1	map05204 Chemical carcinogenesis;
5.47_221.0786m/z	1.30552	0.0444176	1.49711	24h:0h	C09853	C09853	C10H14O4	M+Na	32.6	0.708	0.906119	63.1713	1,2-Dihydroxymint lactone;	null	null	null	221.079	NA	5.46808	1	NULL
5.47_221.0786m/z	1.30552	0.0444176	1.49711	24h:0h	C20789	C20789	C10H14O4	M+Na	32.4	0	0.906119	63.1713	7-Deoxyloganetate; (1S,4aS,7S,7aR)-1-Hydroxy-7-methyl-1,4a,5,6,7,7a-hexahydrocyclopenta[c]pyran-4-carboxylate;	null	null	null	221.079	NA	5.46808	1	map00902 Monoterpenoid biosynthesis; map01110 Biosynthesis of secondary metabolites;
5.47_221.0786m/z	1.30552	0.0444176	1.49711	24h:0h	C17454	C17454	C10H14O4	M+Na	32.6	0.709	0.906119	63.1713	Paeonilactone A;	null	null	null	221.079	NA	5.46808	1	NULL
5.47_221.0786m/z	1.30552	0.0444176	1.49711	24h:0h	C19244	C19244	C11H10N4	M+Na	31.6	0	-5.84541	64.7433	Glu-P-1; 2-Amino-6-methyldipyrid[1,2-a:3',2'-d]imidazole;	Organoheterocyclic compounds	Imidazopyridines	null	221.079	NA	5.46808	1	NULL
5.43_299.1075m/z	2.52103	0.00431734	2.98103	24h:0h	C19131	C19131	C11H25ClO6Si	M+H-H2O	34	0	-0.240118	70.2361	Etacelasil; Alsol;	null	null	null	299.108	NA	5.4251	1	NULL
5.43_299.1075m/z	2.52103	0.00431734	2.98103	24h:0h	C11501	C11501	C10H11N5O5	M+NH4	38.6	5.57	-8.23765	96.4943	9-Riburonosyladenine;	null	null	null	299.108	NA	5.4251	1	NULL
5.43_299.1075m/z	2.52103	0.00431734	2.98103	24h:0h	C17370	C17370	C13H18N2O4S	M+H	46.1	43.1	5.11274	93.2142	PS-5; Antibiotic PS 5;	null	null	null	299.108	NA	5.4251	1	NULL
5.40_452.3358n	0.165779	0.000603045	4.16288	24h:0h	NA	NA	NA	NA	NA	NA	NA	NA	NA	NA	NA	NA	NA	NA	NA	NA	NA
5.40_452.3358n	0.166815	0.00287274	4.54477	1h:0h	NA	NA	NA	NA	NA	NA	NA	NA	NA	NA	NA	NA	NA	NA	NA	NA	NA
5.37_569.3179m/z	0.652717	0.0266041	2.30572	1h:0h	C17434	C17434	C30H52O7P2	M+H-H2O	36.4	0	4.01915	86.6327	di-trans,poly-cis-Hexaprenyl diphosphate; ditrans,tricis-Hexaprenyl diphosphate;	null	null	null	569.318	NA	5.36767	1	NULL
5.37_569.3179m/z	0.652717	0.0266041	2.30572	1h:0h	C01079	C01079	C34H40N4O4	M+H	34.3	0	9.96525	82.495	Protoporphyrinogen IX;	Organoheterocyclic compounds	Tetrapyrroles and derivatives	Porphyrins	569.318	NA	5.36767	1	map00860 Porphyrin and chlorophyll metabolism; map01100 Metabolic pathways; map01110 Biosynthesis of secondary metabolites;
5.37_569.3179m/z	0.652717	0.0266041	2.30572	1h:0h	C01230	C01230	C30H52O7P2	M+H-H2O	36.4	0	4.01915	86.6327	all-trans-Hexaprenyl diphosphate;	Lipids and lipid-like molecules	Prenol lipids	Polyprenols	569.318	NA	5.36767	1	map00130 Ubiquinone and other terpenoid-quinone biosynthesis; map00900 Terpenoid backbone biosynthesis; map01110 Biosynthesis of secondary metabolites;
5.37_569.3179m/z	0.652717	0.0266041	2.30572	1h:0h	C08659	C08659	C32H46N2O8	M+H-H2O	35.2	0	-7.21899	84.0299	Inuline; Anthranoyllycoctonine;	null	null	null	569.318	NA	5.36767	1	NULL
5.37_569.3179m/z	0.652717	0.0266041	2.30572	1h:0h	C03428	C03428	C30H52O7P2	M+H-H2O	36.4	0	4.01915	86.6327	Presqualene diphosphate;	null	null	null	569.318	NA	5.36767	1	map00100 Steroid biosynthesis; map00906 Carotenoid biosynthesis; map00909 Sesquiterpenoid and triterpenoid biosynthesis; map01100 Metabolic pathways; map01110 Biosynthesis of secondary metabolites; map01130 Biosynthesis of antibiotics;
5.37_569.3179m/z	0.652717	0.0266041	2.30572	1h:0h	C10002	C10002	C34H40N4O4	M+H	34.9	2.72	9.96525	82.495	Crenatine A;	null	null	null	569.318	NA	5.36767	1	NULL
5.37_569.3179m/z	0.652717	0.0266041	2.30572	1h:0h	C09994	C09994	C34H40N4O4	M+H	34.7	1.96	9.96525	82.495	Adouetine Y;	null	null	null	569.318	NA	5.36767	1	NULL
5.37_542.9870m/z	3.60022	0.0376091	4.69054	6h:0h	NA	NA	NA	NA	NA	NA	NA	NA	NA	NA	NA	NA	NA	NA	NA	NA	NA
5.37_367.1870m/z	2.10088	0.0333212	2.47734	24h:0h	C05490	C05490	C21H28O4	M+Na	38	0	-2.94798	93.61	11-Dehydrocorticosterone;	null	null	null	367.187	NA	5.36767	1	map00140 Steroid hormone biosynthesis;
5.37_367.1870m/z	2.10088	0.0333212	2.47734	24h:0h	C14795	C14795	C18H32O5	M+K	39.5	6.34	-3.55499	95.5437	2,3-Dinor-8-iso prostaglandin F1alpha; 2,3-Dinor-8-iso PGF1alpha;	null	null	null	367.187	NA	5.36767	1	map00590 Arachidonic acid metabolism;
5.37_367.1870m/z	2.10088	0.0333212	2.47734	24h:0h	C15053	C15053	C23H26O4	M+H	36.5	0	-9.34062	92.5325	2,2-Dimethyl-3-(4-methoxyphenyl)-4-propyl-2H-1-benzopyran-7-ol acetate;	null	null	null	367.187	NA	5.36767	1	NULL
5.37_367.1870m/z	2.10088	0.0333212	2.47734	24h:0h	C15340	C15340	C21H25F3O2	M+H	40.3	11.1	-2.66471	93.2772	20,21,21-Trifluoro-3-methoxy-19-nor-17alpha-pregna-1,3,5(10),20-tetraen-17-ol; 17-(Trifluorovinyl)-3-(methyl ether)-17beta-estradiol;	null	null	null	367.187	NA	5.36767	1	NULL
5.37_367.1870m/z	2.10088	0.0333212	2.47734	24h:0h	C14478	C14478	C21H28O4	M+Na	38.2	1.05	-2.94798	93.61	21-Deoxycortisone; 17alpha-Hydroxypregn-4-ene-3,11,20-trione;	null	null	null	367.187	NA	5.36767	1	NULL
5.37_367.1870m/z	2.10088	0.0333212	2.47734	24h:0h	C15208	C15208	C21H28O4	M+Na	39.3	6.5	-2.94798	93.61	Bisphenol A bis(2-hydroxypropyl) ether; Bisphenol A propoxylate; 2,2-Bis[4-(2-hydroxy-2-methylethoxy)phenyl]propane;	null	null	null	367.187	NA	5.36767	1	NULL
5.37_367.1870m/z	2.10088	0.0333212	2.47734	24h:0h	C10375	C10375	C18H23NO6	M+NH4	38.7	0	1.72525	95.5667	Riddelline; 18-Hydroxyseneciphylline;	null	null	null	367.187	NA	5.36767	1	NULL
5.37_367.1870m/z	2.10088	0.0333212	2.47734	24h:0h	C15135	C15135	C21H28O4	M+Na	39.3	6.48	-2.94798	93.61	3beta-Hydroxy-17-oxoandrost-5-en-19-al acetate;	null	null	null	367.187	NA	5.36767	1	NULL
5.37_367.1870m/z	2.88118	0.0124931	4.36844	6h:0h	C10375	C10375	C18H23NO6	M+NH4	38.7	0	1.72525	95.5667	Riddelline; 18-Hydroxyseneciphylline;	null	null	null	367.187	NA	5.36767	1	NULL
5.37_367.1870m/z	2.88118	0.0124931	4.36844	6h:0h	C15208	C15208	C21H28O4	M+Na	39.3	6.5	-2.94798	93.61	Bisphenol A bis(2-hydroxypropyl) ether; Bisphenol A propoxylate; 2,2-Bis[4-(2-hydroxy-2-methylethoxy)phenyl]propane;	null	null	null	367.187	NA	5.36767	1	NULL
5.37_367.1870m/z	2.88118	0.0124931	4.36844	6h:0h	C14795	C14795	C18H32O5	M+K	39.5	6.34	-3.55499	95.5437	2,3-Dinor-8-iso prostaglandin F1alpha; 2,3-Dinor-8-iso PGF1alpha;	null	null	null	367.187	NA	5.36767	1	map00590 Arachidonic acid metabolism;
5.37_367.1870m/z	2.88118	0.0124931	4.36844	6h:0h	C15053	C15053	C23H26O4	M+H	36.5	0	-9.34062	92.5325	2,2-Dimethyl-3-(4-methoxyphenyl)-4-propyl-2H-1-benzopyran-7-ol acetate;	null	null	null	367.187	NA	5.36767	1	NULL
5.37_367.1870m/z	2.88118	0.0124931	4.36844	6h:0h	C14478	C14478	C21H28O4	M+Na	38.2	1.05	-2.94798	93.61	21-Deoxycortisone; 17alpha-Hydroxypregn-4-ene-3,11,20-trione;	null	null	null	367.187	NA	5.36767	1	NULL
5.37_367.1870m/z	2.88118	0.0124931	4.36844	6h:0h	C15135	C15135	C21H28O4	M+Na	39.3	6.48	-2.94798	93.61	3beta-Hydroxy-17-oxoandrost-5-en-19-al acetate;	null	null	null	367.187	NA	5.36767	1	NULL
5.37_367.1870m/z	2.88118	0.0124931	4.36844	6h:0h	C05490	C05490	C21H28O4	M+Na	38	0	-2.94798	93.61	11-Dehydrocorticosterone;	null	null	null	367.187	NA	5.36767	1	map00140 Steroid hormone biosynthesis;
5.37_367.1870m/z	2.88118	0.0124931	4.36844	6h:0h	C15340	C15340	C21H25F3O2	M+H	40.3	11.1	-2.66471	93.2772	20,21,21-Trifluoro-3-methoxy-19-nor-17alpha-pregna-1,3,5(10),20-tetraen-17-ol; 17-(Trifluorovinyl)-3-(methyl ether)-17beta-estradiol;	null	null	null	367.187	NA	5.36767	1	NULL
5.37_209.2002m/z	6.51349	5.40439e-11	4.71977	24h:0h	NA	NA	NA	NA	NA	NA	NA	NA	NA	NA	NA	NA	NA	NA	NA	NA	NA
5.25_270.0423m/z	1.6758	0.000901358	2.27749	24h:0h	C18604	C18604	C12H10ClN3O	M+Na	23	0	7.42021	23.3284	Forchlorfenuron;	null	null	null	270.042	NA	5.25297	1	NULL
5.25_270.0423m/z	1.6758	0.000901358	2.27749	24h:0h	C11772	C11772	C11H15Cl2NO	M+Na	23.8	0	0.0134418	18.8747	DCI; Dichloroisoproterenol;	null	null	null	270.042	NA	5.25297	1	map07214 beta-Adrenergic receptor agonists/antagonists;
5.24_248.0886n	2.93896	0.000333807	3.55668	24h:0h	NA	NA	NA	NA	NA	NA	NA	NA	NA	NA	NA	NA	NA	NA	NA	NA	NA
5.24_248.0886n	2.13297	0.000173687	3.09006	1h:0h	NA	NA	NA	NA	NA	NA	NA	NA	NA	NA	NA	NA	NA	NA	NA	NA	NA
5.17_368.1924m/z	1.27771	0.015873	2.10869	6h:0h	C18602	C18602	C19H26O4S	M+NH4	33.3	0	9.83518	77.2781	Propargite; BPPS;	null	null	null	368.192	NA	5.16712	1	NULL
5.15_481.2579m/z	0.727382	0.0449321	1.76202	1h:0h	C08182	C08182	C27H38O6	M+Na	39.1	10.8	4.10713	89.2661	Prednisolone tebutate; Prednisolone butyl acetete;	null	null	null	481.258	NA	5.1464	1	NULL
5.15_481.2579m/z	0.727382	0.0449321	1.76202	1h:0h	C20340	C20340	C24H42O7	M+K	37	0	3.91147	89.6211	L-Ascorbic acid, 6-octadecanoate; L-Ascorbic acid monostearate;	null	null	null	481.258	NA	5.1464	1	NULL
5.15_307.1135m/z	0.588056	0.000213982	2.40112	24h:0h	C13820	C13820	C15H20N2O4S	M+H-H2O	36.9	2.24	7.37121	90.3724	Chromanol 293B;	null	null	null	307.113	NA	5.15002	1	map07232 Potassium channel blocking and opening drugs;
5.15_307.1135m/z	0.588056	0.000213982	2.40112	24h:0h	C13778	C13778	C15H20N2O4S	M+H-H2O	36.9	2.24	7.37121	90.3724	HMR1556;	null	null	null	307.113	NA	5.15002	1	NULL
5.15_307.1135m/z	0.588056	0.000213982	2.40112	24h:0h	C07002	C07002	C13H12F2N6O	M+H	37.8	0	6.98158	96.7216	Fluconazole;	Benzenoids	Benzene and substituted derivatives	Halobenzenes	307.113	NA	5.15002	1	NULL
5.15_307.1135m/z	0.588056	0.000213982	2.40112	24h:0h	C04462	C04462	C11H15NO8	M+NH4	39.2	0	-0.390819	96.6364	N-Succinyl-2-L-amino-6-oxoheptanedioate; N-Succinyl-L-2-amino-6-oxoheptanedioate; N-Succinyl-L-2-amino-6-oxopimelate; N-Succinyl-2-amino-6-oxo-L-pimelic acid; N-Succinyl-epsilon-keto-L-aminopimelic acid; (S)-2-(Succinylamino)-6-oxoheptanedioate;	Organic acids and derivatives	Carboxylic acids and derivatives	Amino acids, peptides, and analogues	307.113	NA	5.15002	1	map00300 Lysine biosynthesis; map01100 Metabolic pathways; map01120 Microbial metabolism in diverse environments; map01230 Biosynthesis of amino acids;
5.15_307.1135m/z	0.588056	0.000213982	2.40112	24h:0h	C05537	C05537	C11H15NO8	M+NH4	39.2	0	-0.390819	96.6364	N-Succinyl-2-amino-6-oxopimelate;	null	null	null	307.113	NA	5.15002	1	NULL
5.15_307.1135m/z	0.588056	0.000213982	2.40112	24h:0h	C06806	C06806	C15H20N2O4S	M+H-H2O	36.4	0	7.37121	90.3724	Acetohexamide;	Organic oxygen compounds	Organooxygen compounds	Carbonyl compounds	307.113	NA	5.15002	1	NULL
5.09_431.7366m/z	0.564139	0.0317406	2.05082	24h:0h	NA	NA	NA	NA	NA	NA	NA	NA	NA	NA	NA	NA	NA	NA	NA	NA	NA
5.09_356.1096n	1.40455	0.031974	1.67253	24h:0h	C09782	C09782	C16H20O9	M+NH4, M+Na	40.4	20.8	-3.30075	85.2111	Gentiopicrin; Gentiopicroside;	null	null	null	379.096	356.11	5.08915	1	map01066 Biosynthesis of alkaloids derived from terpenoid and polyketide; map01110 Biosynthesis of secondary metabolites;
5.09_356.1096n	1.40455	0.031974	1.67253	24h:0h	C17759	C17759	C16H20O9	M+NH4, M+Na	40.7	22.2	-3.30075	85.2111	1-O-Feruloyl-beta-D-glucose; 1-Feruloyl-D-glucose;	null	null	null	379.096	356.11	5.08915	1	NULL
5.05_469.1756m/z	0.710128	0.0225023	1.62273	24h:0h	C14793	C14793	C20H25N3O7S	M+NH4	35	1.02	0.936371	75.0242	(1R)-Glutathionyl-(2R)-hydroxy-1,2-dihydronaphthalene;	Organic acids and derivatives	Carboxylic acids and derivatives	Amino acids, peptides, and analogues	469.176	NA	5.04628	1	map00980 Metabolism of xenobiotics by cytochrome P450;
5.05_469.1756m/z	0.710128	0.0225023	1.62273	24h:0h	C17351	C17351	C23H26N4O8	M+H-H2O	33.3	0.99	7.80287	74.2343	Nocardicin C;	null	null	null	469.176	NA	5.04628	1	map00261 Monobactam biosynthesis; map01130 Biosynthesis of antibiotics;
5.05_469.1756m/z	0.710128	0.0225023	1.62273	24h:0h	C10691	C10691	C28H26N2O6	M+H-H2O	35.4	0	-0.471415	77.3845	Haplodimerine;	null	null	null	469.176	NA	5.04628	1	NULL
5.05_469.1756m/z	0.710128	0.0225023	1.62273	24h:0h	C14791	C14791	C20H25N3O7S	M+NH4	35	1.02	0.936371	75.0242	(1R)-Hydroxy-(2R)-glutathionyl-1,2-dihydronaphthalene;	Organic acids and derivatives	Carboxylic acids and derivatives	Amino acids, peptides, and analogues	469.176	NA	5.04628	1	map00980 Metabolism of xenobiotics by cytochrome P450;
5.05_469.1756m/z	0.710128	0.0225023	1.62273	24h:0h	C17352	C17352	C23H26N4O8	M+H-H2O	33.3	0.99	7.80287	74.2343	Isonocardicin C;	null	null	null	469.176	NA	5.04628	1	map00261 Monobactam biosynthesis; map01130 Biosynthesis of antibiotics;
5.05_469.1756m/z	0.710128	0.0225023	1.62273	24h:0h	C14792	C14792	C20H25N3O7S	M+NH4	35	1.02	0.936371	75.0242	(1S)-Hydroxy-(2S)-glutathionyl-1,2-dihydronaphthalene;	Organic acids and derivatives	Carboxylic acids and derivatives	Amino acids, peptides, and analogues	469.176	NA	5.04628	1	map00980 Metabolism of xenobiotics by cytochrome P450;
5.05_469.1756m/z	0.710128	0.0225023	1.62273	24h:0h	C10762	C10762	C23H30N2O6	M+K	33.6	0	4.70549	73.3858	Cinegalline;	null	null	null	469.176	NA	5.04628	1	NULL
5.02_454.1684n	1.78469	0.0211996	2.71433	6h:0h	C01937	C01937	C20H22N8O5	M+NH4, M+Na	36.3	0	-6.36875	88.8327	Methotrexate;	Organic acids and derivatives	Carboxylic acids and derivatives	Amino acids, peptides, and analogues	477.158	454.168	5.01768	1	map04976 Bile secretion;
4.50_139.0505m/z	1.39074	0.036754	1.53305	24h:0h	C05568	C05568	C6H8N2O3	M+H-H2O	40.7	9.1	1.72475	96.5927	Imidazole lactate; Imidazole lactic acid; 2-Hydroxy-3-(1H-imidazol-5-yl)-propanoic acid;	null	null	null	139.05	NA	4.49692	1	map00340 Histidine metabolism;
4.50_139.0505m/z	1.39074	0.036754	1.53305	24h:0h	C19481	C19481	C6H8N2O3	M+H-H2O	40.5	8.02	1.72475	96.5927	N-Nitrosoguvacine;	null	null	null	139.05	NA	4.49692	1	NULL
4.50_139.0505m/z	1.39074	0.036754	1.53305	24h:0h	C03680	C03680	C6H8N2O3	M+H-H2O	40.7	9.1	1.72475	96.5927	4-Imidazolone-5-propanoate; 4-Imidazolone-5-propionic acid; 4,5-Dihydro-4-oxo-5-imidazolepropanoate;	Organoheterocyclic compounds	Azoles	Imidazoles	139.05	NA	4.49692	1	map00340 Histidine metabolism; map01100 Metabolic pathways;
4.50_139.0505m/z	1.39074	0.036754	1.53305	24h:0h	C19345	C19345	C6H6N2O2	M+H	40.8	9.39	1.94979	96.8352	para-Benzoquinone dioxime;	null	null	null	139.05	NA	4.49692	1	NULL
4.50_139.0505m/z	1.39074	0.036754	1.53305	24h:0h	C03817	C03817	C6H8N2O3	M+H-H2O	40.7	9.1	1.72475	96.5927	(S)-3-(Imidazol-5-yl)lactate;	null	null	null	139.05	NA	4.49692	1	NULL
4.50_139.0505m/z	1.39074	0.036754	1.53305	24h:0h	C00785	C00785	C6H6N2O2	M+H	40.7	9.21	1.94979	96.8352	Urocanate; Urocanic acid;	Organoheterocyclic compounds	Azoles	Imidazoles	139.05	NA	4.49692	1	map00340 Histidine metabolism; map01100 Metabolic pathways;
4.50_139.0505m/z	1.39074	0.036754	1.53305	24h:0h	C02126	C02126	C6H6N2O2	M+H	40.4	7.39	1.94979	96.8352	4-Nitroaniline; p-Nitroaniline; 4-Nitrobenzeneamine;	null	null	null	139.05	NA	4.49692	1	NULL
4.50_139.0505m/z	1.49111	0.0124931	2.37492	6h:0h	C03680	C03680	C6H8N2O3	M+H-H2O	40.7	9.1	1.72475	96.5927	4-Imidazolone-5-propanoate; 4-Imidazolone-5-propionic acid; 4,5-Dihydro-4-oxo-5-imidazolepropanoate;	Organoheterocyclic compounds	Azoles	Imidazoles	139.05	NA	4.49692	1	map00340 Histidine metabolism; map01100 Metabolic pathways;
4.50_139.0505m/z	1.49111	0.0124931	2.37492	6h:0h	C19481	C19481	C6H8N2O3	M+H-H2O	40.5	8.02	1.72475	96.5927	N-Nitrosoguvacine;	null	null	null	139.05	NA	4.49692	1	NULL
4.50_139.0505m/z	1.49111	0.0124931	2.37492	6h:0h	C05568	C05568	C6H8N2O3	M+H-H2O	40.7	9.1	1.72475	96.5927	Imidazole lactate; Imidazole lactic acid; 2-Hydroxy-3-(1H-imidazol-5-yl)-propanoic acid;	null	null	null	139.05	NA	4.49692	1	map00340 Histidine metabolism;
4.50_139.0505m/z	1.49111	0.0124931	2.37492	6h:0h	C00785	C00785	C6H6N2O2	M+H	40.7	9.21	1.94979	96.8352	Urocanate; Urocanic acid;	Organoheterocyclic compounds	Azoles	Imidazoles	139.05	NA	4.49692	1	map00340 Histidine metabolism; map01100 Metabolic pathways;
4.50_139.0505m/z	1.49111	0.0124931	2.37492	6h:0h	C19345	C19345	C6H6N2O2	M+H	40.8	9.39	1.94979	96.8352	para-Benzoquinone dioxime;	null	null	null	139.05	NA	4.49692	1	NULL
4.50_139.0505m/z	1.49111	0.0124931	2.37492	6h:0h	C03817	C03817	C6H8N2O3	M+H-H2O	40.7	9.1	1.72475	96.5927	(S)-3-(Imidazol-5-yl)lactate;	null	null	null	139.05	NA	4.49692	1	NULL
4.50_139.0505m/z	1.49111	0.0124931	2.37492	6h:0h	C02126	C02126	C6H6N2O2	M+H	40.4	7.39	1.94979	96.8352	4-Nitroaniline; p-Nitroaniline; 4-Nitrobenzeneamine;	null	null	null	139.05	NA	4.49692	1	NULL
4.48_269.1496m/z	1.85729	0.0117038	2.31372	24h:0h	C01657	C01657	C13H17NO4	M+NH4	38.9	0	0.228985	94.9373	Ac-Tyr-OEt; N-Acetyl-L-tyrosine ethyl ester; Ethyl N-alpha-acetyl-tyrosinate;	null	null	null	269.15	NA	4.48262	1	NULL
4.48_269.1496m/z	1.85729	0.0117038	2.31372	24h:0h	C05808	C05808	C11H14O2.[C5H8]n	M+Na	18.6	0	-6.33552	NA	5-Hydroxy-2-polyprenylphenol;	null	null	null	269.15	NA	4.48262	1	NULL
4.48_269.1496m/z	1.85729	0.0117038	2.31372	24h:0h	C17551	C17551	C11H14O2.[C5H8]n	M+Na	18.6	0	-6.33552	NA	2-Polyprenyl-6-hydroxyphenol; 3-Polyprenylcatechol; 3-(all-trans-Polyprenyl)benzene-1,2-diol;	null	null	null	269.15	NA	4.48262	1	map00130 Ubiquinone and other terpenoid-quinone biosynthesis; map01100 Metabolic pathways; map01110 Biosynthesis of secondary metabolites;
4.48_269.1496m/z	1.85729	0.0117038	2.31372	24h:0h	C10793	C10793	C16H22O2	M+Na	38	0	-6.33552	97.3082	Geranylhydroquinone;	null	null	null	269.15	NA	4.48262	1	map00130 Ubiquinone and other terpenoid-quinone biosynthesis; map01110 Biosynthesis of secondary metabolites;
4.48_269.1496m/z	1.85729	0.0117038	2.31372	24h:0h	C07624	C07624	C14H18N6O	M+H-H2O	38.4	0	-4.47282	97.1226	Abacavir;	Nucleosides, nucleotides, and analogues	Nucleoside and nucleotide analogues	Cyclopentyl nucleosides	269.15	NA	4.48262	1	NULL
4.48_269.1496m/z	1.88336	0.00856549	3.14827	6h:0h	C05808	C05808	C11H14O2.[C5H8]n	M+Na	18.6	0	-6.33552	NA	5-Hydroxy-2-polyprenylphenol;	null	null	null	269.15	NA	4.48262	1	NULL
4.48_269.1496m/z	1.88336	0.00856549	3.14827	6h:0h	C17551	C17551	C11H14O2.[C5H8]n	M+Na	18.6	0	-6.33552	NA	2-Polyprenyl-6-hydroxyphenol; 3-Polyprenylcatechol; 3-(all-trans-Polyprenyl)benzene-1,2-diol;	null	null	null	269.15	NA	4.48262	1	map00130 Ubiquinone and other terpenoid-quinone biosynthesis; map01100 Metabolic pathways; map01110 Biosynthesis of secondary metabolites;
4.48_269.1496m/z	1.88336	0.00856549	3.14827	6h:0h	C01657	C01657	C13H17NO4	M+NH4	38.9	0	0.228985	94.9373	Ac-Tyr-OEt; N-Acetyl-L-tyrosine ethyl ester; Ethyl N-alpha-acetyl-tyrosinate;	null	null	null	269.15	NA	4.48262	1	NULL
4.48_269.1496m/z	1.88336	0.00856549	3.14827	6h:0h	C07624	C07624	C14H18N6O	M+H-H2O	38.4	0	-4.47282	97.1226	Abacavir;	Nucleosides, nucleotides, and analogues	Nucleoside and nucleotide analogues	Cyclopentyl nucleosides	269.15	NA	4.48262	1	NULL
4.48_269.1496m/z	1.88336	0.00856549	3.14827	6h:0h	C10793	C10793	C16H22O2	M+Na	38	0	-6.33552	97.3082	Geranylhydroquinone;	null	null	null	269.15	NA	4.48262	1	map00130 Ubiquinone and other terpenoid-quinone biosynthesis; map01110 Biosynthesis of secondary metabolites;
4.43_389.2379m/z	0.774448	0.0151471	1.47636	24h:0h	NA	NA	NA	NA	NA	NA	NA	NA	NA	NA	NA	NA	NA	NA	NA	NA	NA
4.42_561.3219m/z	0.587618	0.0319186	1.98638	24h:0h	C03916	C03916	C26H53NO7P+	M+K	36	0	5.36052	85.9802	1-Oleoylglycerophosphocholine; 1-Oleoyl-sn-glycero-3-phosphocholine;	null	null	null	561.322	NA	4.41903	1	NULL
4.42_114.0908m/z	1.55614	0.00409946	1.76132	24h:0h	C02486	C02486	C6H13NO2	M+H-H2O	38.5	0	-3.74938	96.9724	(3R)-beta-Leucine; (3R)-3-Amino-4-methylpentanoic acid; (3R)-3-Amino-4-methylvaleric acid;	null	null	null	114.091	NA	4.41903	1	NULL
4.42_114.0908m/z	1.55614	0.00409946	1.76132	24h:0h	C01570	C01570	C6H13NO2	M+H-H2O	38.5	0	-3.74938	96.9724	D-Leucine; D-2-Amino-4-methylvaleric acid;	Organic acids and derivatives	Carboxylic acids and derivatives	Amino acids, peptides, and analogues	114.091	NA	4.41903	1	NULL
4.42_114.0908m/z	1.55614	0.00409946	1.76132	24h:0h	C06593	C06593	C6H11NO	M+H	38.4	0	-4.34652	97.2169	epsilon-Caprolactam;	Organoheterocyclic compounds	Lactams	Caprolactams	114.091	NA	4.41903	1	map00930 Caprolactam degradation; map01100 Metabolic pathways; map01120 Microbial metabolism in diverse environments;
4.42_114.0908m/z	1.55614	0.00409946	1.76132	24h:0h	C19249	C19249	C6H8O	M+NH4	38.3	0	-5.11693	97.6043	2,4-Hexadienal; (E,E)-2,4-Hexadienal;	null	null	null	114.091	NA	4.41903	1	NULL
4.42_114.0908m/z	1.55614	0.00409946	1.76132	24h:0h	C02378	C02378	C6H13NO2	M+H-H2O	38.5	0	-3.74938	96.9724	6-Aminohexanoate; 6-Aminohexanoic acid; Epsilcapramine; 6-Aminocaproic acid;	Lipids and lipid-like molecules	Fatty Acyls	Fatty acids and conjugates	114.091	NA	4.41903	1	map00930 Caprolactam degradation; map01100 Metabolic pathways; map01120 Microbial metabolism in diverse environments;
4.42_114.0908m/z	1.55614	0.00409946	1.76132	24h:0h	C21096	C21096	C6H13NO2	M+H-H2O	38.5	0	-3.74938	96.9724	L-allo-Isoleucine;	Organic acids and derivatives	Carboxylic acids and derivatives	Amino acids, peptides, and analogues	114.091	NA	4.41903	1	NULL
4.42_114.0908m/z	1.55614	0.00409946	1.76132	24h:0h	C06418	C06418	C6H13NO2	M+H-H2O	38.5	0	-3.74938	96.9724	D-Isoleucine; (2R,3R)-2-Amino-3-methylvaleric acid;	null	null	null	114.091	NA	4.41903	1	NULL
4.42_114.0908m/z	1.55614	0.00409946	1.76132	24h:0h	C16647	C16647	C6H13NO2	M+H-H2O	38.5	0	-3.74938	96.9724	N,N-Diethylglycine;	null	null	null	114.091	NA	4.41903	1	NULL
4.42_114.0908m/z	1.55614	0.00409946	1.76132	24h:0h	C16434	C16434	C6H13NO2	M+H-H2O	38.5	0	-3.74938	96.9724	Isoleucine;	Organic acids and derivatives	Carboxylic acids and derivatives	Amino acids, peptides, and analogues	114.091	NA	4.41903	1	NULL
4.42_114.0908m/z	1.55614	0.00409946	1.76132	24h:0h	C00407	C00407	C6H13NO2	M+H-H2O	38.5	0	-3.74938	96.9724	L-Isoleucine; 2-Amino-3-methylvaleric acid;	Organic acids and derivatives	Carboxylic acids and derivatives	Amino acids, peptides, and analogues	114.091	NA	4.41903	1	map00280 Valine, leucine and isoleucine degradation; map00290 Valine, leucine and isoleucine biosynthesis; map00460 Cyanoamino acid metabolism; map00960 Tropane, piperidine and pyridine alkaloid biosynthesis; map00966 Glucosinolate biosynthesis; map00970 Aminoacyl-tRNA biosynthesis; map01060 Biosynthesis of plant secondary metabolites; map01064 Biosynthesis of alkaloids derived from ornithine, ly…
4.42_114.0908m/z	1.55614	0.00409946	1.76132	24h:0h	C01933	C01933	C6H13NO2	M+H-H2O	38.5	0	-3.74938	96.9724	L-Norleucine; L-Aminohexanoic acid; L-Aminohexanoate; L-2-Aminohexanoic acid; L-2-Aminohexanoate; (S)-2-Aminohexanoic acid;	Organic acids and derivatives	Carboxylic acids and derivatives	Amino acids, peptides, and analogues	114.091	NA	4.41903	1	NULL
4.42_114.0908m/z	1.55614	0.00409946	1.76132	24h:0h	C00123	C00123	C6H13NO2	M+H-H2O	38.5	0	-3.74938	96.9724	L-Leucine; 2-Amino-4-methylvaleric acid; (2S)-alpha-2-Amino-4-methylvaleric acid; (2S)-alpha-Leucine;	Organic acids and derivatives	Carboxylic acids and derivatives	Amino acids, peptides, and analogues	114.091	NA	4.41903	1	map00280 Valine, leucine and isoleucine degradation; map00290 Valine, leucine and isoleucine biosynthesis; map00966 Glucosinolate biosynthesis; map00970 Aminoacyl-tRNA biosynthesis; map01060 Biosynthesis of plant secondary metabolites; map01065 Biosynthesis of alkaloids derived from histidine and purine; map01100 Metabolic pathways; map01110 Biosynthesis of secondary metabolites; map01210 2-Oxoca…
4.42_114.0908m/z	1.55614	0.00409946	1.76132	24h:0h	C08263	C08263	C6H13NO2	M+H-H2O	38.5	0	-3.74938	96.9724	beta-Alaninebetaine; beta-Alanine betaine; Propiobetaine; Trimethylalanine;	null	null	null	114.091	NA	4.41903	1	NULL
4.42_114.0908m/z	1.55614	0.00409946	1.76132	24h:0h	C21092	C21092	C6H13NO2	M+H-H2O	38.5	0	-3.74938	96.9724	D-allo-Isoleucine;	null	null	null	114.091	NA	4.41903	1	NULL
4.42_114.0908m/z	1.55614	0.00409946	1.76132	24h:0h	C16439	C16439	C6H13NO2	M+H-H2O	38.5	0	-3.74938	96.9724	Leucine;	Organic acids and derivatives	Carboxylic acids and derivatives	Amino acids, peptides, and analogues	114.091	NA	4.41903	1	NULL
4.42_114.0908m/z	1.55614	0.00409946	1.76132	24h:0h	C02395	C02395	C6H8O	M+NH4	38.3	0	-5.11693	97.6043	Cyclohex-2-enone; 2-Cyclohexen-1-one;	null	null	null	114.091	NA	4.41903	1	NULL
4.39_255.1333m/z	1.29579	0.0262234	2.04768	6h:0h	C17884	C17884	C15H20O2	M+Na	32.6	0	-9.70129	73.5676	3beta-Hydroxyatractylon;	null	null	null	255.133	NA	4.39047	1	NULL
4.39_255.1333m/z	1.29579	0.0262234	2.04768	6h:0h	C09382	C09382	C15H20O2	M+Na	32.6	0	-9.70129	73.5676	Costunolide; (+)-Costunolide;	null	null	null	255.133	NA	4.39047	1	map00909 Sesquiterpenoid and triterpenoid biosynthesis; map01110 Biosynthesis of secondary metabolites;
4.39_255.1333m/z	1.29579	0.0262234	2.04768	6h:0h	C17886	C17886	C15H20O2	M+Na	32.6	0	-9.70129	73.5676	Atractylenolide II;	null	null	null	255.133	NA	4.39047	1	NULL
4.39_255.1333m/z	1.29579	0.0262234	2.04768	6h:0h	C09383	C09383	C15H20O2	M+Na	32.6	0	-9.70129	73.5676	alpha-Cyclocostunolide;	null	null	null	255.133	NA	4.39047	1	NULL
4.39_255.1333m/z	1.29579	0.0262234	2.04768	6h:0h	C09289	C09289	C15H20O2	M+Na	32.6	0	-9.70129	73.5676	Alantolactone;	null	null	null	255.133	NA	4.39047	1	NULL
4.39_255.1333m/z	1.29579	0.0262234	2.04768	6h:0h	C09408	C09408	C15H20O2	M+Na	32.6	0	-9.70129	73.5676	Eremofrullanolide;	null	null	null	255.133	NA	4.39047	1	NULL
4.39_255.1333m/z	1.29579	0.0262234	2.04768	6h:0h	C13811	C13811	C10H20N2O4	M+Na	32.4	0	7.62736	70.7637	Piperazine adipate;	null	null	null	255.133	NA	4.39047	1	NULL
4.39_255.1333m/z	1.29579	0.0262234	2.04768	6h:0h	C09384	C09384	C15H20O2	M+Na	32.6	0	-9.70129	73.5676	beta-Cyclocostunolide;	null	null	null	255.133	NA	4.39047	1	NULL
4.39_255.1333m/z	1.29579	0.0262234	2.04768	6h:0h	C09484	C09484	C15H20O2	M+Na	32.6	0	-9.70129	73.5676	Isoalantolactone;	null	null	null	255.133	NA	4.39047	1	NULL
4.39_255.1333m/z	1.29579	0.0262234	2.04768	6h:0h	C09454	C09454	C15H20O2	M+Na	32.6	0	-9.70129	73.5676	Frullanolide;	null	null	null	255.133	NA	4.39047	1	NULL
4.39_255.1333m/z	1.29579	0.0262234	2.04768	6h:0h	C09710	C09710	C15H20O2	M+Na	32.6	0	-9.70129	73.5676	Pinguisone;	null	null	null	255.133	NA	4.39047	1	NULL
4.39_255.1333m/z	1.29579	0.0262234	2.04768	6h:0h	C07890	C07890	C12H18N2O4	M+H	34.9	5.25	-2.49897	71.9805	Midodrine;	Benzenoids	Benzene and substituted derivatives	Methoxybenzenes	255.133	NA	4.39047	1	NULL
4.39_255.1333m/z	1.29579	0.0262234	2.04768	6h:0h	C17488	C17488	C15H20O2	M+Na	33.1	2.46	-9.70129	73.5676	Furanogermenone;	Lipids and lipid-like molecules	Prenol lipids	Sesquiterpenoids	255.133	NA	4.39047	1	NULL
4.39_255.1333m/z	1.29579	0.0262234	2.04768	6h:0h	C09692	C09692	C15H20O2	M+Na	32.6	0	-9.70129	73.5676	Isovelleral;	null	null	null	255.133	NA	4.39047	1	NULL
4.39_255.1333m/z	1.29579	0.0262234	2.04768	6h:0h	C09466	C09466	C15H20O2	M+Na	32.6	0	-9.70129	73.5676	Glechomanolide;	null	null	null	255.133	NA	4.39047	1	NULL
4.38_227.1745m/z	0.628838	0.0206421	1.78117	24h:0h	C11332	C11332	C12H24N2O3	M+H-H2O	38.4	0	-3.53387	96.3979	Leucyl-leucine;	Organic acids and derivatives	Carboxylic acids and derivatives	Amino acids, peptides, and analogues	227.175	NA	4.37618	1	NULL
4.38_227.1745m/z	0.628838	0.0206421	1.78117	24h:0h	C20514	C20514	C12H22N2O2	M+H	38.4	0	-3.81528	96.6221	Cyclo(L-leucyl-L-leucyl); (3S,6S)-3,6-Diisobutylpiperazine-2,5-dione;	null	null	null	227.175	NA	4.37618	1	NULL
4.38_227.1745m/z	0.628838	0.0206421	1.78117	24h:0h	C20990	C20990	C6H11NO.[C6H11NO]n-1	M+H	19.1	0	-3.81528	NA	6-Aminohexanoate cyclic oligomer; Nylon-6 cyclic oligomer;	null	null	null	227.175	NA	4.37618	1	map00930 Caprolactam degradation; map01120 Microbial metabolism in diverse environments;
4.38_227.1745m/z	0.628838	0.0206421	1.78117	24h:0h	C01255	C01255	C12H24N2O3	M+H-H2O	38.4	0	-3.53387	96.3979	N-(6-Aminohexanoyl)-6-aminohexanoate;	null	null	null	227.175	NA	4.37618	1	map00930 Caprolactam degradation; map01120 Microbial metabolism in diverse environments;
4.38_227.1745m/z	0.628838	0.0206421	1.78117	24h:0h	C06984	C06984	C10H24N2O2	M+Na	51.4	70.4	7.55591	95.0229	Ethambutol;	Organic nitrogen compounds	Organonitrogen compounds	Amines	227.175	NA	4.37618	1	NULL
4.38_227.1745m/z	0.628838	0.0206421	1.78117	24h:0h	C20988	C20988	C6H13NO2.[C6H11NO]n-1	M+H-H2O	19.2	0	-3.53387	NA	[N-(6-Aminohexanoyl)]n; 6-Aminohexanoate oligomer; Nylon-6 oligomer;	null	null	null	227.175	NA	4.37618	1	map00930 Caprolactam degradation; map01120 Microbial metabolism in diverse environments;
4.38_227.1745m/z	0.628838	0.0206421	1.78117	24h:0h	C04277	C04277	C12H22N2O2	M+H	38.4	0	-3.81528	96.6221	1,8-Diazacyclotetradecane-2,9-dione;	null	null	null	227.175	NA	4.37618	1	map00930 Caprolactam degradation; map01120 Microbial metabolism in diverse environments;
4.33_176.5708m/z	6.65058	0.0264482	3.52781	24h:0h	NA	NA	NA	NA	NA	NA	NA	NA	NA	NA	NA	NA	NA	NA	NA	NA	NA
4.30_196.0959m/z	1.28142	0.0420846	1.19904	24h:0h	C11839	C11839	C10H15NO4	M+H-H2O	36.2	0	-4.34855	85.9474	N-(3-Oxohexanoyl)homoserine lactone;	null	null	null	196.096	NA	4.30475	1	NULL
4.30_196.0959m/z	1.28142	0.0420846	1.19904	24h:0h	C02666	C02666	C10H10O3	M+NH4	36	0	-5.20418	85.837	Coniferyl aldehyde; Coniferaldehyde; 4-Hydroxy-3-methoxycinnamaldehyde; Ferulaldehyde;	Benzenoids	Benzene and substituted derivatives	Phenols and derivatives	196.096	NA	4.30475	1	map00940 Phenylpropanoid biosynthesis; map01061 Biosynthesis of phenylpropanoids; map01100 Metabolic pathways; map01110 Biosynthesis of secondary metabolites;
4.30_196.0959m/z	1.28142	0.0420846	1.19904	24h:0h	C18622	C18622	C10H13NO3	M+H	36.1	0	-4.75	86.1166	L-Homotyrosine;	null	null	null	196.096	NA	4.30475	1	NULL
4.30_196.0959m/z	1.28142	0.0420846	1.19904	24h:0h	C16586	C16586	C10H13NO3	M+H	36.1	0	-4.75	86.1166	2-Phenyl-1,3-propanediol monocarbamate;	Benzenoids	Benzene and substituted derivatives	null	196.096	NA	4.30475	1	map00982 Drug metabolism - cytochrome P450;
4.30_196.0959m/z	1.28142	0.0420846	1.19904	24h:0h	C07674	C07674	C6H15N5	M+K	36.9	0	-0.0671225	84.413	Buformin; 1-Butylbiguanide;	null	null	null	196.096	NA	4.30475	1	NULL
4.30_196.0959m/z	1.28142	0.0420846	1.19904	24h:0h	C12819	C12819	C10H15NO4	M+H-H2O	36.2	0	-4.34855	85.9474	Kainic acid; alpha- Kainic acid; Kainate;	null	null	null	196.096	NA	4.30475	1	NULL
4.30_196.0959m/z	1.28142	0.0420846	1.19904	24h:0h	C21198	C21198	C10H15NO4	M+H-H2O	36.2	0	-4.34855	85.9474	N-(3-Oxohexanoyl)-L-homoserine lactone; 3-Oxo-C6-HSL; N-(beta-Ketocaproyl)-L-homoserine lactone;	null	null	null	196.096	NA	4.30475	1	map02024 Quorum sensing;
4.30_196.0959m/z	1.28142	0.0420846	1.19904	24h:0h	C14784	C14784	C10H10O3	M+NH4	36	0	-5.20418	85.837	1,2-Dihydroxy-3,4-epoxy-1,2,3,4-tetrahydronaphthalene;	Benzenoids	Tetralins	null	196.096	NA	4.30475	1	map00980 Metabolism of xenobiotics by cytochrome P450;
4.30_196.0959m/z	1.28142	0.0420846	1.19904	24h:0h	C03404	C03404	C10H13NO3	M+H	36.1	0	-4.75	86.1166	L-Tyrosine methyl ester;	Organic acids and derivatives	Carboxylic acids and derivatives	Amino acids, peptides, and analogues	196.096	NA	4.30475	1	NULL
4.30_196.0959m/z	1.28142	0.0420846	1.19904	24h:0h	C17904	C17904	C10H15NO4	M+H-H2O	36.2	0	-4.34855	85.9474	alpha-Allokainic acid;	null	null	null	196.096	NA	4.30475	1	NULL
4.30_196.0959m/z	1.28142	0.0420846	1.19904	24h:0h	C10173	C10173	C8H15NO3	M+Na	35	0	8.54402	84.6003	Swainsonine;	null	null	null	196.096	NA	4.30475	1	map00960 Tropane, piperidine and pyridine alkaloid biosynthesis; map01064 Biosynthesis of alkaloids derived from ornithine, lysine and nicotinic acid;
4.30_196.0959m/z	1.28142	0.0420846	1.19904	24h:0h	C10667	C10667	C10H10O3	M+NH4	36	0	-5.20418	85.837	3-Acetyl-6-methoxybenzaldehyde;	null	null	null	196.096	NA	4.30475	1	NULL
4.30_196.0959m/z	1.28142	0.0420846	1.19904	24h:0h	C20327	C20327	C10H10O3	M+NH4	36	0	-5.20418	85.837	2-Oxo-4-phenylbutyric acid; 2-Oxo-4-phenylbutanoic acid; 2-Oxo-4-phenylbutanoate;	null	null	null	196.096	NA	4.30475	1	map00400 Phenylalanine, tyrosine and tryptophan biosynthesis; map01210 2-Oxocarboxylic acid metabolism;
4.30_196.0959m/z	1.28142	0.0420846	1.19904	24h:0h	C20800	C20800	C10H13NO3	M+H	36.1	0	-4.75	86.1166	3-Methyl-L-tyrosine;	null	null	null	196.096	NA	4.30475	1	NULL
4.30_196.0959m/z	1.28142	0.0420846	1.19904	24h:0h	C11820	C11820	C10H13NO3	M+H	36.1	0	-4.75	86.1166	alpha-Methyl-m-tyrosine;	null	null	null	196.096	NA	4.30475	1	NULL
4.30_196.0959m/z	1.28142	0.0420846	1.19904	24h:0h	C02710	C02710	C8H15NO3	M+Na	35	0	8.54402	84.6003	N-Acetyl-L-leucine;	Organic acids and derivatives	Carboxylic acids and derivatives	Amino acids, peptides, and analogues	196.096	NA	4.30475	1	NULL
4.30_196.0959m/z	1.28142	0.0420846	1.19904	24h:0h	C20646	C20646	C10H10O3	M+NH4	36	0	-5.20418	85.837	(3S)-2-Oxo-3-phenylbutanoate; (3S)-beta-Methylphenylpyruvate;	null	null	null	196.096	NA	4.30475	1	NULL
4.30_196.0959m/z	1.28142	0.0420846	1.19904	24h:0h	C01624	C01624	C10H10O3	M+NH4	52.7	83.5	-5.20418	85.837	Vermelone; 3,4-Dihydro-3,8-dihydroxy-1(2H)-naphthalenone;	null	null	null	196.096	NA	4.30475	1	NULL
4.30_196.0959m/z	1.28142	0.0420846	1.19904	24h:0h	C07921	C07921	C10H13NO3	M+H	36.1	0	-4.75	86.1166	Metyrosine; Metirosine;	Phenylpropanoids and polyketides	Phenylpropanoic acids	null	196.096	NA	4.30475	1	NULL
4.30_196.0959m/z	1.28142	0.0420846	1.19904	24h:0h	C10588	C10588	C10H13NO3	M+H	36.1	0	-4.75	86.1166	Damascenine;	null	null	null	196.096	NA	4.30475	1	NULL
4.29_472.2752m/z	0.709604	0.0330144	1.61565	24h:0h	C00908	C00908	C19H39N5O7	M+Na	33.7	0	2.33686	71.221	Gentamicin C1a;	null	null	null	472.275	NA	4.29047	1	map00524 Neomycin, kanamycin and gentamicin biosynthesis; map01130 Biosynthesis of antibiotics;
4.28_373.2729m/z	0.623192	0.00460112	2.04141	24h:0h	C14227	C14227	C24H38O4	M+H-H2O	37.3	0	-2.01775	89.0661	Di-n-octyl phthalate; Bis(n-octyl) phthalate; Dioctyl 1,2-benzenedicarboxylate;	null	null	null	373.273	NA	4.27617	1	NULL
4.28_373.2729m/z	0.623192	0.00460112	2.04141	24h:0h	C03690	C03690	C24H38O4	M+H-H2O	37.3	0	-2.01775	89.0661	Bis(2-ethylhexyl)phthalate; Di(2-ethylhexyl)phthalate; Dioctyl phthalate; DEHP;	null	null	null	373.273	NA	4.27617	1	NULL
4.28_373.2729m/z	0.623192	0.00460112	2.04141	24h:0h	C11637	C11637	C24H38O4	M+H-H2O	37.3	0	-2.01775	89.0661	3alpha,12alpha-Dihydroxy-5beta-chol-6-enoate;	null	null	null	373.273	NA	4.27617	1	NULL
4.28_373.2729m/z	0.623192	0.00460112	2.04141	24h:0h	C14577	C14577	C24H38O4	M+H-H2O	37.3	0	-2.01775	89.0661	Diisooctyl phthalate;	null	null	null	373.273	NA	4.27617	1	NULL
4.28_373.2729m/z	0.623192	0.00460112	2.04141	24h:0h	C15375	C15375	C24H38O4	M+H-H2O	37.3	0	-2.01775	89.0661	Apocholic acid; 3alpha,12alpha-Dihydroxy-5beta-chol-8(14)-en-24-oic acid;	null	null	null	373.273	NA	4.27617	1	NULL
4.28_373.2729m/z	0.623192	0.00460112	2.04141	24h:0h	C15057	C15057	C24H36O3	M+H	37.4	0	-2.11537	89.2973	3-Ethoxyandrosta-3,5-dien-17beta-ol propanoate;	null	null	null	373.273	NA	4.27617	1	NULL
4.26_284.2050m/z	0.411335	0.0309593	3.51068	6h:0h	NA	NA	NA	NA	NA	NA	NA	NA	NA	NA	NA	NA	NA	NA	NA	NA	NA
4.26_284.2050m/z	0.405928	0.0369139	3.2918	1h:0h	NA	NA	NA	NA	NA	NA	NA	NA	NA	NA	NA	NA	NA	NA	NA	NA	NA
4.19_459.7487m/z	0.490149	0.0486399	2.4876	24h:0h	NA	NA	NA	NA	NA	NA	NA	NA	NA	NA	NA	NA	NA	NA	NA	NA	NA
4.19_155.1536m/z	2.68987	6.31178e-06	3.33153	24h:0h	NA	NA	NA	NA	NA	NA	NA	NA	NA	NA	NA	NA	NA	NA	NA	NA	NA
4.16_313.2475m/z	0.525226	0.0416175	2.44228	24h:0h	C15316	C15316	C20H34O	M+Na	37	0	-9.16693	95.3388	5alpha-Androstane-2alpha-methyl-17beta-ol;	null	null	null	313.248	NA	4.16188	1	NULL
4.16_313.2475m/z	0.525226	0.0416175	2.44228	24h:0h	C19817	C19817	C20H34O	M+Na	37	0	-9.16693	95.3388	Phyllocladan-16alpha-ol;	null	null	null	313.248	NA	4.16188	1	map00904 Diterpenoid biosynthesis; map01110 Biosynthesis of secondary metabolites;
4.16_313.2475m/z	0.525226	0.0416175	2.44228	24h:0h	C21725	C21725	C20H34O	M+Na	37	0	-9.16693	95.3388	Manoyl oxide; (13R)-Manoyl oxide; (13R)-8,13-Epoxylabd-14-ene;	null	null	null	313.248	NA	4.16188	1	NULL
4.16_313.2475m/z	0.525226	0.0416175	2.44228	24h:0h	C19963	C19963	C20H34O	M+Na	37	0	-9.16693	95.3388	Tuberculosinol;	null	null	null	313.248	NA	4.16188	1	NULL
4.16_313.2475m/z	0.525226	0.0416175	2.44228	24h:0h	C20834	C20834	C20H34O	M+Na	37	0	-9.16693	95.3388	Cyclooctat-9-en-7-ol; (1S,3aS,4R,7S,9aS,10aS)-1,4,9a-Trimethyl-7-(propan-2-yl)-1,2,3,3a,4,5,7,8,9,9a,10,10a-dodecahydrodicyclopenta[a,d][8]annulen-4-ol;	null	null	null	313.248	NA	4.16188	1	NULL
4.16_313.2475m/z	0.525226	0.0416175	2.44228	24h:0h	C09094	C09094	C20H34O	M+Na	37	0	-9.16693	95.3388	Geranylgeraniol; 2,6,10,14-Hexadecatetraen-1-ol, 3,7,11,15-tetramethyl-;	null	null	null	313.248	NA	4.16188	1	map00904 Diterpenoid biosynthesis; map01110 Biosynthesis of secondary metabolites;
4.16_313.2475m/z	0.525226	0.0416175	2.44228	24h:0h	C21920	C21920	C20H34O	M+Na	37	0	-9.16693	95.3388	14alpha-Hydroxymethylsteroid;	null	null	null	313.248	NA	4.16188	1	NULL
4.16_313.2475m/z	0.525226	0.0416175	2.44228	24h:0h	C21714	C21714	C20H34O	M+Na	37	0	-9.16693	95.3388	ent-13-epi-Manoyl oxide; (13R)-ent-8,13-Epoxylabd-14-ene;	null	null	null	313.248	NA	4.16188	1	map00904 Diterpenoid biosynthesis;
4.16_313.2475m/z	0.525226	0.0416175	2.44228	24h:0h	C11890	C11890	C20H34O	M+Na	37	0	-9.16693	95.3388	Aphidicolan-16beta-ol;	null	null	null	313.248	NA	4.16188	1	map00904 Diterpenoid biosynthesis; map01110 Biosynthesis of secondary metabolites;
4.16_313.2475m/z	0.525226	0.0416175	2.44228	24h:0h	C20481	C20481	C20H34O	M+Na	37	0	-9.16693	95.3388	cis-Abienol; (12Z)-Labda-12,14-dien-8alpha-ol;	null	null	null	313.248	NA	4.16188	1	map00904 Diterpenoid biosynthesis; map01110 Biosynthesis of secondary metabolites;
4.16_313.2475m/z	0.525226	0.0416175	2.44228	24h:0h	C21709	C21709	C20H34O	M+Na	37	0	-9.16693	95.3388	Nezukol; Pimar-15-en-8-ol;	null	null	null	313.248	NA	4.16188	1	map00904 Diterpenoid biosynthesis;
4.16_313.2475m/z	0.525226	0.0416175	2.44228	24h:0h	C21720	C21720	C20H34O	M+Na	37	0	-9.16693	95.3388	9,13-Epoxylabda-14-ene;	null	null	null	313.248	NA	4.16188	1	NULL
4.16_313.2475m/z	0.525226	0.0416175	2.44228	24h:0h	C20923	C20923	C20H34O	M+Na	37	0	-9.16693	95.3388	(R)-Nephthenol; 2-[(1R,3E,7E,11E)-4,8,12-Trimethyltetradeca-3,7,11-trien-1-yl]propan-2-ol;	null	null	null	313.248	NA	4.16188	1	NULL
4.16_313.2475m/z	0.525226	0.0416175	2.44228	24h:0h	C21687	C21687	C20H34O	M+Na	37	0	-9.16693	95.3388	(3E,7E)-Dolabella-3,7-dien-18-ol; 2-[(1R,3aR,5E,9E,12aR)-3a,6,10-Trimethyl-1,2,3,3a,4,7,8,11,12,12a-decahydrocyclopenta[11]annulen-1-yl]propan-2-ol;	null	null	null	313.248	NA	4.16188	1	NULL
4.16_313.2475m/z	0.525226	0.0416175	2.44228	24h:0h	C19964	C19964	C20H34O	M+Na	37	0	-9.16693	95.3388	(13S)-Isotuberculosinol;	null	null	null	313.248	NA	4.16188	1	NULL
4.16_313.2475m/z	0.525226	0.0416175	2.44228	24h:0h	C21653	C21653	C20H34O	M+Na	37	0	-9.16693	95.3388	(+)-Kolavelool;	null	null	null	313.248	NA	4.16188	1	NULL
4.16_313.2475m/z	0.525226	0.0416175	2.44228	24h:0h	C20924	C20924	C20H34O	M+Na	37	0	-9.16693	95.3388	(1S,4E,8E,12E)-2,2,5,9,13-Pentamethylcyclopentadeca-4,8,12-trien-1-ol;	null	null	null	313.248	NA	4.16188	1	NULL
4.16_313.2475m/z	0.525226	0.0416175	2.44228	24h:0h	C20681	C20681	C20H34O	M+Na	37	0	-9.16693	95.3388	(E,E)-Geranyllinalool; (6E,10E)-Geranyllinalool; (6E,10E)-3,7,11,15-Tetramethylhexadeca-1,6,10,14-tetraen-3-ol;	null	null	null	313.248	NA	4.16188	1	map00904 Diterpenoid biosynthesis;
4.16_313.2475m/z	0.525226	0.0416175	2.44228	24h:0h	C20158	C20158	C20H34O	M+Na	37	0	-9.16693	95.3388	(13E)-Labda-7,13-dien-15-ol;	null	null	null	313.248	NA	4.16188	1	map00904 Diterpenoid biosynthesis; map01110 Biosynthesis of secondary metabolites;
4.16_237.0263m/z	0.508213	0.0124931	2.03462	6h:0h	C03360	C03360	C6H6NO6P	M+NH4	36.8	0	-3.56316	88.2151	4-Nitrophenyl phosphate;	Organic acids and derivatives	Organic phosphoric acids and derivatives	Phosphate esters	237.026	NA	4.16188	1	map00627 Aminobenzoate degradation; map01120 Microbial metabolism in diverse environments;
4.16_237.0263m/z	0.508213	0.0124931	2.03462	6h:0h	C04771	C04771	C8H10N2O4	M+K	37.7	3.11	-4.52441	90.4308	L-Mimosine; Leucenol; (S)-2-Amino-3-(3-hydroxy-4-oxo-4H-pyridin-1-yl)propanoate;	Organic acids and derivatives	Carboxylic acids and derivatives	Amino acids, peptides, and analogues	237.026	NA	4.16188	1	NULL
4.16_237.0263m/z	0.508213	0.0124931	2.03462	6h:0h	C06660	C06660	C8H10N2O4	M+K	37	0	-4.52441	90.4308	Clavaminic acid; Clavaminate;	null	null	null	237.026	NA	4.16188	1	map00331 Clavulanic acid biosynthesis; map01130 Biosynthesis of antibiotics;
4.16_237.0263m/z	0.58482	0.0246769	1.47979	1h:0h	C06660	C06660	C8H10N2O4	M+K	37	0	-4.52441	90.4308	Clavaminic acid; Clavaminate;	null	null	null	237.026	NA	4.16188	1	map00331 Clavulanic acid biosynthesis; map01130 Biosynthesis of antibiotics;
4.16_237.0263m/z	0.58482	0.0246769	1.47979	1h:0h	C03360	C03360	C6H6NO6P	M+NH4	36.8	0	-3.56316	88.2151	4-Nitrophenyl phosphate;	Organic acids and derivatives	Organic phosphoric acids and derivatives	Phosphate esters	237.026	NA	4.16188	1	map00627 Aminobenzoate degradation; map01120 Microbial metabolism in diverse environments;
4.16_237.0263m/z	0.58482	0.0246769	1.47979	1h:0h	C04771	C04771	C8H10N2O4	M+K	37.7	3.11	-4.52441	90.4308	L-Mimosine; Leucenol; (S)-2-Amino-3-(3-hydroxy-4-oxo-4H-pyridin-1-yl)propanoate;	Organic acids and derivatives	Carboxylic acids and derivatives	Amino acids, peptides, and analogues	237.026	NA	4.16188	1	NULL
4.16_236.0420m/z	0.51242	0.0261234	1.91228	6h:0h	C12245	C12245	C8H11N3O3	M+K	38.6	2.72	-5.84908	96.7471	Methyl5-(but-3-en-1-yl)amino-1,3,4-oxadiazole-2-carboxylate;	null	null	null	236.042	NA	4.16188	1	NULL
4.16_236.0420m/z	0.51242	0.0261234	1.91228	6h:0h	C02997	C02997	C8H11N3O3	M+K	38	0	-5.84908	96.7471	N-Acetyl-L-histidine;	null	null	null	236.042	NA	4.16188	1	NULL
4.16_236.0420m/z	0.51242	0.0261234	1.91228	6h:0h	C01800	C01800	C11H7N3O2	M+Na	37.7	0	-4.69641	93.9525	Deazaflavin; 5-Deazaflavin;	null	null	null	236.042	NA	4.16188	1	NULL
4.16_236.0420m/z	0.51242	0.0261234	1.91228	6h:0h	C19430	C19430	C8H11N3O3	M+K	44.7	33.3	-5.84908	96.7471	HC Red No. 3; 2-[(4-Amino-2-nitrophenyl)amino]-ethanol;	null	null	null	236.042	NA	4.16188	1	NULL
4.16_236.0420m/z	0.532059	0.0344721	1.59522	1h:0h	C01800	C01800	C11H7N3O2	M+Na	37.7	0	-4.69641	93.9525	Deazaflavin; 5-Deazaflavin;	null	null	null	236.042	NA	4.16188	1	NULL
4.16_236.0420m/z	0.532059	0.0344721	1.59522	1h:0h	C12245	C12245	C8H11N3O3	M+K	38.6	2.72	-5.84908	96.7471	Methyl5-(but-3-en-1-yl)amino-1,3,4-oxadiazole-2-carboxylate;	null	null	null	236.042	NA	4.16188	1	NULL
4.16_236.0420m/z	0.532059	0.0344721	1.59522	1h:0h	C19430	C19430	C8H11N3O3	M+K	44.7	33.3	-5.84908	96.7471	HC Red No. 3; 2-[(4-Amino-2-nitrophenyl)amino]-ethanol;	null	null	null	236.042	NA	4.16188	1	NULL
4.16_236.0420m/z	0.532059	0.0344721	1.59522	1h:0h	C02997	C02997	C8H11N3O3	M+K	38	0	-5.84908	96.7471	N-Acetyl-L-histidine;	null	null	null	236.042	NA	4.16188	1	NULL
4.16_234.0189m/z	0.355332	0.00331098	2.55764	6h:0h	C11686	C11686	C8H11Cl2N3O2	M+H-H2O	29.8	0	-2.5516	51.8242	Uracil mustard;	Organic nitrogen compounds	Organonitrogen compounds	Nitrogen mustard compounds	234.019	NA	4.16188	1	NULL
4.16_234.0189m/z	0.355332	0.00331098	2.55764	6h:0h	C21537	C21537	C5H11NO4S.[CH2]n	M+K	19.1	0	-4.01798	NA	L-N,N-Dihydroxypolyhomomethionine;	null	null	null	234.019	NA	4.16188	1	NULL
4.16_234.0189m/z	0.355332	0.00331098	2.55764	6h:0h	C04399	C04399	C4H9O6PS	M+NH4	37.2	0	-3.09242	89.5959	S-Methyl-3-phospho-1-thio-D-glycerate;	null	null	null	234.019	NA	4.16188	1	NULL
4.16_234.0189m/z	0.428435	0.00998	1.88564	1h:0h	C21537	C21537	C5H11NO4S.[CH2]n	M+K	19.1	0	-4.01798	NA	L-N,N-Dihydroxypolyhomomethionine;	null	null	null	234.019	NA	4.16188	1	NULL
4.16_234.0189m/z	0.428435	0.00998	1.88564	1h:0h	C04399	C04399	C4H9O6PS	M+NH4	37.2	0	-3.09242	89.5959	S-Methyl-3-phospho-1-thio-D-glycerate;	null	null	null	234.019	NA	4.16188	1	NULL
4.16_234.0189m/z	0.428435	0.00998	1.88564	1h:0h	C11686	C11686	C8H11Cl2N3O2	M+H-H2O	29.8	0	-2.5516	51.8242	Uracil mustard;	Organic nitrogen compounds	Organonitrogen compounds	Nitrogen mustard compounds	234.019	NA	4.16188	1	NULL
4.16_203.0763m/z	0.695585	0.0344721	1.31391	1h:0h	NA	NA	NA	NA	NA	NA	NA	NA	NA	NA	NA	NA	NA	NA	NA	NA	NA
4.16_196.0634n	0.564316	0.00856549	1.74502	6h:0h	C21477	C21477	C12H8N2O	M+Na, M+K	38.6	0	-1.20215	94.3254	1-Hydroxyphenazine;	null	null	null	219.053	196.063	4.16188	1	map00405 Phenazine biosynthesis; map01130 Biosynthesis of antibiotics;
4.16_196.0634n	0.591461	0.0102326	1.47648	1h:0h	C21477	C21477	C12H8N2O	M+Na, M+K	38.6	0	-1.20215	94.3254	1-Hydroxyphenazine;	null	null	null	219.053	196.063	4.16188	1	map00405 Phenazine biosynthesis; map01130 Biosynthesis of antibiotics;
4.16_118.1200n	0.511506	0.00856549	1.88223	6h:0h	NA	NA	NA	NA	NA	NA	NA	NA	NA	NA	NA	NA	NA	NA	NA	NA	NA
4.16_118.1200n	0.521012	0.00998	1.68262	1h:0h	NA	NA	NA	NA	NA	NA	NA	NA	NA	NA	NA	NA	NA	NA	NA	NA	NA
4.04_234.0192m/z	0.438161	0.00856549	2.20299	6h:0h	C11686	C11686	C8H11Cl2N3O2	M+H-H2O	30	0	-1.46716	51.8242	Uracil mustard;	Organic nitrogen compounds	Organonitrogen compounds	Nitrogen mustard compounds	234.019	NA	4.04115	1	NULL
4.04_234.0192m/z	0.438161	0.00856549	2.20299	6h:0h	C04399	C04399	C4H9O6PS	M+NH4	37.5	0	-1.83207	89.5959	S-Methyl-3-phospho-1-thio-D-glycerate;	null	null	null	234.019	NA	4.04115	1	NULL
4.04_234.0192m/z	0.438161	0.00856549	2.20299	6h:0h	C21537	C21537	C5H11NO4S.[CH2]n	M+K	19.4	0	-2.6224	NA	L-N,N-Dihydroxypolyhomomethionine;	null	null	null	234.019	NA	4.04115	1	NULL
4.04_234.0192m/z	0.507861	0.00287274	1.66036	1h:0h	C21537	C21537	C5H11NO4S.[CH2]n	M+K	19.4	0	-2.6224	NA	L-N,N-Dihydroxypolyhomomethionine;	null	null	null	234.019	NA	4.04115	1	NULL
4.04_234.0192m/z	0.507861	0.00287274	1.66036	1h:0h	C11686	C11686	C8H11Cl2N3O2	M+H-H2O	30	0	-1.46716	51.8242	Uracil mustard;	Organic nitrogen compounds	Organonitrogen compounds	Nitrogen mustard compounds	234.019	NA	4.04115	1	NULL
4.04_234.0192m/z	0.507861	0.00287274	1.66036	1h:0h	C04399	C04399	C4H9O6PS	M+NH4	37.5	0	-1.83207	89.5959	S-Methyl-3-phospho-1-thio-D-glycerate;	null	null	null	234.019	NA	4.04115	1	NULL
4.03_118.1200n	0.503344	0.00856549	1.86567	6h:0h	NA	NA	NA	NA	NA	NA	NA	NA	NA	NA	NA	NA	NA	NA	NA	NA	NA
4.03_118.1200n	0.519293	0.0108614	1.64881	1h:0h	NA	NA	NA	NA	NA	NA	NA	NA	NA	NA	NA	NA	NA	NA	NA	NA	NA
3.98_242.0718m/z	1.26358	0.0426801	1.63501	6h:0h	NA	NA	NA	NA	NA	NA	NA	NA	NA	NA	NA	NA	NA	NA	NA	NA	NA
3.94_552.6439m/z	4.43143	0.0309593	4.20485	6h:0h	NA	NA	NA	NA	NA	NA	NA	NA	NA	NA	NA	NA	NA	NA	NA	NA	NA
3.93_302.2171m/z	0.621519	0.0439006	1.6451	24h:0h	NA	NA	NA	NA	NA	NA	NA	NA	NA	NA	NA	NA	NA	NA	NA	NA	NA
3.73_416.2853m/z	0.661246	0.0327899	1.66187	24h:0h	NA	NA	NA	NA	NA	NA	NA	NA	NA	NA	NA	NA	NA	NA	NA	NA	NA
12.40_339.1571m/z	2.32906	0.0319186	2.42343	24h:0h	C09308	C09308	C21H24O5	M+H-H2O	36.9	0	-5.47827	90.9314	Rutamarin;	null	null	null	339.157	NA	12.4021	1	NULL
12.40_339.1571m/z	2.32906	0.0319186	2.42343	24h:0h	C10638	C10638	C21H24O5	M+H-H2O	36.9	0	-5.47827	90.9314	Kadsurenone;	null	null	null	339.157	NA	12.4021	1	NULL
12.40_339.1571m/z	2.32906	0.0319186	2.42343	24h:0h	C14347	C14347	C19H24O4	M+Na	38.3	0	1.43765	93.1245	Bisphenol A bis(2-hydroxyethyl)ether; Bisphenol A ethoxylate; 2,2-Bis[4-(2-hydroxyethoxy)phenyl]propane;	null	null	null	339.157	NA	12.4021	1	NULL
12.40_339.1571m/z	2.32906	0.0319186	2.42343	24h:0h	C17795	C17795	C19H24O4	M+Na	38.3	0	1.43765	93.1245	Capillartemisin B;	null	null	null	339.157	NA	12.4021	1	NULL
12.40_339.1571m/z	2.32906	0.0319186	2.42343	24h:0h	C15059	C15059	C21H22O4	M+H	36.9	0	-5.77004	91.1682	2,2,4-Trimethyl-3-(4-methoxyphenyl)-2H-1-benzopyran-7-ol acetate;	null	null	null	339.157	NA	12.4021	1	NULL
12.40_339.1571m/z	2.32906	0.0319186	2.42343	24h:0h	C14946	C14946	C19H24O4	M+Na	38.3	0	1.43765	93.1245	1-Dehydro-15alpha-hydroxytestololactone;	null	null	null	339.157	NA	12.4021	1	NULL
12.40_339.1571m/z	2.32906	0.0319186	2.42343	24h:0h	C19333	C19333	C16H22N2O6	M+H	37.6	0	6.12632	95.0426	Aziridyl benzoquinone; Benzoquinone aziridine;	null	null	null	339.157	NA	12.4021	1	NULL
12.40_339.1571m/z	2.32906	0.0319186	2.42343	24h:0h	C04793	C04793	C19H24O4	M+Na	38.3	0	1.43765	93.1245	3,4-Dihydroxy-9,10-secoandrosta-1,3,5(10)-triene-9,17-dione;	null	null	null	339.157	NA	12.4021	1	map00984 Steroid degradation; map01100 Metabolic pathways; map01120 Microbial metabolism in diverse environments; map01220 Degradation of aromatic compounds;
12.40_339.1571m/z	2.32906	0.0319186	2.42343	24h:0h	C15456	C15456	C19H24O4	M+Na	38.3	0	1.43765	93.1245	11beta,13-Dihydroxy-3-oxo-13,17-secoandrosta-1,4-dien-17-oic acid, delta-lactone;	null	null	null	339.157	NA	12.4021	1	NULL
12.40_339.1571m/z	2.32906	0.0319186	2.42343	24h:0h	C10264	C10264	C21H22O4	M+H	36.9	0	-5.77004	91.1682	3-Hydroxy-5-methoxy-6-prenylstilbene-2-carboxylic acid;	Phenylpropanoids and polyketides	Stilbenes	null	339.157	NA	12.4021	1	NULL
12.40_339.1571m/z	2.32906	0.0319186	2.42343	24h:0h	C10460	C10460	C21H24O5	M+H-H2O	36.9	0	-5.47827	90.9314	Gingerenone A;	Phenylpropanoids and polyketides	Diarylheptanoids	Linear diarylheptanoids	339.157	NA	12.4021	1	NULL
12.40_339.1571m/z	2.32906	0.0319186	2.42343	24h:0h	C17789	C17789	C19H24O4	M+Na	38.3	0	1.43765	93.1245	Capillartemisin A;	null	null	null	339.157	NA	12.4021	1	NULL
12.40_339.1571m/z	2.32906	0.0319186	2.42343	24h:0h	C10554	C10554	C21H24O5	M+H-H2O	36.9	0	-5.47827	90.9314	Denudatin B;	null	null	null	339.157	NA	12.4021	1	NULL
12.40_339.1571m/z	2.32906	0.0319186	2.42343	24h:0h	C11863	C11863	C19H24O4	M+Na	38.3	0	1.43765	93.1245	Gibberellin A9;	null	null	null	339.157	NA	12.4021	1	map00904 Diterpenoid biosynthesis; map01100 Metabolic pathways; map01110 Biosynthesis of secondary metabolites;
1.62_121.0388m/z	3.29777	0.00160172	3.60849	24h:0h	C00785	C00785	C6H6N2O2	M+H-H2O	38.3	0	-6.42419	98.8801	Urocanate; Urocanic acid;	Organoheterocyclic compounds	Azoles	Imidazoles	121.039	NA	1.6245	1	map00340 Histidine metabolism; map01100 Metabolic pathways;
1.62_121.0388m/z	3.29777	0.00160172	3.60849	24h:0h	C02126	C02126	C6H6N2O2	M+H-H2O	38.3	0	-6.42419	98.8801	4-Nitroaniline; p-Nitroaniline; 4-Nitrobenzeneamine;	null	null	null	121.039	NA	1.6245	1	NULL
1.62_121.0388m/z	3.29777	0.00160172	3.60849	24h:0h	C19345	C19345	C6H6N2O2	M+H-H2O	38.3	0	-6.42419	98.8801	para-Benzoquinone dioxime;	null	null	null	121.039	NA	1.6245	1	NULL
1.19_197.9840m/z	1.53586	0.0416175	1.80765	24h:0h	NA	NA	NA	NA	NA	NA	NA	NA	NA	NA	NA	NA	NA	NA	NA	NA	NA
1.19_139.0495m/z	1.59637	0.024428	2.06503	24h:0h	C02126	C02126	C6H6N2O2	M+H	37.9	0	-4.97242	95.3964	4-Nitroaniline; p-Nitroaniline; 4-Nitrobenzeneamine;	null	null	null	139.05	NA	1.18945	1	NULL
1.19_139.0495m/z	1.59637	0.024428	2.06503	24h:0h	C00785	C00785	C6H6N2O2	M+H	37.9	0	-4.97242	95.3964	Urocanate; Urocanic acid;	Organoheterocyclic compounds	Azoles	Imidazoles	139.05	NA	1.18945	1	map00340 Histidine metabolism; map01100 Metabolic pathways;
1.19_139.0495m/z	1.59637	0.024428	2.06503	24h:0h	C19345	C19345	C6H6N2O2	M+H	37.9	0	-4.97242	95.3964	para-Benzoquinone dioxime;	null	null	null	139.05	NA	1.18945	1	NULL
1.19_139.0495m/z	1.59637	0.024428	2.06503	24h:0h	C19481	C19481	C6H8N2O3	M+H-H2O	38	0	-4.39855	95.2729	N-Nitrosoguvacine;	null	null	null	139.05	NA	1.18945	1	NULL
1.19_139.0495m/z	1.59637	0.024428	2.06503	24h:0h	C05568	C05568	C6H8N2O3	M+H-H2O	38	0	-4.39855	95.2729	Imidazole lactate; Imidazole lactic acid; 2-Hydroxy-3-(1H-imidazol-5-yl)-propanoic acid;	null	null	null	139.05	NA	1.18945	1	map00340 Histidine metabolism;
1.19_139.0495m/z	1.59637	0.024428	2.06503	24h:0h	C03680	C03680	C6H8N2O3	M+H-H2O	38	0	-4.39855	95.2729	4-Imidazolone-5-propanoate; 4-Imidazolone-5-propionic acid; 4,5-Dihydro-4-oxo-5-imidazolepropanoate;	Organoheterocyclic compounds	Azoles	Imidazoles	139.05	NA	1.18945	1	map00340 Histidine metabolism; map01100 Metabolic pathways;
1.19_139.0495m/z	1.59637	0.024428	2.06503	24h:0h	C03817	C03817	C6H8N2O3	M+H-H2O	38	0	-4.39855	95.2729	(S)-3-(Imidazol-5-yl)lactate;	null	null	null	139.05	NA	1.18945	1	NULL
1.12_233.9810m/z	5.26164	1.86701e-06	3.94075	24h:0h	C07269	C07269	C5FeN6O-2	M+NH4	19.4	0	-5.1703	3.02114	Nitroprusside; Pentacyanidonitrosylferrate(2-);	Organic salts	Organic metal salts	Organic transition metal salts	233.981	NA	1.11802	1	NULL
1.12_233.9810m/z	4.75618	7.47583e-05	4.64588	6h:0h	C07269	C07269	C5FeN6O-2	M+NH4	19.4	0	-5.1703	3.02114	Nitroprusside; Pentacyanidonitrosylferrate(2-);	Organic salts	Organic metal salts	Organic transition metal salts	233.981	NA	1.11802	1	NULL
1.04_172.0960m/z	1.92468	0.0251322	2.39275	24h:0h	C11843	C11843	C8H15NO4	M+H-H2O	36.1	0	-4.20011	85.6429	2 -(Butylamido)-4-hydroxybutanoic acid;	null	null	null	172.096	NA	1.04372	1	NULL
1.04_172.0960m/z	1.92468	0.0251322	2.39275	24h:0h	C10284	C10284	C8H13NO3	M+H	36.1	0	-4.64225	85.7369	Crotanecine;	null	null	null	172.096	NA	1.04372	1	NULL
1.04_172.0960m/z	1.92468	0.0251322	2.39275	24h:0h	C11837	C11837	C8H13NO3	M+H	36.1	0	-4.64225	85.7369	N-Butyryl-L-homoserine lactone;	null	null	null	172.096	NA	1.04372	1	map02024 Quorum sensing; map02025 Biofilm formation - Pseudomonas aeruginosa;
1.04_172.0960m/z	1.92468	0.0251322	2.39275	24h:0h	C10787	C10787	C8H10O3	M+NH4	35.9	0	-5.15527	85.4471	2,6-Dimethoxyphenol; Pyrogallol 1,3-dimethyl ether;	Benzenoids	Phenols	Methoxyphenols	172.096	NA	1.04372	1	NULL
1.04_172.0960m/z	1.92468	0.0251322	2.39275	24h:0h	C10124	C10124	C8H15NO4	M+H-H2O	36.1	0	-4.20011	85.6429	Alexine;	null	null	null	172.096	NA	1.04372	1	NULL
1.04_172.0960m/z	1.92468	0.0251322	2.39275	24h:0h	C06317	C06317	C8H10O3	M+NH4	35.9	0	-5.15527	85.4471	Vanillyl alcohol; 4-Hydroxy-3-methoxy-benzenemethanol; 4-Hydroxy-3-methoxybenzyl alcohol; 4-Hydroxy-3-methoxybenzenemethanol;	Benzenoids	Phenols	Methoxyphenols	172.096	NA	1.04372	1	map00627 Aminobenzoate degradation; map01120 Microbial metabolism in diverse environments;
1.04_172.0960m/z	1.92468	0.0251322	2.39275	24h:0h	C02256	C02256	C8H15NO4	M+H-H2O	36.1	0	-4.20011	85.6429	Castanospermine;	null	null	null	172.096	NA	1.04372	1	NULL
1.04_172.0960m/z	1.92468	0.0251322	2.39275	24h:0h	C10132	C10132	C8H15NO4	M+H-H2O	36.1	0	-4.20011	85.6429	Australine;	null	null	null	172.096	NA	1.04372	1	NULL
1.04_172.0960m/z	1.92468	0.0251322	2.39275	24h:0h	C06326	C06326	C8H15NO4	M+H-H2O	36.1	0	-4.20011	85.6429	(2S)-2-{[1-(R)-Carboxyethyl]amino}pentanoate;	null	null	null	172.096	NA	1.04372	1	NULL
0.71_291.0635m/z	1.78518	0.00409946	2.39005	24h:0h	C12125	C12125	C16H12O4	M+Na	38.4	0.618	2.79561	94.5971	Isoformononetin; 4'-Hydroxy-7-methoxyisoflavone;	Phenylpropanoids and polyketides	Isoflavonoids	O-methylated isoflavonoids	291.064	NA	0.711233	1	map00943 Isoflavonoid biosynthesis; map01061 Biosynthesis of phenylpropanoids;
0.71_291.0635m/z	1.78518	0.00409946	2.39005	24h:0h	C20207	C20207	C13H16O5	M+K	37.9	0	2.36922	92.2884	Grandinol;	null	null	null	291.064	NA	0.711233	1	NULL
0.71_291.0635m/z	1.78518	0.00409946	2.39005	24h:0h	C10414	C10414	C16H12O4	M+Na	41.4	15.7	2.79561	94.5971	Dalbergin;	null	null	null	291.064	NA	0.711233	1	NULL
0.71_291.0635m/z	1.78518	0.00409946	2.39005	24h:0h	C11621	C11621	C16H12O4	M+Na	40.9	13.2	2.79561	94.5971	Tectochrysin; Techtochrysin;	null	null	null	291.064	NA	0.711233	1	NULL
0.71_291.0635m/z	1.78518	0.00409946	2.39005	24h:0h	C15110	C15110	C16H12O4	M+Na	40.9	13	2.79561	94.5971	1-[6-Hydroxy-2-(4-hydroxyphenyl)-1-benzofuran-3-yl]ethanone; 6-Hydroxy-2-(4-hydroxyphenyl)-3-benzofuranyl methyl ketone;	null	null	null	291.064	NA	0.711233	1	NULL
0.71_291.0635m/z	1.78518	0.00409946	2.39005	24h:0h	C19998	C19998	C7H17N4O4P	M+K	36.5	0.869	6.46262	88.9021	Anatoxin a(s); Anatoxin-A(S); Phosphoric acid, mono[(5S)-2-amino-5-[(dimethylamino)methyl]-4,5-dihydro-1H-imidazol-1-yl] monomethyl ester;	null	null	null	291.064	NA	0.711233	1	NULL
0.71_291.0635m/z	1.78518	0.00409946	2.39005	24h:0h	C18541	C18541	C13H16O5	M+K	40.8	14.8	2.36922	92.2884	Trinexapac-ethyl;	null	null	null	291.064	NA	0.711233	1	NULL
0.71_291.0635m/z	1.78518	0.00409946	2.39005	24h:0h	C15203	C15203	C16H12O4	M+Na	40.9	13	2.79561	94.5971	6-Hydroxy-2'-methoxyflavone; 6-Hydroxy-2-(2-methoxyphenyl)-4H-1-benzopyran-4-one;	null	null	null	291.064	NA	0.711233	1	NULL
0.71_291.0635m/z	1.78518	0.00409946	2.39005	24h:0h	C00858	C00858	C16H12O4	M+Na	38.4	0.914	2.79561	94.5971	Formononetin;	Phenylpropanoids and polyketides	Isoflavonoids	O-methylated isoflavonoids	291.064	NA	0.711233	1	map00943 Isoflavonoid biosynthesis; map01061 Biosynthesis of phenylpropanoids; map01110 Biosynthesis of secondary metabolites;
0.66_220.0552n	2.17555	2.0354e-05	2.98107	24h:0h	NA	NA	NA	NA	NA	NA	NA	NA	NA	NA	NA	NA	NA	NA	NA	NA	NA
0.66_165.0453n	0.747202	0.0236131	1.52199	24h:0h	C02989	C02989	C5H11NO3S	M+H, M+K	40	12.4	-3.99749	92.448	L-Methionine S-oxide;	null	null	null	166.053	165.045	0.66195	1	map00270 Cysteine and methionine metabolism;
0.66_165.0453n	0.747202	0.0236131	1.52199	24h:0h	C15999	C15999	C5H11NO3S	M+H, M+K	40	12.4	-3.99749	92.448	L-Methionine (S)-S-oxide;	null	null	null	166.053	165.045	0.66195	1	NULL
0.66_165.0453n	0.747202	0.0236131	1.52199	24h:0h	C15998	C15998	C5H11NO3S	M+H, M+K	40	12.4	-3.99749	92.448	L-Methionine (R)-S-oxide;	null	null	null	166.053	165.045	0.66195	1	NULL
0.59_328.9276m/z	2.81524	0.0206421	3.05071	24h:0h	C03987	C03987	C9H7IO4	M+Na	39	0	-1.83038	97.3101	3-Iodo-4-hydroxyphenylpyruvate;	null	null	null	328.928	NA	0.590517	1	NULL
0.59_154.0350n	2.68355	9.62471e-06	3.51912	24h:0h	NA	NA	NA	NA	NA	NA	NA	NA	NA	NA	NA	NA	NA	NA	NA	NA	NA
0.59_130.0961m/z	1.5368	0.0449321	2.26041	1h:0h	NA	NA	NA	NA	NA	NA	NA	NA	NA	NA	NA	NA	NA	NA	NA	NA	NA
0.58_708.6054m/z	2.46945	0.0327899	2.45383	24h:0h	NA	NA	NA	NA	NA	NA	NA	NA	NA	NA	NA	NA	NA	NA	NA	NA	NA
0.58_196.8683m/z	3.92691	4.16715e-05	3.97402	24h:0h	C13192	C13192	K2O4S	M+Na	36.2	0	-0.51996	81.8106	Potassium sulfate;	null	null	null	196.868	NA	0.576217	1	NULL
0.56_968.4969m/z	0.542163	0.0348221	2.59652	24h:0h	NA	NA	NA	NA	NA	NA	NA	NA	NA	NA	NA	NA	NA	NA	NA	NA	NA
0.56_962.5348m/z	0.517437	0.00465542	2.60235	24h:0h	C13892	C13892	C46H83N3O15P2	M+H-H2O	34.5	0	8.34411	81.6578	1-Hexadecanoyl-2-(9Z-octadecenoyl)-sn-glycero-3-cytidine-5'-diphosphate;	null	null	null	962.535	NA	0.5619	1	NULL
0.56_915.5403n	2.58122	0.00294337	3.19729	24h:0h	NA	NA	NA	NA	NA	NA	NA	NA	NA	NA	NA	NA	NA	NA	NA	NA	NA
0.56_897.5781n	0.543626	0.00503675	2.46379	24h:0h	NA	NA	NA	NA	NA	NA	NA	NA	NA	NA	NA	NA	NA	NA	NA	NA	NA
0.56_878.5746m/z	0.498564	0.000950737	2.80487	24h:0h	NA	NA	NA	NA	NA	NA	NA	NA	NA	NA	NA	NA	NA	NA	NA	NA	NA
0.56_874.5579m/z	2.4104	0.0264482	2.79283	24h:0h	NA	NA	NA	NA	NA	NA	NA	NA	NA	NA	NA	NA	NA	NA	NA	NA	NA
0.56_831.5788n	2.50769	0.000901358	3.34188	24h:0h	NA	NA	NA	NA	NA	NA	NA	NA	NA	NA	NA	NA	NA	NA	NA	NA	NA
0.56_796.6139m/z	0.446684	0.000513887	3.04848	24h:0h	NA	NA	NA	NA	NA	NA	NA	NA	NA	NA	NA	NA	NA	NA	NA	NA	NA
0.56_794.6133m/z	0.553589	0.000856473	2.54459	24h:0h	NA	NA	NA	NA	NA	NA	NA	NA	NA	NA	NA	NA	NA	NA	NA	NA	NA
0.56_785.6300n	3.08293	2.06723e-05	3.75048	24h:0h	NA	NA	NA	NA	NA	NA	NA	NA	NA	NA	NA	NA	NA	NA	NA	NA	NA
0.56_785.6300n	1.94448	0.0289877	2.71098	6h:0h	NA	NA	NA	NA	NA	NA	NA	NA	NA	NA	NA	NA	NA	NA	NA	NA	NA
0.56_714.6403m/z	0.622807	0.0188252	2.15858	24h:0h	NA	NA	NA	NA	NA	NA	NA	NA	NA	NA	NA	NA	NA	NA	NA	NA	NA
0.56_712.6519m/z	0.568085	0.00301005	2.41085	24h:0h	NA	NA	NA	NA	NA	NA	NA	NA	NA	NA	NA	NA	NA	NA	NA	NA	NA
0.56_710.6523m/z	0.57109	0.00155142	2.46356	24h:0h	NA	NA	NA	NA	NA	NA	NA	NA	NA	NA	NA	NA	NA	NA	NA	NA	NA
0.56_702.6358m/z	4.01616	0.00431734	4.04015	24h:0h	NA	NA	NA	NA	NA	NA	NA	NA	NA	NA	NA	NA	NA	NA	NA	NA	NA
0.56_630.6821m/z	0.550641	0.000246721	2.70114	24h:0h	NA	NA	NA	NA	NA	NA	NA	NA	NA	NA	NA	NA	NA	NA	NA	NA	NA
0.56_594.7442m/z	14.3431	1.36408e-05	5.8539	24h:0h	NA	NA	NA	NA	NA	NA	NA	NA	NA	NA	NA	NA	NA	NA	NA	NA	NA
0.56_594.7442m/z	4.3758	0.00856549	4.15807	6h:0h	NA	NA	NA	NA	NA	NA	NA	NA	NA	NA	NA	NA	NA	NA	NA	NA	NA
0.56_546.7281m/z	0.672048	0.00979606	1.9641	24h:0h	NA	NA	NA	NA	NA	NA	NA	NA	NA	NA	NA	NA	NA	NA	NA	NA	NA
0.56_542.7320m/z	0.640537	0.00749365	2.07238	24h:0h	NA	NA	NA	NA	NA	NA	NA	NA	NA	NA	NA	NA	NA	NA	NA	NA	NA
0.56_528.7559m/z	2.42076	6.31178e-06	3.29798	24h:0h	NA	NA	NA	NA	NA	NA	NA	NA	NA	NA	NA	NA	NA	NA	NA	NA	NA
0.56_528.7559m/z	1.5447	0.0261234	2.07074	6h:0h	NA	NA	NA	NA	NA	NA	NA	NA	NA	NA	NA	NA	NA	NA	NA	NA	NA
0.56_510.7833m/z	11.9615	0.00924117	6.22183	24h:0h	NA	NA	NA	NA	NA	NA	NA	NA	NA	NA	NA	NA	NA	NA	NA	NA	NA
0.56_462.7667m/z	0.650454	0.0327899	2.04191	24h:0h	NA	NA	NA	NA	NA	NA	NA	NA	NA	NA	NA	NA	NA	NA	NA	NA	NA
0.56_426.8217m/z	10.8482	0.00218568	6.03334	24h:0h	NA	NA	NA	NA	NA	NA	NA	NA	NA	NA	NA	NA	NA	NA	NA	NA	NA
0.56_337.8425n	1.29056	0.0251322	1.42581	24h:0h	NA	NA	NA	NA	NA	NA	NA	NA	NA	NA	NA	NA	NA	NA	NA	NA	NA
0.56_335.8447n	1.27002	0.0438413	1.41247	24h:0h	NA	NA	NA	NA	NA	NA	NA	NA	NA	NA	NA	NA	NA	NA	NA	NA	NA
0.55_947.5940n	3.11544	0.00357262	3.50268	24h:0h	NA	NA	NA	NA	NA	NA	NA	NA	NA	NA	NA	NA	NA	NA	NA	NA	NA
0.55_913.5686m/z	2.52435	2.1892e-05	3.12268	24h:0h	NA	NA	NA	NA	NA	NA	NA	NA	NA	NA	NA	NA	NA	NA	NA	NA	NA
0.55_911.6023n	2.53181	0.00398428	3.28886	24h:0h	NA	NA	NA	NA	NA	NA	NA	NA	NA	NA	NA	NA	NA	NA	NA	NA	NA
0.55_846.6105n	2.8529	1.66047e-05	3.49585	24h:0h	NA	NA	NA	NA	NA	NA	NA	NA	NA	NA	NA	NA	NA	NA	NA	NA	NA
0.55_846.6105n	1.80698	0.0426801	2.42303	6h:0h	NA	NA	NA	NA	NA	NA	NA	NA	NA	NA	NA	NA	NA	NA	NA	NA	NA
0.55_827.6392n	2.92817	6.48201e-08	3.66836	24h:0h	NA	NA	NA	NA	NA	NA	NA	NA	NA	NA	NA	NA	NA	NA	NA	NA	NA
0.55_823.6407n	2.8483	1.31568e-05	3.6637	24h:0h	NA	NA	NA	NA	NA	NA	NA	NA	NA	NA	NA	NA	NA	NA	NA	NA	NA
0.55_823.6407n	1.87373	0.00901323	2.87359	6h:0h	NA	NA	NA	NA	NA	NA	NA	NA	NA	NA	NA	NA	NA	NA	NA	NA	NA
0.55_821.6204m/z	5.47702	0.000349477	4.66176	24h:0h	NA	NA	NA	NA	NA	NA	NA	NA	NA	NA	NA	NA	NA	NA	NA	NA	NA
0.55_745.6463m/z	2.99071	0.0164375	3.3745	24h:0h	NA	NA	NA	NA	NA	NA	NA	NA	NA	NA	NA	NA	NA	NA	NA	NA	NA
0.55_743.6903n	2.20948	0.0159637	2.94946	24h:0h	NA	NA	NA	NA	NA	NA	NA	NA	NA	NA	NA	NA	NA	NA	NA	NA	NA
0.55_739.6782n	2.58632	1.11167e-05	3.48073	24h:0h	NA	NA	NA	NA	NA	NA	NA	NA	NA	NA	NA	NA	NA	NA	NA	NA	NA
0.55_739.6782n	1.58485	0.0190806	2.24841	6h:0h	NA	NA	NA	NA	NA	NA	NA	NA	NA	NA	NA	NA	NA	NA	NA	NA	NA
0.55_657.7160n	3.15743	2.06723e-05	3.78049	24h:0h	NA	NA	NA	NA	NA	NA	NA	NA	NA	NA	NA	NA	NA	NA	NA	NA	NA
0.55_655.7159n	2.89289	3.5206e-06	3.63584	24h:0h	NA	NA	NA	NA	NA	NA	NA	NA	NA	NA	NA	NA	NA	NA	NA	NA	NA
0.55_530.7538m/z	3.41468	0.000259024	3.72679	24h:0h	NA	NA	NA	NA	NA	NA	NA	NA	NA	NA	NA	NA	NA	NA	NA	NA	NA
0.55_489.7803n	3.26565	0.00244853	3.80461	24h:0h	NA	NA	NA	NA	NA	NA	NA	NA	NA	NA	NA	NA	NA	NA	NA	NA	NA
0.50_455.4034m/z	2.1617	0.0216695	2.23573	24h:0h	NA	NA	NA	NA	NA	NA	NA	NA	NA	NA	NA	NA	NA	NA	NA	NA	NA
