# Supplementary material for: Integrative analysis of transcriptome and metabolome revealed the mechanisms by which flavonoids and phytohormones regulated the adaptation of alfalfa roots to NaCl stress
Source: Front Plant Sci. 2023 Feb 3;14:1117868. doi: 10.3389/fpls.2023.1117868 (PMC9936617; doi:10.3389/fpls.2023.1117868)
Supplement: Supplementary file 1 [file DataSheet_1.zip › Tables/Table S5. Changes of six biochemical indexes in alfalfa roots under NaCl stress..xlsx]

## Sheet: Sheet1
treatment	repetition	root
		SOD(U/mg)	MDA(nmol/g)	POD(U/mg)	BCA(mg/g)	PRO(ug/g)	CAT(umol/min/g)
0h	1	67.6355	70.3268	140.8	6.96879	64.9152	23.9276
	2	62.0102	62.5844	168.8	5.81633	56.4672	25.0846
	3	61.4819	69.0364	138.8	6.09844	50.1312	22.0141
1h	1	62.0102	60.0036	173.6	6.47059	48.4032	24.7732
	2	65.8797	65.4878	165.6	7.02881	50.7072	22.1476
	3	67.0434	57.7454	194.8	5.7383	51.0912	22.8151
6h	1	44.6229	97.7478	232.8	6.44058	91.0272	17.6087
	2	35.5103	92.5862	320	7.98319	83.9232	22.0141
	3	37.8051	92.5862	268	5.81633	76.2432	18.0982
24h	1	41.221	85.8116	271.2	11.1104	328.339	56.2346
	2	35.789	79.3596	246	9.18968	366.355	52.7191
	3	39.6287	78.7144	242.4	10.4862	413.971	47.8686
