# Supplementary material for: Integrative analysis of transcriptome and metabolome revealed the mechanisms by which flavonoids and phytohormones regulated the adaptation of alfalfa roots to NaCl stress
Source: Front Plant Sci. 2023 Feb 3;14:1117868. doi: 10.3389/fpls.2023.1117868 (PMC9936617; doi:10.3389/fpls.2023.1117868)
Supplement: Supplementary file 1 [file DataSheet_1.zip › Tables/Table S6. Expression of genes related to flavonoid biosynthesis..xlsx]

## Sheet: Sheet1
	gene_id	fpkm_A_01	fpkm_A_02	fpkm_A_03	fpkm_A_11	fpkm_A_12	fpkm_A_13	fpkm_A_241	fpkm_A_242	fpkm_A_243	fpkm_A_61	fpkm_A_62	fpkm_A_63
CHS	MsG0080048348.01	1.52	3.99	1.91	21.13	37.92	22.37	3.42	2.25	7	57.14	69.15	89.42
	MsG0080048352.01	10.07	19.22	11.68	50.05	104.14	71.57	13.27	8.98	17.05	111.26	127.28	152.41
	MsG0180005356.01	24.36	84.55	39.39	238.56	737.93	288.54	43.51	42.34	64.47	436.67	463.74	722.68
	MsG0380016127.01	6.44	2.54	9.68	19.79	28.8	17.84	6.54	0.96	4.56	1.1	1.11	0.39
	MsG0580024218.01	17.47	29.48	26.24	89.22	114.2	69.13	24.48	15.1	30.02	42.08	36.7	71.16
CHI	MsG0180003128.01	0.31	1.27	0.9	8.69	7.41	5.1	1.07	3.99	5.13	4.38	2.8	5.21
	MsG0180003129.01	2.85	4.74	4.52	5.17	20.35	23.28	10.99	13.19	34.09	24.22	33.25	21.94
F3H	MsG0880045643.01	9.39	15.85	6.23	12.1	5.57	13.58	0.56	3.21	2.1	190.79	197.47	354.93
FLS	MsG0480022886.01	2.38	1.33	1.63	6.68	7.75	5.42	41.26	38.81	38.29	69.61	56.4	45.81
	MsG0580027459.01	0.57	3.17	1	0.43	1.38	1.34	8.26	3.81	6.82	13.53	11.13	13.45
	MsG0880042881.01	0.21	0.4	1.1	0.98	0.42	0.6	24.24	19.43	20.33	7.25	1.07	4.09
	MsG0880046855.01	24.39	20.65	21.15	14.49	17.84	15.69	30.28	32.43	27.71	40.05	32.64	85
DFR	MsG0880042687.01	25.77	23.63	28.76	79.14	69.09	64.34	51.65	40.49	30.64	52.75	50.53	48.81
ANS	MsG0480018639.01	1.69	6.47	1.73	3.3	4.99	6.06	2.45	5.84	4.21	24.55	26.41	62.84
F3'5'H	MsG0380013409.01	10.84	8.84	10.2	24.36	30.05	22.49	5.37	4.81	9.64	5.72	2.69	8.74
F3'H	MsG0380012607.01	0.77	0.43	0.99	1.72	2.25	1.64	0.99	1.09	0.98	1.05	1.39	0.4
ANR	MsG0480022055.01	4.43	4.59	6.37	5.07	10.37	6.25	1.69	1.1	1.73	5.31	7.39	1.89
CYP93C	MsG0480022308.01	12.7	14.56	14.69	61.21	60.64	43.23	7.8	5.47	6.05	3.27	11.7	2.18
	MsG0480022311.01	43.99	32.53	35.32	78.76	131.23	74.68	11.91	8.93	10.44	5.02	8.83	3.17
HIDH	MsG0180005641.01	21.05	21.35	22.81	23.44	31.49	31.74	88.56	101.98	86.24	64.66	40.66	89.24
	MsG0180005642.01	6.19	5.96	6.48	6.98	6.32	7.11	23.21	16.63	29.17	9.73	10.33	7.18
	MsG0580024116.01	6.3	7.06	7.06	18.67	29.97	24.8	3.78	3.32	6.09	18.35	28.85	22.16
	MsG0580024118.01	0.32	0.31	0.1	2.96	1.3	4.93	0.41	0.31	0.71	9.99	21.07	6.34
F6H	MsG0480021549.01	0.35	0.79	0.91	0.18	1.11	0.72	0.94	0.21	0.88	3.72	4.61	5.86
