# Supplementary material for: Integrative analysis of transcriptome and metabolome revealed the mechanisms by which flavonoids and phytohormones regulated the adaptation of alfalfa roots to NaCl stress
Source: Front Plant Sci. 2023 Feb 3;14:1117868. doi: 10.3389/fpls.2023.1117868 (PMC9936617; doi:10.3389/fpls.2023.1117868)
Supplement: Supplementary file 1 [file DataSheet_1.zip › Tables/Table S7. Expression of metabolites related to flavonoid biosynthesis..xlsx]

## Sheet: Sheet1
	Sample	20191230_QC_06_POS	20191230_QC_07_POS	20191230_QC_08_POS	20191230_QC_09_POS	20191230_QC_10_POS	20191230_QC_11_POS	20191230_QC_12_POS	20191230_QC_13_POS	20191230_QC_14_POS	20191230_QC_15_POS	20191230_QC_16_POS	19P11630001_POS	19P11630002_POS	19P11630003_POS	19P11630004_POS	19P11630005_POS	19P11630006_POS	19P11630007_POS	19P11630008_POS	19P11630009_POS	19P11630010_POS	19P11630014_POS	19P11630015_POS	19P11630016_POS	19P11630017_POS	19P11630018_POS	19P11630019_POS	19P11630020_POS	19P11630021_POS	19P11630022_POS	19P11630023_POS	19P11630029_POS	19P11630030_POS	19P11630031_POS	19P11630032_POS	19P11630033_POS	19P11630034_POS	19P11630035_POS	19P11630036_POS	19P11630037_POS	19P11630038_POS	19P11630044_POS	19P11630045_POS	19P11630046_POS	19P11630047_POS	19P11630048_POS	19P11630049_POS	19P11630050_POS
	Lable	QC	QC	QC	QC	QC	QC	QC	QC	QC	QC	QC	0h	0h	0h	0h	0h	0h	0h	0h	0h	0h	1h	1h	1h	1h	1h	1h	1h	1h	1h	1h	6h	6h	6h	6h	6h	6h	6h	6h	6h	6h	24h	24h	24h	24h	24h	24h	24h
Pelargonidin	6.71_254.0563m/z	738758	744265	761613	910278	754413	753703	766954	772245	766671	781349	782929	641850	622431	830354	360710	684155	754007	612635	732587	789062	697517	749403	668708	713245	752607	1.14467e+06	720653	815503	1.08388e+06	749508	801499	748329	696969	815867	931758	870010	774679	984233	962895	788621	798273	787583	1.06534e+06	1.04522e+06	1.09206e+06	1.04476e+06	790330	812537
Kaempferol；Dihydrotricetin； Luteolin；Dihydroquercetin	4.74_287.0535m/z	19055.7	24347.1	22855.4	24137.1	22756.8	24208	18784.8	25029.1	21393.8	22466.3	23192.6	26549.1	24211.2	18515	9224.36	15544.4	31371.2	42882.1	14902.6	30793.8	13529.6	16561.6	20114.8	25698.6	20438.6	19347.4	21873.9	19084.7	18985.8	22032	16945.4	16783	19342.2	15650.1	21432.1	21263.9	18149.4	20426.2	16293.6	26326.4	22265.4	35756.1	35333.4	25749.8	22309.4	30370.5	26298.1	30059.7
Glycitein	7.08_285.0746m/z	365998	435601	344828	338477	360393	367551	350407	389840	360412	367099	369290	399655	212622	238515	162819	358360	320480	236506	283948	284537	335560	325059	295038	264251	359052	245874	377050	298977	427812	341317	352187	296006	287869	309174	454134	377069	368463	417597	355446	315697	462783	470791	509845	328226	557680	464949	426587	347476
Liquiritigenin	7.00_279.0625m/z	101497	71546.9	103707	89320.1	82332.6	103463	94182.6	92057.5	80428.1	91635.3	95757.6	124782	66469.9	72619.7	80646.4	101822	71180	94934.9	78349.4	93929.6	91349.7	85136.1	99495.8	87939.7	113872	96432.1	138597	100337	121989	99716.7	88374.1	101721	94755	90571.6	126946	109051	124677	120062	97938.8	97858.6	95012.3	123337	132709	101447	175974	114822	97180.7	136736
[truncated: 3 more columns]
