# Supplementary material for: Integrative analysis of transcriptome and metabolome revealed the mechanisms by which flavonoids and phytohormones regulated the adaptation of alfalfa roots to NaCl stress
Source: Front Plant Sci. 2023 Feb 3;14:1117868. doi: 10.3389/fpls.2023.1117868 (PMC9936617; doi:10.3389/fpls.2023.1117868)
Supplement: Supplementary file 1 [file DataSheet_1.zip › Tables/Table S8. Expression of genes involved in the synthesis and transactivation of phytohormone..xlsx]

## Sheet: Sheet1
gene_id		fpkm_A_01	fpkm_A_02	fpkm_A_03	fpkm_A_11	fpkm_A_12	fpkm_A_13	fpkm_A_241	fpkm_A_242	fpkm_A_243	fpkm_A_61	fpkm_A_62	fpkm_A_63
KS	MsG0280009515.01	4.03	4.08	4.24	3.47	4.56	3.54	2.7	2.05	1.56	1.83	2.01	1.86
KO	MsG0680031275.01	0	1.43	1.81	1.15	2.68	1.14	0.78	1.54	1.66	6.82	6.36	7.43
KAO	MsG0180001205.01	0.22	0	0.15	1.34	3.12	1.42	0.53	0.45	0.52	0.3	0.74	3.49
GA20ox	MsG0780040403.01	22.5	16.14	22.77	22.72	21.15	24.78	3.54	4.01	2.11	1.41	0.63	1.7
GA3ox	MsG0280011347.01	9.6	3.49	7.56	3.17	3.51	3.37	7.51	7.91	7.24	0.73	1.23	1.85
	MsG0880042366.01	11.37	9.58	11.75	7	6.83	5.07	7.13	6.88	7.12	4.15	3.85	4.67
GID1	MsG0780041225.01	84.47	77.39	85.26	86.76	103.68	133.5	89.84	94.44	82.74	35.09	38.26	38.19
DELLA	MsG0280011041.01	45.08	37.51	50	146.75	209.13	126.72	34.92	30.24	42.26	12.99	16.84	11.94
	MsG0280011042.01	50.63	36.77	62.23	62.07	174.64	98.11	14.87	13.36	14.95	7.21	7.69	10.15
	MsG0480020976.01	8.04	9.05	12.44	9.13	13.13	10.21	4.67	5.5	6.53	4.56	3.21	5.33
	MsG0480021764.01	10.43	9.05	13.67	5.31	6.38	6.79	12.35	10.44	10.93	3.41	2.67	3.47
	MsG0580024328.01	21.29	13.87	23.02	10.54	9.1	10.07	14	14.4	17.12	10.58	8.77	7.34
	MsG0780038783.01	2.33	2.68	1.81	4.63	3.69	4.59	3.68	4.7	4.11	5.84	6.62	5.24
	MsG0780041365.01	3.53	2.76	4.51	2.57	2.92	3.53	3.89	3.91	3.23	1.29	0.83	0.97
	MsG0880046208.01	24.46	20.84	20.35	15.79	13.94	14.59	17.79	18.37	11.15	10.02	10.82	9.05
GID2	MsG0180003990.01	6.9	4.76	5.76	11.37	10.95	14.04	13.9	12.83	15.06	20.66	21.61	19.01
PIF3/4	MsG0180003748.01	1.81	1.94	1.8	0.63	0.57	1.09	0.82	0.3	0.9	0.46	0.25	0.39
	MsG0180003998.01	5.53	4.66	5.26	3.99	4.01	4.32	2.56	2.96	2.42	1.68	1.77	1.07
	MsG0780038030.01	0.58	0.35	1.01	2.47	1.85	0.89	0.89	0.48	0.51	0.06	0.13	0.07
	MsG0780038108.01	1.24	2.37	1.15	3.57	3.12	3.03	0.89	0.75	0.66	0.19	0.38	0.46
13-LOX	MsG0380015883.01	11.63	15.56	13.1	8.3	9.87	13.95	9.55	12.82	15.05	2.82	2.82	2.65
	MsG0480022387.01	1.37	1.42	1.31	0.91	2.02	2.04	2.02	2.36	1.08	3.45	2.89	5.11
	MsG0480022935.01	0.4	0.22	0.17	0.38	0.45	0.39	0.33	0.44	0.5	3.56	3.9	1.06
AOS	MsG0180000197.01	11.47	24.6	16.15	33.59	42.27	37.28	9.79	10.05	16.3	30.45	37.4	66.58
AOC	MsG0780036759.01	159.21	207	183.86	166.04	201.07	202.19	55.73	73.71	61.19	830.8	975.56	1460.35
	MsG0480021206.01	0.94	0.9	1.04	0.25	0.14	1.17	0.77	0.25	0.63	3.81	2.26	3.36
OPR	MsG0880047354.01	1.04	3.26	2.47	3.77	5.09	4.68	0.79	2.42	1.88	10.38	12.07	20.05
JAZ	MsG0180001147.01	47.2	70.51	55.28	55.38	54.28	78.24	51.29	44.56	49.56	100.84	121.03	126.66
	MsG0280008436.01	96.48	289.98	144.94	694.25	1186.04	1031.66	109.62	128.62	159.51	751.95	859.07	1352.7
	MsG0580024590.01	6.14	42.81	10.53	55.59	99.15	110.16	4.54	5.66	4.08	50.55	70.96	67.04
	MsG0680034609.01	11.27	26.99	16.63	10.61	24.86	16.43	13.02	14.06	20.27	39.23	32.71	59.63
	MsG0880042776.01	18.05	140.74	27.75	122.85	298.1	263.97	26.91	34.24	36.35	246.37	276.39	605.64
	MsG0880047330.01	1.18	7.07	5.04	32.86	59.24	37.8	5.27	4.14	6.44	24.11	41.47	52.41
MYC2	MsG0580025527.01	15.26	30.36	19.37	37.81	49.31	50.49	13.35	8.82	10.87	66.97	61.15	165.61
	MsG0580025528.01	9.38	23.21	12.77	15.47	44.83	34.61	25.65	24.79	23.1	45.24	57.69	42.79
	MsG0580025553.01	1.65	3.12	1.28	2.03	1.92	3.92	2.23	0.31	1.3	5.49	4.43	12.12
ZEP	MsG0180004974.01	14.31	11.19	13.73	12.07	21.61	16.23	8.07	10.97	6.76	5.21	2.06	6.45
NCED	MsG0280009782.01	0.65	0	1.89	58.39	52.96	73.34	5.99	11.54	13.09	33.81	36.51	53.19
	MsG0280009781.01	2.38	2.27	4.52	136.18	172.96	128.87	21.64	16.19	23.67	83.06	109.54	153.34
	MsG0180001827.01	6.43	6.35	7.77	2.86	2.45	2.88	4.34	5.07	4.32	2.49	2.57	2.42
ABA2	MsG0780041253.01	6.28	9.23	4.12	7.86	9.39	9.74	8.77	6.38	6.84	23.96	29.01	12.47
	MsG0780040060.01	65.43	74.58	63.36	107.43	77.19	84.12	77.64	81.32	64.5	127.23	134.51	199.13
	MsG0680031466.01	4.03	3.06	4.5	4.01	3.92	3.62	1.89	2.46	2.16	5.78	6.39	13.68
	MsG0680031463.01	11.41	10.91	9.69	32.1	16.55	15.93	11.93	13.12	12.07	20.89	21.58	21.7
AAO3	MsG0580029491.01	1.69	1.73	1.19	2.25	2.95	2.52	3.82	2.77	3.45	5.84	8.4	5.59
PYL	MsG0380015520.01	126.12	98.88	93.48	10.64	30.21	25.33	7.91	8.24	8.01	3.67	1.89	3.59
	MsG0480018569.01	481.15	456.52	507.38	113.25	135.34	190.73	81.79	65.7	52.1	37.62	42.66	22.55
PP2C	MsG0180000980.01	0.09	0	0.18	0	0.36	0.09	4.01	4.06	7.21	3.19	4.74	4.3
	MsG0380015362.01	9.87	8.51	13.66	41.18	29.71	26.86	34.49	33.05	54.37	35.65	52.59	83.78
	MsG0480023807.01	0.48	0.25	0.87	0.54	0.22	0.48	6.06	6.11	10.86	4.17	7.73	6.45
	MsG0580028807.01	36.19	35.39	43.72	196.05	191.74	191.92	142.33	133.19	187.39	117.38	135.2	210.33
	MsG0880047375.01	48.67	56.33	57.79	98.12	99.93	108.61	84.91	94.38	100.45	133.27	162.99	157.68
SNRK2	MsG0480023291.01	4.84	5.44	6.14	4.79	5.44	5.55	3.13	3.99	3.63	2.5	3.42	1.06
ABF2	MsG0380017145.01	25.89	25.89	30.45	50.68	42.81	49.83	110.34	107.62	135.26	75.74	82.39	117.29
	MsG0880043905.01	8.53	5.94	9.41	4.84	7.11	6.48	15.46	12.91	16.3	16.56	16.77	19.04
	MsG0180000344.01	0	0.66	0.67	4.25	1.87	7.16	2.58	6.31	5.2	4.14	9.72	4.55
LUT5	MsG0880047112.01	9.72	5.95	4.5	4.15	4.01	5.27	0.26	2.31	3.19	0.81	0	0.42
