# Supplementary material for: Integrative analysis of transcriptome and metabolome revealed the mechanisms by which flavonoids and phytohormones regulated the adaptation of alfalfa roots to NaCl stress
Source: Front Plant Sci. 2023 Feb 3;14:1117868. doi: 10.3389/fpls.2023.1117868 (PMC9936617; doi:10.3389/fpls.2023.1117868)
Supplement: Supplementary file 1 [file DataSheet_1.zip › Tables/Table S9. Expression of relevant metabolites in the synthesis and transactivation of phytohormone..xlsx]

## Sheet: Sheet1
Sample	20191230_QC_06_POS	20191230_QC_07_POS	20191230_QC_08_POS	20191230_QC_09_POS	20191230_QC_10_POS	20191230_QC_11_POS	20191230_QC_12_POS	20191230_QC_13_POS	20191230_QC_14_POS	20191230_QC_15_POS	20191230_QC_16_POS	19P11630001_POS	19P11630002_POS	19P11630003_POS	19P11630004_POS	19P11630005_POS	19P11630006_POS	19P11630007_POS	19P11630008_POS	19P11630009_POS	19P11630010_POS	19P11630014_POS	19P11630015_POS	19P11630016_POS	19P11630017_POS	19P11630018_POS	19P11630019_POS	19P11630020_POS	19P11630021_POS	19P11630022_POS	19P11630023_POS	19P11630029_POS	19P11630030_POS	19P11630031_POS	19P11630032_POS	19P11630033_POS	19P11630034_POS	19P11630035_POS	19P11630036_POS	19P11630037_POS	19P11630038_POS	19P11630044_POS	19P11630045_POS	19P11630046_POS	19P11630047_POS	19P11630048_POS	19P11630049_POS	19P11630050_POS	19P11630051_POS
Lable	QC	QC	QC	QC	QC	QC	QC	QC	QC	QC	QC	0h	0h	0h	0h	0h	0h	0h	0h	0h	0h	1h	1h	1h	1h	1h	1h	1h	1h	1h	1h	6h	6h	6h	6h	6h	6h	6h	6h	6h	6h	24h	24h	24h	24h	24h	24h	24h	24h
Gibberellin A9	12.40_339.1571m/z	144888	146550	163315	158726	138553	150294	150188	150281	152867	143027	154685	108294	141282	257007	129296	98606.3	79294.2	149279	256156	86243	125761	95685.6	92533.6	58164.9	63285.8	46248.4	82318.6	102118	134939	106377	109737	155287	107409	111657	88832.6	82659.9	84608.7	67798	71987.6	112034	112995	273447	143356	225507	349350	497322	148085	430755
Gibberellin A12 aldehyde；OPC-8	7.33_317.2098m/z	1.02678e+06	1.02776e+06	1.02325e+06	1.03095e+06	1.02518e+06	1.02679e+06	1.02678e+06	1.02677e+06	1.02409e+06	1.03234e+06	1.02395e+06	1.2089e+06	1.10444e+06	886929	1.03508e+06	842083	780547	1.55818e+06	846856	888193	1.10698e+06	884825	634972	882892	668830	839508	848712	900696	621973	861957	645287	877476	752140	736423	736906	894748	1.00116e+06	882340	1.38285e+06	992703	961496	1.09225e+06	1.66502e+06	1.49007e+06	1.0893e+06	1.61376e+06	1.65228e+06	1.65425e+06
Gibberellin A12；Gibberellin A14 aldehyde；13(S)-HPOT	7.66_333.2036m/z	9.68791e+06	1.00203e+07	9.59647e+06	9.78257e+06	9.73198e+06	9.72701e+06	9.76546e+06	9.806e+06	9.71592e+06	9.71255e+06	9.82856e+06	1.35754e+07	9.80801e+06	1.37231e+07	4.7827e+06	1.10361e+07	7.64601e+06	7.61629e+06	9.56672e+06	9.43526e+06	7.42647e+06	1.12125e+07	8.16348e+06	9.78394e+06	1.0074e+07	9.06817e+06	7.0576e+06	1.05602e+07	9.58725e+06	8.94762e+06	9.20017e+06	1.01137e+07	1.11148e+07	6.99692e+06	1.31736e+07	9.29707e+06	1.1551e+07	9.03794e+06	1.47774e+07	1.08591e+07	8.14368e+06	1.18384e+07	1.23518e+07	8.49841e+06	1.04725e+07	1.22972e+07	1.14724e+07	1.32731e+07
Gibberellin A14；Gibberellin A53；Gibberellin A15	7.67_331.1871m/z	713923	662632	719807	690619	753493	676688	711807	703137	652914	724101	735862	1.67189e+06	591270	772393	289956	702370	492730	865265	555269	715413	404492	914759	473572	567989	488509	633283	493092	814294	465138	691598	358517	513549	472700	330183	572595	614799	1.23625e+06	528652	1.10101e+06	753811	761402	1.18091e+06	972310	618876	664651	715082	793709	906394
Gibberellin A36；Gibberellin A19	3.86_380.2055m/z	110364	93307.9	96217.3	90973.3	94131.4	112661	90932.8	104142	100574	90060.1	101646	82954.7	117838	138171	108770	99583.7	119600	80483.2	93155	85414.5	156693	118457	146231	96753.5	130423	139351	118060	98563	110319	101936	127230	99307.9	140688	110360	112128	133942	97719.3	99806	113443	92868.4	95518.2	85019.2	106662	133074	103008	89362.9	92675	60069.4
Gibberellin A4；Gibberellin A20	10.13_355.1519m/z	194615	182203	206162	196187	197155	200904	191990	198138	196283	195734	192896	130420	153758	321708	160415	135401	110190	173457	240224	86162.8	125044	117953	110278	94274.6	96186.3	99822	116659	115970	93165.9	111087	94560.4	136569	109782	117403	111539	93593.6	137781	82097.9	97703.4	85311.6	96058.3	349779	110966	171099	514067	690060	135889	635884
Gibberellin A1	8.15_331.1548m/z	196147	181445	187798	224037	198643	193953	196645	195359	200994	185659	203687	287222	162972	184882	211938	208545	140604	231069	163516	175025	143716	224332	113003	139113	163250	147954	154416	203743	134216	195889	97830.6	125331	158591	101108	136866	138166	241201	137208	304933	231469	252788	212221	247099	168161	141906	189555	231024	282633
12,13(S)-EOTrE；12-OPDA	7.64_275.2002m/z	8.10962e+06	8.07626e+06	8.0713e+06	8.03251e+06	8.11453e+06	8.064e+06	8.09175e+06	8.08858e+06	8.00151e+06	8.15606e+06	8.07403e+06	1.14031e+07	7.9351e+06	9.44903e+06	6.0647e+06	8.39655e+06	5.78433e+06	8.41315e+06	7.87664e+06	7.76832e+06	6.49524e+06	9.01663e+06	5.99638e+06	7.74992e+06	7.19985e+06	7.73585e+06	6.19497e+06	8.8038e+06	6.37133e+06	7.14232e+06	6.04928e+06	7.85131e+06	7.80948e+06	5.63345e+06	8.51183e+06	6.95352e+06	1.07251e+07	6.51017e+06	1.23366e+07	9.98354e+06	8.5389e+06	1.01832e+07	1.10988e+07	7.66433e+06	7.7116e+06	9.1061e+06	1.01508e+07	1.04918e+07
OPC-8	8.18_277.2160m/z	1.0272e+07	9.8879e+06	1.03294e+07	1.01488e+07	1.01486e+07	1.0488e+07	1.0316e+07	1.00546e+07	1.01004e+07	1.04093e+07	1.00693e+07	1.58921e+07	8.89593e+06	1.0687e+07	9.5642e+06	1.22917e+07	5.85179e+06	1.29826e+07	8.27076e+06	9.37622e+06	7.80781e+06	1.40752e+07	5.2555e+06	7.95968e+06	8.22784e+06	8.60411e+06	7.15897e+06	1.07383e+07	5.60129e+06	8.93696e+06	3.09573e+06	7.87435e+06	1.03164e+07	4.46717e+06	6.36948e+06	7.40165e+06	1.43848e+07	5.94909e+06	1.81965e+07	1.28708e+07	1.23785e+07	1.27998e+07	1.42068e+07	1.01175e+07	7.68625e+06	1.01128e+07	1.4859e+07	1.45678e+07
(+)-7-Isomethyljasmonate； (-)-Methyl jasmonate	7.23_224.1408n	487345	482548	494718	478957	508238	483300	496012	501295	490799	501574	469634	555818	366674	445425	423854	418179	415458	545723	429194	521512	498574	439788	434668	525841	478681	525044	538867	502284	412847	508206	377479	405076	437511	442974	451900	475573	598912	521600	525695	584493	502555	602605	579084	542080	663278	588082	612810	527327
Xanthoxin	7.04_250.1560n	4.47724e+06	4.29279e+06	4.35012e+06	4.32187e+06	4.28244e+06	4.31248e+06	4.42164e+06	4.27543e+06	4.39183e+06	4.34038e+06	4.33511e+06	5.08961e+06	4.0021e+06	4.00377e+06	4.58284e+06	3.96509e+06	3.71142e+06	5.7632e+06	4.13553e+06	4.57976e+06	4.32567e+06	4.36538e+06	3.70967e+06	4.34463e+06	3.81319e+06	4.41818e+06	4.39991e+06	4.63577e+06	3.44168e+06	4.16746e+06	3.38031e+06	4.12509e+06	3.82079e+06	3.60151e+06	3.95885e+06	3.91798e+06	5.15501e+06	3.9107e+06	5.02599e+06	5.28631e+06	4.95267e+06	5.22807e+06	5.36039e+06	4.50062e+06	4.50908e+06	5.18075e+06	5.49888e+06	5.0273e+06
(-)-Methyl jasmonate;(+)-7-Isomethyljasmonate	7.23_224.1408n	487345	482548	494718	478957	508238	483300	496012	501295	490799	501574	469634	555818	366674	445425	423854	418179	415458	545723	429194	521512	498574	439788	434668	525841	478681	525044	538867	502284	412847	508206	377479	405076	437511	442974	451900	475573	598912	521600	525695	584493	502555	602605	579084	542080	663278	588082	612810	527327
[truncated: 3 more columns]
